# Supplementary material for: Landscape of transcriptional deregulation in lung cancer
Source: BMC Genomics. 2018 Jun 5;19:435. doi: 10.1186/s12864-018-4828-1 (PMC5987572; doi:10.1186/s12864-018-4828-1)
Supplement: Supplementary file 2 — Table S1. TFs deregulated in each lung cancer dataset. Columns are: DS (dataset), DIR (direction of regulation), TF, lfc (log2 fold change), p (differential t test p value), ntargs (number of targets deregulated) and targs (targets deregulated). Table S2. GO terms enriched in targets of each TF. Columns are: DS (dataset), DIR (direction of regulation), TF, GO, Term, Annotated (Number of genes annotated and recognized in GO term), GOI (Number of deregulated targets for each TF), Hits (TF targets annotated in the GO term), OR (odds ratio), pFisher (Fisher’s Exact Test p value) and Genes (Gene Hits). Table S3. Evaluation of SVM parameters. Different parameter combinations were used to set up the OC-SVM model for training. Each model was used to predict a TF network, which was then applied to the LUSC dataset to see if the two positive control TFs (TP63 and SOX2) can be recalled. Table S4. Evaluation of differential analysis parameters. Several combinations of log2fc and q value thresholds were applied to determine up- and down-regulated genes in the LUSC dataset, which are further used for TF identification. The identified TFs are compared with each other to evaluate the procedural robustness upon the various parameter choices. Top left and right: summarizing tables; Bottom: detailed tables of TFs identified in each parameter combination. (XLS 3594 kb) [file 12864_2018_4828_MOESM2_ESM.xls]

## Sheet: table S1
Table S1. TFs deregulated in each lung cancer dataset
Columns are:
DS (dataset), DIR (direction of regulation), TF, lfc (log2 fold change), p (differential t test p value), ntargs (number of targets deregulated), targs (targets deregulated)
DS	DIR	TF	lfc	p	ntargs	targs
LUAD	UP	E2F3	1.50985	5.70957e-18	27	ANLN,CCDC150,CDC25C,CDCA3,CDH24,DNMT3A,E2F1,EPT1,EXO1,FAM72B,FAM72D,GINS1,GPC2,HSPD1,KIF15,KIF4B,KPNA2,MARCKSL1,NCAPH,NLN,NME1,NUF2,OTX1,RRM2,SGOL2,SPAG5,WDHD1
LUAD	UP	MYBL2	4.46795	7.86712e-23	25	ANLN,BRI3BP,C16orf59,CAD,CCDC34,CENPI,CHEK1,DEPDC1B,ERO1L,FBXO43,GPR19,HSPD1,HSPE1,MCM4,MEST,MTL5,OLA1,PBK,PSAT1,PSMG3,RPL39L,SFXN1,SRM,SRPRB,TMEM177
LUAD	UP	E2F8	3.63215	1.2167e-23	37	ANLN,ASNS,AVL9,BRI3BP,BZW2,C16orf59,C18orf56,CCDC34,CCNA2,CKS1B,CSTF2,DBF4B,DCAF13,DNA2,DTYMK,EPT1,FIGNL1,GNPNAT1,GPRIN1,HPDL,IGF2BP3,LMNB2,LRRC59,MCM4,MFSD2B,MTBP,OTX1,PAFAH1B3,POLE2,PPP1R14B,PSAT1,RACGAP1,RAD54B,UBE2T,UCK2,WDR12,ZNF367
LUAD	UP	E2F2	2.17165	1.45981e-16	25	AGMAT,ASNS,ATAD2,BRI3BP,CCDC150,CDC25C,CDCA3,CDH24,CKS1B,DONSON,FBXO43,GMNN,HMGA1,KIF15,KIF4B,LRRC59,NME1,PBK,PPIF,PRKDC,PYCR1,SPAG5,SPATS2,SRM,UBE2S
LUAD	UP	OTX1	2.9542	8.83582e-17	23	ALDH18A1,BUB1,C10orf2,CCDC150,CCNE1,CCT3,CDC25C,CDCA3,DEPDC1,DLGAP5,DNAH14,ECE2,FAM83A,HDGF,KIF23,MCM4,PDIA4,SPC24,TPX2,TRAF4,TRAIP,UBE2T,ZWINT
LUAD	UP	HLTF	0.8028	3.29128e-09	50	ANLN,ATAD2,BARD1,BRIP1,C5orf34,CDC20,CDC25A,CDC25C,CDC6,CDKN3,DBF4,DEPDC1,DNAH14,DONSON,DSCC1,E2F1,ECT2,EXO1,FAM72B,FANCB,FIGNL1,GINS1,GINS4,HELLS,KIF11,KIF14,KIF15,KIF2C,KIF4A,MCM4,MRPL3,MTBP,NCAPG2,NEK2,NUF2,NUP155,PLK4,PRC1,PRR11,RACGAP1,RAD51AP1,RDM1,SGOL2,TRIM59,TRIP13,TYMS,UBE2T,WDR62,XRCC2,ZWINT
LUAD	UP	E2F1	1.0176	1.44528e-08	25	BLM,CCDC150,CCNF,CDKN3,CDT1,DNMT3A,DONSON,DTYMK,E2F7,EXO1,FAM136A,KPNA2,MFSD2B,NCAPH,PAICS,POLE2,RCOR2,RECQL4,RPL39L,SPAG5,SYCE2,TUBA1C,UBE2S,WDR76,ZNF367
LUAD	UP	TCF3	0.9066	4.50335e-14	69	ASPM,AURKB,BRIP1,BUB1B,C16orf59,CAD,CCDC150,CDC20,CDC25A,CDCA3,CDCA5,CDH24,CDT1,CENPA,CENPE,CENPF,CLCN2,CLSPN,DBF4B,DNMT3A,DNMT3B,E2F1,E2F2,E2F3,EME1,ESPL1,FOXM1,GPC2,GPRIN1,H2AFX,HJURP,INCENP,IQGAP3,KIF14,KIF15,KIF18B,KIF2C,KIF4A,KIFC1,LMNB1,LMNB2,MARCKSL1,MCM10,MCM7,MEX3A,MTBP,MYO19,NCAPH,PIF1,PLK4,PPP1R14B,PRR19,RAD54L,RCOR2,SPAG5,SPC24,SPTBN2,SRM,STIL,TIMELESS,TPX2,TRAIP,TTYH3,TUBG1,UBE2C,UBE…
LUAD	UP	E2F7	2.23335	2.13863e-13	15	ANLN,ARNTL2,C16orf59,DBF4B,DNA2,DNMT3B,FANCB,FIGNL1,GMNN,GPR19,MCM7,MFSD2B,MTBP,RAD54B,SLC2A1
LUAD	UP	MSC	1.1831	3.78593e-07	35	ADAM12,ALPK2,C5orf46,CD180,CILP,COL11A1,COL3A1,COL6A3,CSMD2,DIO2,FAM101A,FCRL5,FMO1,GREM1,GUCA1A,HAPLN3,IGDCC4,IL2RA,IL4I1,ITGA11,LOXL1,LRRC15,NOX4,PLAU,SLC2A5,SULF1,TDO2,TIGIT,TMEM158,TNFSF4,TRPA1,VCAN,WISP1,XIRP1,ZNF469
LUAD	UP	FOXP3	2.1929	2.2435e-18	24	ADAM19,ADAMDEC1,AIM2,CCL19,CCR8,CD180,CD19,CD79A,FCRL5,FCRLA,GPR82,GPR84,IL4I1,JAK3,MMP9,MS4A1,MSC,PAX5,PNOC,SIRPG,TDO2,TLR10,TNFRSF17,UBD
LUAD	UP	LEF1	0.95385	5.10107e-07	28	ADAM12,ADAM19,ALPK2,COL1A1,COL1A2,COL3A1,COL5A2,CPNE5,CPXM1,CPZ,CTSK,DIO2,FAP,HAPLN3,HTRA3,IGDCC4,ITGA11,LOXL1,MEIS3,MFAP2,MSC,POSTN,RUNX2,SFRP4,SULF1,THY1,VCAN,WISP1
LUAD	UP	LIN54	0.3128	8.51775e-07	24	ARHGAP11A,ARHGAP11B,BLM,BRCA1,BRIP1,BUB1,CASC5,CCNA2,DEPDC1,ECT2,ESCO2,FANCI,KIAA1524,KIF11,KIF15,KIF18A,KIF20B,NCAPG2,PLK4,PRR11,SGOL1,SGOL2,WDHD1,ZWILCH
LUAD	UP	YY1	0.43405	8.02929e-15	27	CCNB1,CDCA8,CDK1,CDKN3,CENPA,CKAP2L,CKS1B,DEPDC1B,GINS1,HPRT1,KIAA1524,MAD2L1,MEST,MRPL3,NCAPH,NEK2,OLA1,PLK4,POLE2,PPAT,RACGAP1,SGOL2,SKA3,SPC25,TPX2,TTK,WDHD1
LUAD	UP	TFAP2A	3.55005	1.17482e-18	20	B3GNT3,BUB1B,CDH3,E2F8,EXO1,FAM111B,FAM83A,FHL2,GJB2,GPR87,GPRIN1,IQGAP3,KIF2C,KIF4A,KRT16,NEK2,PTPRH,SLC2A1,SPTBN2,STIL
LUAD	UP	E2F6	0.4708	1.41873e-08	24	CENPA,CENPL,CKS1B,DNA2,DNAH14,EPT1,EXO1,FAM136A,FAM64A,GMNN,ILF2,MTHFD2,NEK2,NUF2,OIP5,PDIA6,RFC4,SLC5A6,SPC25,SUV39H2,UBE2T,WDR12,ZWILCH,ZWINT
LUAD	UP	TFAP4	1.0764	3.28379e-15	18	C10orf2,C16orf59,C19orf48,CBX8,CDT1,CHTF18,KAT2A,PAFAH1B3,PAICS,PKMYT1,PPP1R14B,PYCR1,RECQL4,SAMD10,SHMT2,SLC25A10,SRM,TMEM177
LUAD	DOWN	PKNOX2	-2.80505	3.22517e-24	563	ABCA10,ABCA3,ABCA6,ABCA8,ABCC9,ABI3BP,ACE,ACOXL,ACP5,ACSM5,ACTN2,ACVRL1,ADAM33,ADAMTS1,ADAMTS15,ADAMTS8,ADAMTSL3,ADARB1,ADCY4,ADH1A,ADH1B,ADPRH,ADRA1A,ADRA1D,ADRB2,AFAP1L1,AFF3,AGBL1,AGER,AGTR1,AHNAK,AKAP13,AKAP2,AKAP7,ALOX5,AMICA1,ANGPT1,ANGPT4,ANGPTL5,ANGPTL7,ANKRD1,ANKRD44,ANO2,AOC3,AP1S2,APBB2,APLNR,AQP4,ARAP3,ARC,ARHGAP30,ARHGAP31,ARHGAP6,ARHGEF6,ASPA,ATP1A2,AVPR2,BMPR2,BMX,BTNL9,C10orf105,C…
LUAD	DOWN	TCF21	-3.32675	1.86223e-28	254	ABCA3,ABCA6,ABCA8,ABI3BP,ACADL,ACOXL,ACVRL1,ADAMTSL3,ADARB1,ADCY4,ADCY8,ADH1A,ADH1B,ADRA1A,ADRA1D,AFAP1L1,AGBL1,AGRP,AGTR1,AGTR2,AKAP7,ANGPTL5,ANGPTL7,ANKRD1,AOC3,ARHGAP24,ARHGAP31,ARHGEF15,ARHGEF6,ART4,ATP13A4,AVPR2,BCL6B,BMX,C10orf128,C10orf67,C1QTNF2,C2orf40,C2orf71,C7,CA3,CALCOCO1,CALCRL,CASKIN2,CASP12,CASQ2,CASS4,CAT,CBFA2T3,CCDC141,CCDC69,CD22,CD300LG,CD36,CD68,CD83,CD93,CDH23,CELF2,CFD,CHR…
LUAD	DOWN	ERG	-2.11295	1.17117e-24	100	ABCA10,ACVRL1,ADAM33,ADAMTSL3,ADCY4,ADH1A,ADH1B,ADRA1D,ADRB2,AKAP2,ALOX5,ANKRD1,ARHGAP6,AVPR2,BTK,C17orf103,C2orf71,CACNA1S,CASS4,CCDC102B,CCDC69,CCL14,CCND2,CCRL2,CD300C,CD300LG,CD93,CDH13,CEACAM21,CFP,CTSG,DAPK2,DIXDC1,DUOXA1,EMR1,EMR3,ENPP6,FAM101B,FAM150B,FCN3,FGFBP2,FPR2,GAS6,GATA1,GATA6,GIMAP8,GPR146,GPX3,GRK5,HEMGN,HSPB7,IGSF10,IL1RL1,IL3RA,INMT,IRF8,JAM3,KCNE1,KLF2,LEFTY2,LRRC18,MACF1,MSR…
LUAD	DOWN	ZEB1	-1.1655	1.75743e-14	244	A2M,ABCA8,ACVRL1,ADAM33,ADAMTSL3,ADAMTSL4,ADCY4,ADH1A,ADH1B,ADRA1D,AFAP1L1,AMICA1,ANGPT4,ANGPTL5,ANGPTL7,AOC3,APBB2,ARHGAP24,ARHGAP30,ARHGAP31,ARHGAP6,ARHGEF6,ASPA,BCL6B,BMPR2,BMX,C1orf186,C1QTNF2,C3orf70,C7,CALCRL,CAV3,CCDC69,CCIN,CCL14,CCND2,CD300LG,CD34,CD37,CDH13,CETP,CNN1,COLEC12,CTGF,CYGB,CYYR1,DARC,DES,DIXDC1,DKK2,DNASE1L3,DOCK11,DOCK8,DOK2,DPEP2,EBF1,ECM2,EMCN,EML1,ENG,ENPP6,EPAS1,EPM2A,F…
LUAD	DOWN	FLI1	-1.48745	4.44535e-18	34	ADRA1D,ASPA,CA4,CCRL2,CD69,CEACAM21,CNTN6,DIXDC1,DNAJC5B,EDNRB,EMR1,ENPP6,FGFBP2,GFRA1,GIMAP8,HEMGN,HK3,IL3RA,KAL1,LAMP3,LMO2,LRRC18,MEFV,N4BP2L1,PDLIM2,PTGDS,QKI,RCAN1,SGCG,SIGLEC11,SIGLEC6,SLC6A4,STAC3,THBD
LUAD	DOWN	ETS1	-0.9417	1.17102e-10	149	ABCA8,ABLIM3,ACE,ACVRL1,ADAMTS1,ADAMTS15,ADAMTS8,ADAMTSL3,ADRB2,AFAP1L1,AGPAT4,AHNAK,AKAP2,AKT3,AOC3,AP1S2,APBB2,ARHGAP6,ARHGEF6,ASPA,BCL6B,BMPR2,C1QA,C1QC,C7,CASS4,CBFA2T3,CCDC69,CCND2,CD163,CD22,CD300LG,CD68,CD69,CD93,CDH13,CDO1,CTGF,CYBB,DACH1,DOCK4,ELMO1,EMP1,ENG,EPB41L3,FAM49A,FAM65A,FERMT2,FHL1,FMO2,FRMD4B,GAPT,GCOM1,GDF10,GFOD1,GHR,GIMAP6,GIMAP8,GRIK4,GRK5,HEG1,HLA-DPA1,HSD11B1,HSPB2,IL1RL…
LUAD	DOWN	SOX17	-2.56425	1.92251e-19	151	ABCA6,ACTN2,ADAMTSL3,ADARB1,ADCY8,ADH1B,ADPRH,AGER,AKAP2,ANGPT4,ANGPTL1,ANGPTL7,ANKRD1,ARHGAP6,ARHGEF6,ART4,ASPA,BCHE,BMPER,C10orf54,C10orf67,C1QTNF7,C20orf202,C2orf71,C5AR1,CAV3,CCDC102B,CCDC141,CCL14,CCL23,CD36,CD93,CDH13,CDO1,CGNL1,CLEC4M,CNTN6,COL13A1,CTGF,CXCR2,CYP3A7,DACH1,DARC,DCN,DES,DKK2,DPEP2,ENG,EPB41L2,FAM167B,FAT3,FCN3,FGF10,FGFBP2,FGR,GCOM1,GDF10,GFRA2,GIMAP1,GIMAP4,GIMAP6,GIMAP7,GI…
LUAD	DOWN	NFIX	-1.7105	1.80697e-16	199	ABCA8,ABCA9,ACADL,ACVRL1,ADAMTS8,ADCY9,ADH1A,ADRA1A,AGER,AMICA1,ANKRD44,ARHGAP24,ARHGAP31,ARHGAP6,ARHGEF6,ASPA,ATP13A4,BMPR2,BTNL9,C10orf105,C15orf59,C17orf103,C1orf186,C2orf40,C7,C8orf34,CA3,CACHD1,CACNA2D2,CALCOCO1,CAT,CBFA2T3,CCDC141,CCDC69,CCL14,CCND2,CD302,CD83,CDH23,CDH5,CDO1,CELF2,CGNL1,CHRNA2,CLEC3B,CNR1,COL6A6,COLEC12,CRY2,CTSH,CX3CR1,CYP3A7,DARC,DES,DIXDC1,DOCK8,DPEP2,EDN3,EDNRB,EML1,EN…
LUAD	DOWN	ZNF423	-1.74265	4.05042e-14	232	ACE,ACTG2,ADAMTS1,ADAMTS15,ADARB1,ADCY4,ADH1A,ADRA1A,ADRA1D,ADRB2,ANO2,AOC3,APLNR,ARAP3,ARC,ARHGAP23,ARHGAP31,ARHGEF6,BMPER,BMX,C10orf54,C15orf59,C17orf103,C1QTNF2,C2orf40,C5AR1,C7,CASKIN2,CASQ2,CASS4,CAV3,CBFA2T3,CCDC69,CCND2,CD300LG,CD93,CDH13,CDO1,CETP,CLEC1A,CMTM5,CNN1,CNTFR,COL13A1,COL6A6,CTGF,CYBRD1,CYGB,CYS1,CYYR1,DARC,DES,DIXDC1,DOCK4,DPEP2,EGR2,EML1,ENG,ENPP6,ESAM,F10,FAM124B,FAM150B,FAM…
LUAD	DOWN	TCF4	-0.8162	1.11048e-09	373	A2M,ABCA8,ABCA9,ABCG2,ABI3BP,ACE,ACTG2,ACTN2,ACVRL1,ADAM33,ADAMTS15,ADAMTSL3,ADARB1,ADCY4,ADH1A,ADPRH,ADRB2,AFAP1L1,AGPAT4,AHNAK,AKAP2,AKT3,ANGPT1,ANGPTL7,ANO2,AOC3,AP1S2,APBB2,APLNR,ARHGAP24,ARHGAP30,ARHGAP31,ARHGAP6,ARHGEF6,ART4,ASPA,ATP1A2,BCL6B,BMPR2,BMX,BTK,C10orf105,C10orf128,C10orf54,C1QTNF2,C1QTNF7,C20orf202,C2orf40,C3orf70,C5AR1,C7,CALCRL,CASQ2,CASS4,CAV1,CCDC141,CCIN,CCL14,CCND2,CD34,CD…
LUAD	DOWN	MEOX2	-0.96385	2.51764e-06	80	ACTG2,ADARB1,AP1S2,APBB2,ARHGAP31,ARHGEF6,ASPA,BCHE,C7,CCDC102B,CDO1,CLEC1A,CPA3,CYS1,DIXDC1,EDNRB,EPB41L2,ETV1,FAM13C,FGF14,FGF2,FHL5,FRY,GATA5,GFRA1,GFRA2,GIMAP7,GRID1,GSTM5,HMGCLL1,JAM2,KCNT2,KCTD16,LRRC8C,LRRN3,MATN3,MEIS1,MMRN1,MS4A2,MYCT1,MYH10,MYH11,MYOZ3,NECAB1,NPR3,P2RY14,PCDH17,PCDHGA9,PDLIM2,PDZRN4,PIK3R1,PKNOX2,PLA2G5,PLCL1,PRSS35,PTPN21,RASSF2,RERG,RGS13,ROBO2,RUNX1T1,RYR2,SEMA5A,SLI…
LUAD	DOWN	SPI1	-1.43015	3.75668e-15	126	A2M,ACVRL1,ADRB2,AGRP,ALOX5,AMICA1,ANGPT4,ANKRD44,AP1S2,AQP9,ARHGAP31,ARHGEF6,ARRDC4,BEST1,C10orf128,C10orf54,C11orf21,C1QA,C1QC,C5AR1,C5orf56,CASP5,CCND2,CD22,CD244,CD36,CD5L,CD69,CD83,CLEC4E,CRTAM,CX3CR1,CYBB,DENND3,DNAJC5B,DOCK8,DPEP2,EGR2,EMR3,ENG,EPB41L2,FAR2,FCGR1A,FCGR1B,FCRL6,FGD3,FGD5,FPR2,FRMD4A,GAS6,GGA2,GIMAP6,GIMAP7,GIMAP8,GLIPR2,GNGT2,GPA33,HCK,HLA-DOA,HLA-DPA1,HLA-DPB1,HSD11B1,IL3R…
LUAD	DOWN	MEF2A	-0.86815	3.22446e-20	319	A2M,ABCA10,ABCA6,ABCA9,ABI3BP,ACE,ACTN2,ACVRL1,ADAMTS1,ADAMTS8,ADAMTSL3,ADARB1,ADCY4,ADH1A,ADPRH,ADRB2,AFAP1L1,AGBL1,AHNAK,AKAP13,AKAP2,AMOTL1,ANGPT1,ANGPT4,ANGPTL1,ANGPTL7,ANKRD44,AOC3,APBB2,ARAP3,ARHGAP24,ARHGAP31,ARHGEF15,ARHGEF6,ART4,ASPA,ATP1A2,BCHE,BMPR2,BTNL9,C10orf105,C10orf67,C1QTNF7,C20orf194,C7,CALCOCO1,CALCRL,CASP12,CASS4,CAV1,CAV3,CCDC141,CCDC85A,CCND2,CD101,CD300LG,CD34,CD5L,CDH5,CD…
LUAD	DOWN	KLF13	-1.41945	3.99554e-19	37	AGER,ARHGAP30,ASPA,C17orf103,COLEC12,CRY2,DENND3,DOCK9,DPEP2,FAM13C,GIMAP1,GRASP,GYPE,KIAA1462,KIF1C,LOXHD1,MACF1,MEFV,NFIX,NHSL2,NTRK3,PCDHGA12,PCDHGB7,PDLIM2,PIK3R5,RASGRP4,REV3L,RUNX1T1,SASH1,SEMA6A,SPN,SYT15,TBX4,THSD1,UNC45B,VASH1,ZBTB4
LUAD	DOWN	EGR2	-1.4858	1.41055e-11	88	ARHGAP30,ARHGEF6,C10orf128,C11orf21,C19orf59,C1QA,C1QB,CCDC141,CCL23,CCND2,CD101,CD163,CD37,CD52,CD68,CD69,CD83,CD93,CFP,CYGB,DNAJC5B,DOK2,DPEP2,ENG,FABP4,FGD2,FGR,FLI1,FOXF1,GIMAP1,GIMAP6,GIMAP7,GIMAP8,GMFG,GYPE,HBEGF,HK3,HLA-DOA,HLX,IL3RA,IRF8,ITM2A,JPH4,KCNA3,KCNAB2,LILRA1,LILRA6,LILRB3,LMO2,LST1,MEFV,MFAP4,MMP19,MRC1,MS4A4A,MSR1,MYADM,MYO1F,NCF1,NCKAP1L,NLRC4,NXPH3,OLFML1,P2RX1,PCDH17,PDLIM2,…
LUAD	DOWN	TBX5	-1.2622	3.09325e-13	177	ACE,ADAM33,ADAMTSL3,ADCY4,ADH1A,ADH1B,ADRA1D,AGER,AGTR1,ANGPTL7,AOC3,ARHGAP24,ARHGAP31,ARHGAP6,ART4,ASPA,ATP1A2,ATP1B2,C17orf103,C20orf194,C2orf40,CALCOCO1,CAMK2A,CBFA2T3,CCL14,CCND2,CD300LG,CD302,CD93,CDH13,CDH23,CDO1,CLEC1A,CLIC5,CMTM5,CNN1,COL13A1,COX7A1,CST5,CTGF,CTSG,DACH1,DES,DIXDC1,DPEP2,ELMO1,ENG,FABP4,FAM124B,FAM150B,FBLN5,FGF2,FHL1,FMO3,FRY,GATA5,GFRA2,GHR,GIMAP7,GIMAP8,GNG7,GPR146,GRIK…
LUAD	DOWN	TBX2	-1.85785	1.19836e-20	75	ADARB1,ADRA1A,ADRA1D,ASPA,C10orf67,C17orf103,C2orf71,CA3,CCDC141,CDH23,CETP,CHRM2,CLIC5,COX7A1,DAPK2,DENND3,DPEP2,EPB41L2,FAM189A2,FGFBP2,FRY,GDF10,GIMAP1,GIMAP6,GIMAP7,GIMAP8,GYPE,HSPB3,JAM3,KIF17,KIF1C,KLHL33,LDB3,LOXHD1,LRRC18,LRRC2,LRRC36,LYL1,METTL7A,MUSK,MUSTN1,NFIX,NMUR1,NPR2,NXF3,NXPH3,PCDHGB7,PLA2G5,PRCD,PRICKLE1,PRSS35,PTH1R,RASGRP2,RASGRP4,RTKN2,RUNX1T1,S1PR1,S1PR4,SCARF1,SEMA6A,SGCA,S…
LUAD	DOWN	RXRG	-4.1157	8.34041e-22	180	A2M,ACADL,ACOXL,ACTN2,ACVRL1,ADAMTSL3,ADRB1,AGBL1,AGER,AGRP,ALPL,AMICA1,ANGPT4,ANGPTL5,ANGPTL7,AQP1,ARHGAP24,ARHGAP6,ART4,ASPA,ATP1A2,BMPER,BTNL9,C10orf105,C10orf67,C17orf103,C1orf186,C2orf40,C7,C8orf34,CA3,CA4,CACHD1,CACNA2D2,CASP12,CASQ2,CCDC85A,CCL14,CD300LG,CD36,CD83,CGNL1,CHRDL1,CHRM2,CLDN18,CLEC1A,CLEC3B,CMTM5,CNKSR2,CNR1,CNTFR,CNTN6,COLEC12,CPAMD8,CRTAC1,CYP3A7,CYP4B1,CYYR1,DACH1,DAPK2,DES…
LUAD	DOWN	HLF	-2.3044	7.56934e-15	55	A2M,ADH1A,AFF3,AMICA1,AQP4,ARHGAP24,ARHGAP31,ARHGEF6,ASPA,ATP8A1,BTG2,C16orf89,C1orf116,C1orf186,C1QTNF7,C4BPA,C7,C8orf34,CAT,CD300LG,CELF2,CNTN6,CTSH,ETV1,FAM150B,FMO2,GPR116,HLA-DOA,HLA-DPA1,HSD17B6,JPH4,KAT2B,KCNA3,KIAA0408,LAMP3,LRRC36,MFSD2A,MYOZ1,P2RY12,PIGR,PIK3R1,PRG4,PTPN13,RSPO2,SCAI,SCN7A,SDPR,SELENBP1,SEPP1,SFTPC,SHROOM4,SPN,TCF21,TGFBR2,VIPR1
LUAD	DOWN	MEIS1	-1.0681	1.12764e-13	82	ABCA10,ABCA9,ABI3BP,ACTN2,ADAMTS8,ADARB1,AGPAT4,ANGPT1,ANGPTL7,ANO2,ARHGAP31,ARHGEF6,ASPA,ASPRV1,C10orf105,C10orf54,C2orf40,CDH13,CDH23,CDO1,CNN1,DACH1,DCN,DES,DIXDC1,EPB41L2,FAM124B,FOXF2,FRMD4A,GDF10,GFOD1,GIMAP8,GJA5,GRID1,HSPA12B,HSPB6,HSPB7,IGSF10,JAM3,KCNT2,KIAA1462,LMCD1,LMO2,LOXHD1,LPHN2,MDGA1,MSRB3,MYCT1,NAALAD2,NEXN,NPR2,NXPH3,PCDH17,PCDHGA9,PGR,PKNOX2,PLA2G5,PRSS35,PTGER4,PTH1R,PTPN21,…
LUAD	DOWN	TFEC	-1.2213	1.85375e-08	102	ACP5,ACSM5,ANKRD44,APOC1,APOC2,BEST1,C10orf128,C19orf38,C1orf162,C5AR1,CARD9,CCL23,CD101,CD163,CD244,CD300E,CD37,CD52,CD68,CD83,CFP,CLEC4E,CLEC6A,COLEC12,CPA3,CYP27A1,DNASE2B,DPEP2,EGR2,EMILIN2,EMR1,EPB41L2,EPB41L3,FAR2,FCER1G,FCGR3A,FCRL6,FGD3,GIMAP1,GIMAP4,GIMAP6,GIMAP8,GMFG,GYPC,HCK,HLA-DOA,HLA-DPA1,HLA-DPB1,HLA-DRB1,HLA-DRB5,HVCN1,IL3RA,IRF8,ITM2A,KAT2B,KCNJ5,KCTD12,KMO,LILRA1,LILRA5,LST1,LYZ…
LUAD	DOWN	RORA	-1.25345	2.00809e-17	67	ABCA8,ACACB,ACTN2,ADAMTSL3,ADARB1,AFF3,ANGPTL7,ARHGEF6,BCHE,BMPR2,BTG2,C10orf105,CALCOCO1,CASS4,CCDC141,CDH23,CELF2,EML1,FAM150B,FGD5,FHL5,FOXF1,FRY,GFRA1,GIMAP6,GIMAP7,GIMAP8,HEMGN,IGSF10,IRF8,KCTD12,LRRC36,MACF1,MCC,MEIS1,METTL7A,NCKAP5,NPR2,PALMD,PCDHGB7,PGR,PHACTR1,PIK3R1,PLSCR4,PPAP2B,PRICKLE2,PRKCQ,PTPRB,RASGEF1B,RASGRP2,RUNX1T1,S1PR1,SASH1,SEMA5A,SGCG,SHROOM4,SLIT2,SLIT3,SNRK,STARD8,SYNPO,…
LUAD	DOWN	GATA5	-1.6489	1.15754e-12	64	ABCA9,ADAMTSL3,ADARB1,ADH1A,AGER,ANGPTL1,ARHGAP31,ASPA,BCHE,BTNL9,C15orf59,CASP12,CAV3,CD300LG,CDO1,CGNL1,COLEC12,DPEP2,FAM13C,FAM180A,FGD5,FHL5,FRY,FXYD6,GAS6,GDF10,GIMAP8,GRIK4,GSTM5,HPSE2,ITIH5,JAM2,KANK2,LHFP,LMCD1,MEIS1,METTL7A,MFAP4,MSRB3,MYL9,MYOZ1,MYOZ3,NMUR1,PDE5A,PDLIM2,PGR,PLCL1,PLSCR4,PTH1R,RASSF2,RECK,RHOJ,RSPO4,SGCG,SLIT2,SORBS1,SVEP1,TACC1,TCF21,TGFBR3,TNFSF12,VGLL3,WFDC1,ZEB1
LUAD	DOWN	MEF2C	-0.4519	5.64866e-06	212	A2M,ABCA6,ABCA8,ABI3BP,ADAMTS8,ADH1B,ADRB2,ALOX5AP,AMICA1,ANKRD44,AOC3,AP1S2,ARHGAP24,ARHGAP30,ARHGAP31,ARHGEF6,ATP10A,ATP13A4,BTK,C10orf128,C16orf54,C1orf162,C1orf186,C7,CA3,CASS4,CCL14,CD1C,CD1E,CD22,CD300C,CD300LF,CD302,CD33,CD37,CD52,CD69,CD83,CEACAM21,CELF2,CHRDL1,CLEC1A,COL6A6,COLEC12,CPA3,CTSG,CX3CR1,CYS1,DARC,DCN,DOCK11,DOCK8,DOK2,DPEP2,ECM2,EFEMP1,EMCN,ENG,EPB41L2,ESAM,ETV1,EVI2B,FAM13C,…
LUAD	DOWN	IRF8	-1.0651	6.43259e-10	64	ABCA9,ADH1A,AKAP7,ANGPTL7,AP1S2,APOC1,ARHGAP31,ARHGEF6,ART4,ASPA,C7,CCDC102B,CCDC152,CCDC69,CCL14,CCL23,CCND2,CD36,CDO1,CHRDL1,COLEC12,CPA3,CRHBP,DCN,DKK2,DNASE1L3,EPB41L2,EPB41L3,FAM49A,FGD5,FHL5,FOXF1,FRMD4A,FXYD6,GCNT4,GPM6A,GYPC,INMT,IQSEC3,ITIH3,ITM2A,KAT2B,LDB2,MMRN1,MS4A4A,MSR1,NECAB1,OLFML1,OLR1,PDE1B,PTPRO,QKI,RHOJ,RSPO1,S1PR1,SEPP1,SLC31A2,SLIT2,SNRK,STAC3,SYT15,TCF21,TLR4,TM6SF1
LUAD	DOWN	GATA1	-1.90315	1.55673e-19	148	ABCA6,ABCA8,ACTN2,ADH1A,ADRB2,AGER,ALOX5,AMICA1,AQP10,ARHGAP24,ARHGAP31,ARHGAP6,ARHGEF6,ART4,ASPA,ATP13A4,BTNL9,C10orf67,C15orf59,C2orf40,CALCOCO1,CASQ2,CASS4,CAV1,CAV3,CCDC141,CCDC152,CCL14,CCL23,CD300LG,CD5L,CDO1,CHRNA2,CLDN18,CLEC1A,CLEC3B,CLIC5,CMTM5,CNTN6,COL6A6,COLEC12,CST5,CTSG,CYBRD1,CYP27A1,CYP3A7,DARC,DENND3,DNASE1L3,DOK2,DPEP2,EFEMP1,F11,FAM150B,FCER1A,FGD5,FHL1,FHL5,FIGF,FLI1,FRY,GAS6…
LUAD	DOWN	BHLHE41	-0.98535	7.26274e-08	41	ANKRD44,C5AR1,CD52,CD83,CYBB,DPEP2,EMILIN2,FCER1G,FCGR3A,FGD2,GAB3,GIMAP1,GIMAP8,GLIPR2,GNGT2,HLA-DOA,HLA-DPA1,HLA-DPB1,HLA-DRA,ITGAL,LAIR1,LST1,MS4A14,MS4A7,NCKAP1L,OLR1,P2RX7,PIK3R5,PILRA,PLEKHO2,PRAM1,PREX1,RASGEF1B,SAMHD1,SIRPB2,SPI1,TFEC,TPK1,TRPV2,TYROBP,UBASH3B
LUAD	DOWN	EBF1	-1.1087	8.69698e-09	97	ABCA6,ADAMTSL3,ADCY4,AMOTL1,ANGPTL1,ANO2,AOC3,ARAP3,ARHGAP31,ARHGEF6,C1QTNF7,C20orf202,CASQ2,CBFA2T3,CCDC102B,CD93,CDH13,CDH23,CLEC1A,CNN1,DARC,DES,ENG,FAM167B,FAM180A,FAM43A,FBLN5,FHL5,FLI1,FLT4,FOXF1,FXYD6,GAS6,GFRA1,GFRA2,GHR,GIMAP1,GIMAP4,GIMAP6,GIMAP7,GIMAP8,GJA5,GRASP,GRK5,HEG1,HGF,ITIH5,ITPRIP,JPH2,LATS2,LDB3,LHX6,LMCD1,LMO2,LMOD1,LOXHD1,MCC,MDGA1,MFAP4,MYL9,MYOCD,NDST1,OLFML1,OLFML2A,PCDH…
LUAD	DOWN	HOXA5	-1.6422	5.01719e-15	31	CASS4,CDO1,CLEC14A,CXorf36,EPB41L2,FAM124B,FHL5,GIMAP8,IGSF10,JAM2,KCNT2,KIAA1462,KIF17,LMO2,LOXHD1,NECAB1,PCDH17,PLA2G5,PTPRB,RTKN2,SCN7A,SGCA,SH2D3C,SRL,STARD13,TBX3,TBX5,UACA,ZEB1,ZEB2,ZNF423
LUAD	DOWN	NR3C2	-1.28285	2.78853e-12	49	ABCA8,ACOXL,AGER,ARHGAP31,C1orf116,C1orf198,CACNA2D2,CELF2,CGNL1,CHRDL1,COL4A4,CTSH,CX3CR1,FGFR2,FOLR1,GFRA1,GGTLC1,GNAQ,GPD1L,GPR146,HLF,INMT,KAL1,KANK2,MACROD2,MAGI1,MAMDC2,MFAP4,MTMR10,MYH11,NFIX,PDZD2,PEBP4,PIGR,PIK3R1,PRKCE,RAPGEF5,RBMS3,SCGB3A1,SCTR,SELENBP1,SFTPA1,SFTPA2,SLC15A2,SYT15,TMPRSS2,TNNC1,VAMP2,ZBTB4
LUAD	DOWN	MITF	-1.086	1.24877e-12	30	ADAMTSL4,ANKRD44,ARHGAP31,C1QA,CASS4,CCL23,CD37,CPA3,EGR2,EMILIN2,EPHB6,FPR1,FPR2,HBEGF,HLA-DPA1,IL3RA,LAIR1,MARCO,MDGA1,PLA2G4C,PLEKHO2,SAMHD1,SIGLEC1,TEK,TM6SF1,TNFSF12,TPSAB1,TRPV2,TSPAN18,ZBED2
LUAD	DOWN	FOXO1	-0.57935	2.43946e-08	108	ABCA6,ABCA8,ABCA9,ADAMTS8,ADAMTSL3,ADARB1,ADRA1D,ANGPT1,APBB2,ARHGAP6,ART4,ASPA,C3orf70,C7,CALCRL,CASS4,CCDC69,CCL14,CD93,CDO1,CELF2,CLEC1A,CNRIP1,COL6A6,CTGF,CXorf36,CYYR1,DACH1,EBF1,EDNRB,EML1,ERG,FAM13C,FGF2,FHL5,FLI1,FOXF1,FXYD6,GCOM1,GFOD1,GFRA1,GIMAP6,GRK5,GSTM5,GUCY1A2,HEG1,HSPA12B,IL7R,ITM2A,JAM2,KLF13,LHFP,LMCD1,LPHN2,LYVE1,MAOB,MCC,MEIS1,MMRN1,MTMR10,MYOCD,NECAB1,NEDD9,NTRK3,OLFML1,PALM…
LUAD	DOWN	NFATC1	-0.8182	1.58685e-11	98	ABCA6,ABCA8,ABCA9,ABI3BP,ACVRL1,ADAMTS8,ADARB1,ADCY4,ADPRH,ADRB2,AMICA1,ARHGAP24,ARHGAP31,ARHGAP6,ARHGEF6,C10orf105,C10orf54,C2orf40,C7,CCL14,CCND2,CD22,CD34,CD83,CD93,CELF2,CFP,CLEC1A,COLEC12,DARC,DENND3,DOCK8,DOK2,DPEP2,ENG,EPHB6,EVI2B,FAT4,FLI1,GAB3,GFRA2,GIMAP1,GIMAP4,GIMAP6,GIMAP7,GIMAP8,GPR146,HLA-DOA,HLA-DPB1,IRF8,ITGA8,ITPRIP,JAM2,KAL1,KLF2,LMO2,LRRC8C,LTBP4,LYL1,MAP3K3,MMP19,MYADM,NCKAP1…
LUAD	DOWN	KLF4	-2.20665	1.65083e-17	73	ADH1A,AGBL1,AGER,AHNAK,ANGPT4,ANGPTL7,ANKRD1,ARHGAP6,ARHGEF15,ART4,BTNL8,C10orf54,C10orf67,C5AR1,CA4,CCDC141,CD300LG,CD93,CFP,CLEC1A,CLEC3B,CSRNP1,CXCR1,CYP3A7,CYYR1,DUSP1,EGR2,FABP4,FAM65A,FCN3,FGFBP2,FIGF,FOS,FOXF1,FPR2,GADD45B,GFOD1,GIMAP8,GPA33,GYPE,HBB,HPS5,IL18R1,IL1RL1,ITLN2,KANK3,KLF2,KLF6,KLF9,MEFV,MMP19,NR4A1,NR4A3,NTN4,PHOSPHO1,PPP1R15A,PTPRB,RASGEF1B,RTKN2,SGK1,SH2D3C,SLC6A4,SOX7,STAR…
LUAD	DOWN	FOXF2	-1.329	8.8803e-12	24	ASPA,C1orf186,CAV3,CMTM5,FAM13C,FEZ1,GATA5,GIMAP6,GRIA1,HMGCLL1,HSPB3,JAM2,KIAA1462,LMO2,LSAMP,NECAB1,PCDH17,RANBP3L,ROBO2,SGCG,SRL,SYNPO,TSLP,TYRP1
LUAD	DOWN	RFX2	-2.0266	1.22517e-15	38	ACTN2,ARMC4,BCO2,C10orf67,C1orf189,C1orf192,C1orf87,C4orf22,C6,CAPS,CAPSL,CCDC114,CCDC147,CCDC17,CCDC19,CCDC42B,CCDC81,CCDC96,CYP2F1,DES,DNAI2,DYNC2H1,FAM179A,FHAD1,FXYD1,GSTA3,IQUB,LRRC18,PRKCE,RSPH10B2,SLC22A4,SPAG8,TCEAL2,TCTE1,TCTEX1D1,TNXB,TSPAN19,ZMYND10
LUAD	DOWN	ARID5A	-0.726	4.05192e-09	68	ACVRL1,ADCY4,ALOX5,BCL2A1,BEST1,BTK,C19orf38,C1orf162,CD33,CD37,CD69,CD83,CFP,CLEC4E,CRTAM,ENG,EVI2B,FCGR1A,FCGR1B,FGD2,FGD5,FLI1,GAB3,GIMAP1,GIMAP4,GIMAP5,GIMAP6,GIMAP7,GLIPR2,GPR65,GZMM,HCK,HSD11B1,HVCN1,IL18RAP,IRF8,KLRK1,LILRA5,LMCD1,LRRC8C,LY86,LYL1,MATK,MNDA,MYADM,MYL9,NCF2,PIK3R5,PILRA,PLA2G5,PPP1R16B,PREX1,PTGER4,RASGRP4,RASSF2,RGS9,RTN1,SIGLEC5,SIRPB1,SLC31A2,SLC7A7,STX11,TBX21,TFEC,TLR4…
LUAD	DOWN	GFI1B	-2.15715	4.94809e-13	81	ACTN2,ADAMTS8,ADH1A,ADRA1A,ADRB2,AGER,ANGPTL5,ANGPTL7,AOC3,ARHGAP31,ARHGAP6,ART4,ASPA,BMX,BTNL9,C1orf186,C2orf40,CALCRL,CASQ2,CAV3,CD300LG,CDO1,CHRM1,CLEC3B,CMTM5,CPA3,CYP3A7,EPM2A,FGFBP2,FIGF,FMO2,FXYD6,GATA1,GDF10,GYPE,HEMGN,HTR3C,JAM2,KANK3,KCNA4,LRRN3,MAMDC2,METTL7A,MFAP4,MS4A2,MYOC,N4BP2L1,NECAB1,OTC,PALMD,PCDH15,PTPRQ,RAI2,RAMP3,RASSF2,RGS13,RGS9,RILPL2,RSPO1,RSPO2,S1PR1,SESN1,SGCA,SGCG,SH2…
LUAD	DOWN	NR5A2	-0.90785	1.82148e-06	40	ABCG2,ADAMTSL3,AKAP2,ARHGEF15,BCL6B,CALCRL,CCDC102B,CCL14,CXorf36,DACH1,DARC,DNASE1L3,EBF1,EPB41L2,FAM124B,FGF2,FHL5,FOXF1,GIMAP8,GRK5,GUCY1A2,HEG1,LMO2,MMRN1,PCDH12,PEAR1,RASL12,S1PR1,SEMA6A,SLIT3,SNRK,STARD8,SYNPO2,TACC1,TAL1,TEK,TGFBR3,TSPAN18,ZEB1,ZNF366
LUAD	DOWN	HIC1	-0.6279	1.79464e-05	51	ADARB1,ADCY4,APLNR,ARHGAP23,ARHGEF15,BCL6B,C10orf54,CDH23,EPB41L2,FAM101B,FAM43A,FAM65A,FEZ1,FLI1,FLT4,FXYD6,GIMAP1,GIMAP8,GJC2,HLX,IL3RA,ITPRIP,JAM3,KANK3,LGI4,LMO2,LYL1,MYO1F,NKD2,NOTCH4,NOVA2,NXPH3,PCDH12,PCDHGA12,PREX1,PTGIR,PTH1R,RASL12,SH2D3C,SOX7,SPI1,STARD8,SYNPO,TBX5,TOX2,TSPAN18,USHBP1,ZBTB47,ZEB1,ZEB2,ZNF423
LUAD	DOWN	FOXO3	-0.6618	1.11199e-10	47	ABCA9,ABI3BP,ADAMTSL3,AKAP13,AKAP2,ANKS1A,AOC3,APBB2,AR,ARHGAP24,ARHGAP6,BMPR2,CNKSR2,CRIM1,EPB41L2,EPM2A,FRAS1,GAB1,HEG1,IGSF10,MACF1,MAGI1,MCC,MYH10,NFIX,NHSL2,PCDHGB7,PDZD2,PGR,PHACTR2,PIK3R1,PLCE1,PLCL1,PLSCR4,PREX2,PTPN21,RBMS2,RORA,SCN7A,SLIT2,SNRK,SPTBN1,STARD13,SYNPO2,TACC1,UTRN,VWF
LUAD	DOWN	PAX6	-1.6847	1.3557e-16	27	ACTN2,AMOTL1,ANGPT4,ANGPTL7,ARHGAP6,ASPA,ASPRV1,CAV3,CD300LG,CDO1,CYP3A7,DIXDC1,GHR,LRRN3,ODAM,OTUD1,PHACTR2,PTPN21,PTPRQ,RNF182,RS1,SGCG,SLC14A1,TACC1,TRHDE,TRIM58,TSLP
LUAD	DOWN	NFATC3	-0.6253	3.08227e-08	19	ABCA8,ARHGAP31,CLIC5,CRY2,GFRA1,INMT,MACF1,MAP3K3,MTMR10,NHSL2,PDZD2,PHACTR2,PIK3R1,SECISBP2L,SLIT2,SNX30,SPTBN1,TACC1,TGFBR3
LUAD	DOWN	LHX6	-1.08255	3.81327e-06	14	AFAP1L1,CXorf36,FAM13C,FAM43A,GIMAP6,HSPB6,JAM2,LDB2,LMO2,LRRC8C,PEAR1,S1PR1,SYNPO2,TSPAN18
LUAD	DOWN	ID4	-2.2054	1.7056e-17	39	AFF3,ATP1B2,BTNL9,CACNA2D2,CD300LG,CD302,CDO1,CGNL1,CRTAC1,CYYR1,DACH1,DAPK2,FAM189A2,FGFR2,FOXF1,FRAS1,HIGD1B,INMT,ITLN2,JAM2,KL,METTL7A,MYOC,NXPH3,PDZD2,PHACTR1,PRSS35,RNF180,RS1,RSPO2,RTKN2,SECISBP2L,SEPT4,SULT1C4,TAL1,TBX4,TCF21,VAMP2,WIF1
LUAD	DOWN	AR	-1.18955	1.50853e-05	25	ADAMTSL3,AFF3,AOC3,ARHGAP6,CASS4,CGNL1,FRY,GHR,HEG1,MYH10,NFIX,NHSL2,NPR3,PCDHGB7,PDE8B,PIK3R1,PREX2,PTCH1,REV3L,SECISBP2L,SLIT3,SOX5,SPARCL1,UTRN,ZNF366
LUAD	DOWN	PPARG	-1.96435	1.88624e-14	33	AGRP,ALOX5,ALOX5AP,ANXA8L2,C19orf59,C1orf162,C1QB,CD300C,CD300LF,CD52,CD68,DPEP2,EMR1,FGR,GLIPR2,GPA33,GPD1,LY86,MITF,MS4A7,MSR1,OLR1,OSCAR,PILRA,PTGER4,RRAS,SIRPB1,SLC31A2,STAC,TMEM150B,TYROBP,VSIG4,ZBED2
LUAD	DOWN	FOS	-1.73115	8.21225e-10	30	ABCA8,ADAMTS8,AGER,ARC,ATF3,BTG2,BTNL9,CD300LG,CITED2,CLEC3B,CSRNP1,CXCL2,DLC1,DUSP1,EGR1,FIGF,FOXF1,GADD45B,GPIHBP1,KANK3,KLF2,KLF4,KLF6,NR4A3,PPP1R15A,PTPRB,SDPR,SMAD6,TCF21,ZFP36
LUAD	DOWN	JDP2	-1.25775	1.57631e-15	19	ADAMTS8,ADRB2,ANGPTL7,ARC,CLIC3,EDNRB,FGD5,FXYD1,GAS6,GRASP,JAM2,LMO2,PTPN21,RCAN1,RS1,SH2D3C,STARD8,TNS1,TNXB
LUAD	DOWN	CEBPA	-1.41605	4.52023e-11	21	AGER,ARHGAP31,ATP13A4,C17orf103,CPAMD8,CTSH,CYP27A1,DPEP2,HLA-DPB1,HSD17B6,INPP5K,KCNJ5,LEPREL1,LY86,NFIX,PLA2G1B,PLAC9,SYT15,TNNC1,VEPH1,ZMYND15
LUAD	DOWN	EGR1	-1.32265	2.7259e-09	18	AOC3,ARHGEF15,ATF3,C1QTNF7,CD93,CSRNP1,CXCL2,DLC1,DUSP1,ERG,FOS,HBEGF,NR4A3,PPP1R15A,RCAN1,TAL1,TCF21,TEK
LUAD	DOWN	KLF12	-0.32155	0.00399841	18	ABCA9,AMOTL1,CCND2,ECM2,EPB41L2,FAT3,FGF2,HEG1,JAM3,MDGA1,MPDZ,PCDHGB7,PIK3R1,PRICKLE1,RASSF2,RUNX1T1,SVEP1,VASH1
LUAD	DOWN	GATA2	-2.1485	2.27233e-15	16	ADARB1,ADRA1A,EDNRB,GPR146,HEG1,LDB2,LHFP,NDST1,PRX,RHOJ,RXFP1,S1PR1,SEMA6A,SLC6A4,TAL1,TCF21
LUAD	DOWN	NKX2-1	-0.36455	0.0053712	18	ABCC6,ARRB1,C16orf89,CDKL2,ESYT3,GGTLC1,GPD1L,GPR116,GPR133,HLF,NAPSA,PLA2G12B,SCNN1B,SELENBP1,SFTPB,SNX30,TDRD10,TMPRSS2
LUAD	DOWN	HEY2	-1.3199	1.16308e-09	15	CD34,CYGB,DLL1,FAM101B,HSPA12B,KANK4,LHFP,LMO2,OLFML2A,PCYT1B,PDE5A,RAMP2,RHOJ,SOBP,TBX2
LUAD	DOWN	NR2F1	-0.8828	1.42708e-07	14	ARHGAP6,BCHE,CASS4,GDF10,HPSE2,ITIH5,JAM2,PIK3R1,ROBO2,RSPO1,TBX4,TBX5,TCF21,TIE1
LUAD	DOWN	JUNB	-0.93725	1.11085e-08	10	ATF3,CSRNP1,DUSP1,GADD45B,GRASP,JUND,KLF2,KLF4,RRAS,SERTAD1
LUAD2	UP	TCF3	0.846026	0.00354399	127	ADAM8,ADAMTS14,AEBP1,AGRN,AHDC1,ALDOA,ATAD3A,ATAD3B,B4GALT2,BCL9L,BGN,BOP1,C16orf13,C16orf59,C19orf26,C19orf48,C1orf170,CCDC137,CD248,CD320,CDT1,CERCAM,CHPF,CLDN4,COL18A1,COL1A1,COL7A1,CUL7,DBN1,DDIT4,DFNB31,DLG5,DPEP1,ELFN1,FAM101A,FAM195A,FBXL18,FBXL19,FOXP3,GALK1,GAMT,GAPDH,GLI4,GPI,GTF2IRD1,H2AFX,HMGA1,HSPB1,ISYNA1,ITFG3,ITM2C,JUP,KCTD13,KLHL17,KRT19,LAGE3,LMNB2,LOXL1,LSR,MAMDC4,MAPK8IP3,MDFI…
LUAD2	UP	NR2F6	0.848204	0.00155169	91	ABHD11,ACAP3,ADCK5,AGRN,AHDC1,ALDOA,ANO9,ATAD3A,B4GALT2,BAIAP3,BCL9L,C16orf13,C16orf59,C1orf172,C9orf169,CCDC137,CCDC24,CD320,CHPF,CHTF18,CLDN3,CLDN4,COL18A1,DBN1,DBNDD1,DLG5,DNAJA3,ERBB2,EVPL,FAM195A,FBXL18,FLAD1,GABRD,GLI4,GTF2IRD1,GYLTL1B,H2AFX,HID1,HSPB1,ISYNA1,ITFG3,JUP,KRT19,KRT8,KRTAP5-1,LAGE3,LSR,MDK,MICALL2,NAT14,NME4,NOXA1,NUDT16L1,OPLAH,PAQR4,PLVAP,PPP1R14B,PRR19,PSMG3,PUSL1,PYCR1,PYCR…
LUAD2	UP	ERF	0.572993	0.0018369	29	ADAM8,AGRN,AHDC1,ATAD3A,C19orf26,CD248,COL18A1,FBXL19,ISYNA1,KLHL17,LOXL1,MAMDC4,NOXA1,PAFAH1B3,PCSK4,PSD,PYCRL,RAI1,RECQL4,RHPN1,SAMD10,SCRIB,SHARPIN,SLC25A10,SLC2A4RG,SYTL1,TMEM54,UBALD1,ZNF512B
LUAD2	UP	E2F3	0.809496	0.000497024	16	ANLN,CCDC150,CCDC34,CDC25C,EXO1,GINS1,KIF15,KIF4B,KPNA2,NCAPH,NME1,NME1-NME2,NUF2,RRM2,SPAG5,WDHD1
LUAD2	UP	HSF4	1.68382	0.00223576	52	AGRN,ANKS3,ANO9,ARHGEF16,ATAD3B,C16orf13,C1orf170,CCDC24,CTTN,CUL7,DECR2,DGAT1,EPHB3,FAM195A,GET4,GLI4,HSPB1,ISYNA1,ITFG3,KAT2A,KCTD13,KIAA1875,KLHL17,KRTAP5-1,LPIN3,MAMDC4,MAPK15,MAPK8IP3,NAT9,NMRAL1,NOXA1,OPLAH,PCSK4,PHKG2,PLEKHN1,RAB40C,RAI1,SAMD10,SCNN1D,SERINC2,SHARPIN,SPATA20,SPTBN5,STX1A,SYTL1,TEX22,TMEM184A,TMEM54,TRAF4,XYLT2,ZNF512B,ZNF692
LUAD2	UP	TFAP4	1.14794	0.00110128	61	ACAP3,ADCK5,ALDOA,ANKS3,ANO9,ATAD3A,C16orf59,C19orf48,CCDC137,CD320,CDT1,CHPF,CHTF18,DBN1,DECR2,DNAJA3,FAM195A,FBXL19,GALK1,GLI4,HMGA1,HSPB1,ISYNA1,ITFG3,KAT2A,KCTD13,KLHL17,LMNB2,MAMDC4,MAPK8IP3,MXD3,MZT2A,NAT9,NME4,NMRAL1,NOXA1,PAFAH1B3,PKMYT1,PPP1R14B,PSD,PUSL1,PYCRL,RAB26,RAB40C,RAI1,RECQL4,RHPN1,RPL8,SAMD10,SAPCD2,SCRIB,SHARPIN,SHMT2,SLC25A10,SLC52A2,SSR4,SYTL1,TONSL,TRAP1,UBALD1,WDR90
LUAD2	UP	FOXP3	1.64365	0.0123549	34	ADAMTS2,CCDC137,COL18A1,COL1A1,COL1A2,COL3A1,COL5A2,COL6A3,COL7A1,CPZ,DFNB31,DPEP1,FAM101A,FAM171A2,GAPDH,GPR84,LOXL1,LOXL2,MAPK8IP3,MFI2,MXD3,OLFML2B,PIF1,PLEKHN1,PLVAP,PPAP2C,SLC25A10,SLC52A2,SLC7A5,SSR4,STX1A,SYTL1,TIMP1,XYLT2
LUAD2	UP	E2F1	1.01023	0.00499187	15	ATAD3A,CCNF,CDKN3,CDT1,EXO1,FBXL18,GPI,GTF2IRD1,KPNA2,MRGBP,NCAPH,PAQR4,RECQL4,SAPCD2,SPAG5
LUAD2	UP	OTX1	3.08039	0.000438954	10	ALDH18A1,CKS1B,DEPDC1,DNAH14,FAM83A,KIAA0101,NME1,RPL39L,TSACC,UBE2T
LUAD2	UP	E2F8	2.453	3.00924e-05	11	ANLN,C16orf59,CCDC34,CCNA2,CKS1B,MCM4,OTX1,POLE2,PSAT1,SAPCD2,UBE2T
LUAD2	UP	LEF1	0.793079	0.0128524	29	ADAM12,ADAMTS16,ALPK2,CILP,COL10A1,COL11A1,COL1A2,COL3A1,COL5A2,CTHRC1,EPYC,FAP,FBN1,FBXO32,GJB2,LPAR4,MGC4294,POSTN,RUNX2,SEC24D,SFRP2,SFRP4,SLC12A8,SUGCT,SULF1,TNFSF11,TWIST1,VCAN,WISP1
LUAD2	UP	TEAD3	0.867412	0.000446084	15	AGRN,ARHGEF19,B4GALT2,C1orf172,DDR1,EVPL,KRT19,LSR,MESP1,PRSS8,PTK7,SDC1,SERINC2,SLC35B2,TNFRSF12A
LUAD2	UP	ELF3	1.32468	0.00178907	12	ABHD11,ARHGEF16,DECR2,NFATC4,PHKG2,PUSL1,RAB25,RHPN1,TMC4,TMEM54,VWA1,ZNF692
LUAD2	UP	HLTF	0.683875	0.00231222	11	C5orf34,CCDC34,DEPDC1,HELLS,KIF11,KIF2C,NEK2,TICRR,TRIP13,XRCC2,ZWINT
LUAD2	UP	KLF16	0.400943	0.012653	12	ALDOA,ATAD3A,CHPF,COL7A1,GALK1,GLIS1,PLOD1,PYCRL,SCRIB,SHARPIN,SLC25A10,TK1
LUAD2	UP	PITX1	3.41651	0.0113248	14	C19orf48,CCNB1,CDT1,DNAJC22,HMMR,KIF20A,LMNB2,MFI2,PBK,PLK1,SEMA4B,SLC2A1,STRA6,TPX2
LUAD2	DOWN	FLI1	-1.69059	3.31087e-06	31	ASPA,CCM2L,CCRL2,CD69,CEACAM21,DNAJC5B,EDNRB,EMR1,FGFBP2,GIMAP8,HK3,IKZF1,IL3RA,KAL1,LAMP3,LIPA,LMO2,MEFV,N4BP2L1,NAIP,PIK3AP1,PTGDR,QKI,SGCG,SIGLEC11,SIGLEC9,SLC6A4,ST6GALNAC3,STAC3,THBD,TNFAIP8L2
LUAD2	DOWN	TCF21	-3.16476	2.26934e-05	155	AARD,ABCA3,ABCA6,ABCA8,ABI3BP,ACADL,ACVRL1,ADAMTSL3,ADARB1,ADCY4,ADH1A,ADH1B,ADRA1A,AFAP1L1,AGBL1,AGTR1,AGTR2,ALDH2,ANGPTL7,ANKRD1,AOC3,ARHGAP24,ARHGAP31,ARHGEF15,ARHGEF26,ART4,BCL6B,C10orf67,C1QTNF2,C2orf40,C7,CALCRL,CASP12,CASQ2,CASS4,CAT,CAV2,CCBE1,CD300LG,CD36,CD93,CES1,CFD,CHRM2,CLEC1A,CLEC3B,CNTN6,COL4A6,COL6A6,CPA3,DARC,DISP1,DKFZP434H0512,DNASE2B,DUOX1,EDN3,EFCC1,ERVFRD-1,ESAM,F10,F11,FAM…
LUAD2	DOWN	PKNOX2	-2.65449	0.000134284	327	ABCA10,ABCA3,ABCA6,ABCA8,ABI3BP,ABLIM3,ACACB,ACTN2,ACVRL1,ADAMTS8,ADAMTSL3,ADARB1,ADCY4,ADH1A,ADH1B,ADPRH,ADRA1A,ADRB2,AFAP1L1,AFF3,AGBL1,AGER,AGTR1,AHNAK,ANGPT1,ANKRD1,ANO2,AOC3,AQP4,ARHGAP31,ARHGAP6,ARHGEF26,ASPA,ATP1A2,BTNL9,C10orf67,C19orf59,C1QTNF7,C2orf40,C4BPA,C6orf25,C7,CA4,CACNA1S,CACNA2D2,CALCRL,CAPN3,CASP12,CASQ2,CASS4,CCBE1,CD300LG,CD34,CD52,CD93,CDH19,CDK15,CDO1,CES1,CFD,CFP,CGNL1,CH…
LUAD2	DOWN	TFEC	-1.33389	0.000156337	124	ABI3,ACP5,ANKRD44,APOC1,ARL11,BEST1,C10orf128,C17orf66,C19orf38,C1orf162,C5AR1,CAPG,CASP1,CCL5,CCR2,CD163,CD226,CD244,CD274,CD37,CD48,CD52,CD83,CD8B,CD96,CLEC10A,CLEC12B,CLEC4A,CLEC4E,CLEC6A,CORO1C,CR1,DOCK2,DPEP2,EMILIN2,EMR1,EPB41L2,FAM78A,FCER1G,FCGR3A,FERMT3,FGD3,FLT3,GAS7,GIMAP1,GIMAP4,GIMAP6,GIMAP8,GMFG,GNB4,GPRIN3,GSTO1,GYPC,GZMA,GZMK,HCK,HLA-DOA,HLA-DPA1,HLA-DPB1,HVCN1,IRF1,IRF8,ITK,ITM2A…
LUAD2	DOWN	ERG	-1.7664	9.26964e-05	46	ACVRL1,ADAMTSL3,ADCY4,ADH1A,ADH1B,ADRB2,ANKRD1,ARHGAP6,BST1,C6orf25,CASS4,CD300LG,CD93,CDH13,CES1,CXCR1,DAB2,DIXDC1,EMR3,FAM150B,FGFBP2,GIMAP8,GPX3,GRK5,IGSF10,IL1RL1,IL3RA,INMT,KLF2,LIPN,NKAPL,OSBPL11,P2RY1,PCDHGB7,PRDM5,PRX,PTPRQ,RECK,SGCG,SH3BGRL,SLC6A4,STARD13,TBX3,TCF21,THBD,ZNF106
LUAD2	DOWN	HOXA5	-2.06606	0.000323984	52	ABHD6,ACKR4,ADH1B,ANO2,ARHGEF26,ARHGEF6,CASS4,CAV1,CCDC50,CD300LG,CD36,CDO1,CLEC14A,COLEC12,CXCR2,CYBRD1,ERVFRD-1,ETS1,FABP4,FHL5,GCOM1,GIMAP8,GIPC2,ITM2A,JAM2,KCNT2,KIAA0040,KIAA1462,KLF4,LMO2,MASP1,MS4A7,NECAB1,NTNG1,NTRK3,OTUD1,PCDH17,PCDHGB7,PGR,PRRG1,PTPRB,RTKN2,RXFP1,SEMA5A,SLC14A1,SPTBN1,SRL,ST6GALNAC3,STARD13,TBX3,VIM,ZEB2
LUAD2	DOWN	ETS1	-1.5872	0.000154952	88	ACE,ACVRL1,AFAP1L1,ANO2,AP1S2,ARAP2,ARHGAP6,ARHGEF3,ARHGEF6,BCL2A1,BCL6B,BEST1,CASP12,CASP5,CASS4,CCDC69,CCRL2,CD163,CD69,CD93,CEP85L,CLEC10A,CMKLR1,CPED1,CYBB,DAB2,DOCK4,FAM49A,FGL2,FHL1,GIMAP6,GIMAP8,GRK5,HEG1,IL3RA,ITM2A,JAK2,KAT2B,KIAA1462,KLF4,LMO2,LY86,MITF,MSR1,NAIP,OLFML1,OSBPL11,P2RX7,P2RY1,P2RY12,PDE1B,PDE5A,PIK3AP1,PKHD1L1,PPAP2B,PPP1R16B,PREX1,PRKCQ,PTGDR,PTPRO,QKI,RCSD1,RGS9,ROBO4,S1…
LUAD2	DOWN	RUNX3	-0.920622	0.000746055	82	AIF1,ALOX5,AMICA1,AOAH,APOBR,APOC1,ARHGAP25,ARL11,C11orf21,C1orf162,C1QC,CCL4,CCR2,CD163,CD226,CD274,CD33,CD48,CD96,CEACAM21,CLEC7A,CMKLR1,CYBB,CYTIP,DOCK2,DOCK8,EOMES,FCGR1B,FERMT3,FGD2,FGR,GAB3,GBP4,GIMAP2,GIMAP4,GIMAP5,GIMAP6,GLIPR2,GZMH,GZMK,HLA-DOA,ICOS,IDO1,IGSF6,IKZF1,IRF1,IRF8,ITGAM,LAT2,LCP1,LILRA1,NCF1,NCKAP1L,NKG7,P2RY13,PDCD1LG2,PIK3AP1,PIK3R5,PILRA,PTAFR,PTGER4,RAB8B,RASGRP2,SAMD3,SA…
LUAD2	DOWN	MEIS1	-0.863517	0.000573397	73	ABCA10,ABCA9,ABI3BP,ACTN2,ADAMTS8,ADARB1,ADRB2,AGTR1,ANGPT1,ANO2,ARHGAP31,ASPA,CD36,CDH13,CDO1,COL4A6,DAB2,DACH1,DIXDC1,DKK2,DNASE1L3,EPB41L2,FABP4,FOXF2,GAB1,GDF10,GFOD1,GIMAP8,HOXA4,HSPA12B,HSPB6,IGSF10,IL1RL1,KCNAB1,KCNT2,KIAA1462,LMCD1,LOXHD1,LPHN2,MS4A2,MSRB3,MYCT1,NAALAD2,NKD1,PDE1B,PGR,PID1,PIEZO2,PKHD1L1,PKNOX2,PRG4,PRSS35,PTGFR,PTPN21,RGS13,RNF182,ROBO2,RTKN2,SDPR,SERTM1,SESN1,SLC51B,SLI…
LUAD2	DOWN	HLF	-2.41213	0.00127907	45	AARD,ADAMTSL3,ADH1A,AFF3,AQP4,ARHGAP24,ARHGAP31,C1QTNF7,C4BPA,C7,CACNB4,CAT,CD300LG,CNTN6,CTSH,CYB5A,ERVFRD-1,GCSAML,HSD17B4,HSD17B6,JPH4,KIAA0408,KIAA1324L,LAMP3,LRRC36,OTC,PCDH15,PPP4R4,PRG4,PTCHD1,PTPN13,PTPRQ,RSPO2,SCN7A,SEPP1,SFTPC,SGCG,SHROOM4,SNX2,SSTR1,ST8SIA6,TCF21,TRIM71,TSLP,VIPR1
LUAD2	DOWN	SPI1	-1.99507	0.000380859	86	ABI3,ACVRL1,ALOX5,AMICA1,ASGR2,AVPR2,BEST1,BIN2,C10orf54,C11orf21,C1QA,C1QC,C5AR1,CCL5,COTL1,CYBB,DENND3,DNAJC5B,DOCK8,DPEP2,EFHD2,FAM212A,FAM78A,FCGR1A,FCGR1B,FGD3,FGD5,FGL2,FRMD4A,FTL,GCHFR,GIMAP6,GLIPR2,GNAI2,GZMH,HCK,HLA-DOA,HLA-DPA1,HLA-DPB1,IGSF6,IL3RA,ITGAL,LAT2,LIPA,LTBP4,MARCO,MCOLN1,MEFV,MNDA,MPEG1,MS4A4A,MSR1,MYBPC3,NCR3,OSCAR,PHOSPHO1,PIK3AP1,PIK3R5,PILRA,PLEKHO2,PNPLA6,PTCRA,PTPRC,RA…
LUAD2	DOWN	KLF13	-1.33635	0.00111647	25	AGER,ARHGAP30,C17orf103,C5AR1,CD37,DENND3,DOK2,DPEP2,FAM65A,FAM78A,FERMT3,FGR,GIMAP1,GRASP,IFFO1,MYO1F,PCDHGC3,PDLIM2,PIK3R5,PLEKHO2,PTPN6,RASGRP4,RBP4,S1PR4,TMEM74B
LUAD2	DOWN	MEF2A	-0.602812	0.000194746	203	A2M,ABI3BP,ACTN2,ACVRL1,ADAMTSL3,ADH1A,ADPRH,ADRB2,AHNAK,AMOTL1,ANGPTL1,AOC3,ARHGAP24,ARHGAP31,ARHGEF15,ARHGEF26,ARHGEF6,ARRDC4,ASPA,ATP1A2,BCL6B,BTK,C16orf78,C1orf162,C1QTNF7,C20orf202,C2orf40,C6orf25,CAB39L,CALCRL,CAMK2A,CASP12,CAT,CAV1,CAV2,CCDC141,CD300LG,CD33,CD34,CD36,CDH19,CDH5,CDK15,CDO1,CES1,CGNL1,CHRM2,CLEC1A,CNRIP1,COLEC12,COLGALT2,CORO2B,CPA3,CPED1,CX3CR1,CXCR2,CYBRD1,CYYR1,DAB2,DKK2,…
LUAD2	DOWN	SOX17	-2.71619	0.000928813	69	ABHD6,ACSS3,ADPRH,ALOX5AP,ANGPTL1,ARHGAP6,ARHGEF6,C10orf128,C10orf67,C16orf78,C20orf202,C6orf25,CCL23,CD36,CD93,CXCR2,DPEP2,ETS1,F8,FGFBP2,GANC,GCOM1,GIMAP1,GIMAP6,GIMAP8,GMFG,GRK5,GSTM5,GYPE,HPS5,HSD17B6,IL1RL1,KIAA1462,LILRA1,LMO2,LRRC36,LY86,MRC1L1,MS4A7,NCOA4,NECAB1,NKAPL,NMUR1,NTRK3,NXF3,NXPH3,OR6K3,OTUD1,PDE5A,PKHD1L1,RASGRP4,SDPR,SELP,SEMA6A,SH3BGRL,SLC14A1,SLC39A8,SLIT2,SNRK,ST8SIA6,STARD…
LUAD2	DOWN	IRF1	-1.17244	0.00581044	45	ABI3,C17orf66,C1QB,C1QC,CAPG,CD2,CD226,CD53,CMKLR1,CRTAM,CYBB,DOCK2,FCGR1A,FCGR1B,FCGR3A,FCRL6,FGD3,FGL2,FYB,GATA3,GBP4,GIMAP4,GIMAP7,GNLY,IFNG,IKZF1,IRF8,JAK2,KCNAB2,KLRC1,KLRC3,KLRC4,LCP1,MATK,PIK3AP1,PLEK,PREX1,SLC31A2,SOWAHD,TBX21,TFEC,TIFAB,TSPAN32,XCL2,ZNF831
LUAD2	DOWN	KLF4	-2.65869	8.702e-05	96	ABCA10,ADARB1,ADTRP,AMICA1,ANO2,ARHGAP6,ARHGEF15,ARHGEF6,BTNL9,C1orf162,C5AR1,CACNA1S,CASS4,CCBE1,CCL2,CD300C,CD300LF,CD300LG,CD52,CD93,CLEC12A,CLEC12B,CLEC1A,CLEC3B,CYYR1,DAB2,DPEP2,EGR2,EMR1,ETS1,FABP4,FCN3,FGR,FLI1,FOXF1,GIMAP6,GIMAP8,GLIPR2,GMFG,GPA33,GYPE,HEG1,HOXA5,HPS5,IL18R1,IL1RL1,IL7R,IRF8,ITIH5,ITM2A,KCNE1,KIAA0040,KIAA1462,KLF2,KLF6,KMO,LCP1,MS4A7,MSR1,MYOC,NCF2,NCKAP1L,NLRC4,PCDHGB7,…
LUAD2	DOWN	RXRG	-2.43855	0.00194329	119	A2M,AARD,ACADL,ACTN2,ADAMTSL3,AGBL1,AGER,AL078585.1,ANGPTL7,ARHGAP6,ASPA,BCHE,BTNL9,C10orf67,C2orf40,C4BPA,C7,CA4,CACNA1S,CACNA2D2,CCM2L,CD300LG,CD36,CGNL1,CHRDL1,CHRM2,CLDN18,CLEC3B,CNKSR2,CNTN6,CRTAC1,CYP4B1,CYYR1,DACH1,DES,DNASE1L3,DUOX1,EDN3,EFCC1,EMCN,ERVFRD-1,FABP4,FGF10,FGFBP2,FHL5,FOXF1,GABRA4,GDF10,GIPC2,GRIA1,GRIK4,GSTA3,HHIP,HLF,HMGCLL1,IGSF10,IHH,INMT,ITLN2,JPH4,KCNK3,LGI3,LPL,LRRC36,…
LUAD2	DOWN	ZEB1	-0.963468	0.0046502	89	A2M,ABCA10,ABCA8,ACVRL1,AFAP1L1,AOC3,ARHGAP31,ARHGAP6,ARHGEF6,ASPA,BCL6B,BST1,CALCRL,CAV2,CD34,CDH13,CDK15,CNN1,COLEC12,CPED1,CYYR1,DAB2,DIXDC1,DKK2,DOCK11,FABP4,FGD5,FGF10,FLI1,FMO2,FOXF1,FOXF2,GHR,GIMAP8,GRK5,GSTM5,HOXA5,HSPA12B,IL1RL1,ITGA8,ITIH5,JAM2,KIAA1462,LMCD1,LRRC32,LYVE1,MCC,MITF,MSR1,MYOCD,OLFML1,PCDH12,PDZRN3,PGM5,PRICKLE1,PRSS35,PTGFR,RAB8B,RNF125,RSPO1,SASH1,SDPR,SEMA3D,SEMA5A,SEMA…
LUAD2	DOWN	FOXF2	-1.39484	0.00338599	27	ABCG2,ACTN2,ASPA,CNTN6,FEZ1,GCSAML,HLF,HMGCLL1,HSD17B6,ITM2B,JAM2,KIAA1462,LSAMP,NAALAD2,NDNF,NECAB1,PCDH17,PEBP4,PTPN13,ROBO2,SGCG,SLC8A3,ST8SIA6,TMEM220,TRHDE,TSLP,VWC2
LUAD2	DOWN	IRF8	-1.36169	3.04775e-06	41	ABCA9,AP1S2,APOC1,ARHGAP31,ARHGEF6,CCDC69,CEP85L,CORO1C,CPVL,DNASE1L3,EPB41L2,EPB41L3,FAM78A,FGD5,FRMD4A,GYPC,ITM2A,JAK2,KAT2B,KBTBD8,MS4A4A,MSR1,NXPE3,OLR1,OSBPL11,PDE1B,PLCL2,PTPRO,QKI,RCSD1,S1PR1,SLC16A6,SLC31A2,SLC8A1,SLC9A9,SNRK,STAC3,TLR4,TM6SF1,TMEM255A,TPRG1
LUAD2	DOWN	TBX5	-0.783664	0.0036088	83	ABCG2,ADAMTSL3,ADH1A,ADH1B,AGTR1,AOC3,ARHGAP24,ARHGAP31,ARHGAP6,ART4,ASPA,ATP1A2,BMP5,C2orf40,CAMK2A,CD300LG,CD36,CD93,CDK15,CDO1,CES1,CNN1,COL4A6,DES,DIXDC1,EDN3,ERVFRD-1,FAM150B,FGF2,FHL1,FILIP1,GAS7,GHR,HIGD1B,HOXA5,HPSE2,HSPB6,INMT,ITGA8,ITIH5,JAM2,KCTD16,KIAA1462,L1TD1,LIN7A,LMCD1,MARC2,MS4A2,MYOCD,NDNF,NECAB1,NFIX,NPR1,NTRK3,PCDH12,PEAR1,PPP1R14A,PRCD,PRG4,PRICKLE1,PRSS35,RECK,RGCC,S1PR1,SC…
LUAD2	DOWN	NFATC3	-0.75013	0.00120028	44	ABCA8,ANGPT1,ANGPTL1,ARHGAP31,ARHGEF6,ASPA,CALCRL,CASS4,CLIC5,COLEC12,CYP3A7,DIXDC1,EPM2A,F8,FHL5,GIMAP8,IGSF10,IQGAP2,JAM2,KAL1,KAT2B,MNDA,MTMR10,MUSK,OSBPL11,PALMD,PID1,PTPN21,RAB8B,RNF144B,SECISBP2L,SEPP1,SESN1,SLIT2,SNRK,STOM,TACC1,TGFBR3,THSD1,TMEM220,TPK1,VEPH1,ZNF106,ZNF438
LUAD2	DOWN	MITF	-1.17085	0.000419418	26	ADAMTSL4,ANKRD44,AQP9,ARHGAP31,CASS4,CORO1C,EMILIN2,GAS7,GNB4,HBEGF,HHEX,HVCN1,LAIR1,LIPA,MARCO,MOB3B,PDCD1LG2,RNF125,SAMHD1,SDCBP,SH3BGRL,SIGLEC9,TEK,THBD,TM6SF1,TRPV2
LUAD2	DOWN	MAFB	-0.753303	0.0216624	47	CASP5,CCR1,CCR5,CD163,CD274,CD48,CD8A,CLEC4E,COTL1,CRTAM,CYBB,DOCK2,EMP3,EPB41L2,EPB41L3,EVI2B,FCGR1A,FCGR1B,FCGR3A,FGR,FPR1,GIMAP6,GNAI2,GPR65,GZMB,IFNG,KLRD1,LAT2,LILRB1,LPXN,NCKAP1L,P2RX7,PALD1,PLEK,PLEKHO2,PREX1,PTAFR,RCSD1,SASH3,SCIMP,SELPLG,SNX20,TAGAP,TFEC,TLR7,TMEM150B,TNFAIP8L2
LUAD2	DOWN	NFIX	-1.34823	0.00208124	62	ABCA8,ADAMTS8,ADH1A,AGER,ARHGAP31,C17orf103,C2orf40,C4BPA,C7,CACNA2D2,CAPN3,CAT,CDO1,CGNL1,COLEC12,CTSH,DAB2,DAPK1,DES,EFCC1,FIGF,GDF10,GFRA1,GGTLC1,GPIHBP1,HLF,IHH,INMT,LIMS2,LRRC36,NKD1,NXPH3,PCDHGC3,PDLIM2,PEBP4,PHACTR1,PKNOX2,PLA2G4F,PRCD,PRG4,PRX,PTGDS,PXMP4,SCN7A,SCTR,SEPP1,SFTPC,SFTPD,SIDT2,SLC8A3,SMAD6,SMCO3,SYT15,TACC1,TBX2,TCF21,TGFBR2,TMEM132C,TMEM220,TOM1L2,TRHDE,ZMYND15
LUAD2	DOWN	TCF4	-0.783175	0.0149835	114	A2M,ABCA9,ABI3BP,ADAM33,ADARB1,AFAP1L1,AHNAK,AOC3,ARHGAP6,ARHGEF6,BCL6B,BEST1,BTK,C1QTNF7,CALCRL,CASQ2,CD34,CDH13,CDK15,CDO1,CNN1,COLEC12,CORO1C,CPED1,CRYAB,CYBRD1,CYYR1,DAB2,DDR2,DIXDC1,DKK2,DOCK11,DOCK4,EPB41L2,ETS1,EVI2B,FGD5,FGF10,FGF2,FILIP1,FLI1,FOXF2,FRMD4A,GAS7,GHR,GIMAP8,GRK5,GSTM5,HEG1,HOXA5,HPS5,ITGA8,ITPRIP,JAM2,KIAA1462,KLF6,LDB2,LMCD1,LRFN5,LRRC32,LYVE1,MFAP4,MITF,MYCT1,NEGR1,OLFML1…
LUAD2	DOWN	TBX2	-1.19451	0.00282443	29	ADARB1,ADRA1A,ARHGEF26,ASPA,C17orf103,CHRM2,DENND3,DKFZP434H0512,GDF10,KIF17,KIF1C,LOXHD1,NFIX,NMUR1,NTNG1,NXPH3,PALD1,PCDHGC3,PRCD,S1PR1,SEMA6A,SH2D3C,SLC51B,ST8SIA6,STXBP6,TAL1,TMEM132C,TNNC1,VIP
LUAD2	DOWN	FOXP1	-0.619021	0.00421657	43	ABCA8,ABHD6,ADAMTSL3,ADH1A,ARHGAP24,ARHGAP31,ARHGAP6,CALCRL,CAT,CD36,CDH19,CLEC1A,CXCR2,ECSCR,EDNRB,EPM2A,FABP4,FAM162B,FGF2,FHL5,GATA6,GFRA1,GHR,GPX3,LMO2,LPL,LYVE1,MCC,NLRC4,OTUD1,PDE5A,PHACTR1,PLCL1,SECISBP2L,SELP,SESN1,SHROOM4,SLC24A4,SLIT2,STARD13,THBD,TLR5,TSLP
LUAD2	DOWN	BHLHE41	-1.47157	0.00130813	24	AIF1,APBB1IP,BEST1,CYBB,FAM78A,FCER1G,FCGR3A,FGD2,GAB3,GAS7,GLIPR2,ITGAL,ITGAM,KLHL6,LAIR1,LCP1,LILRB1,NCKAP1L,PIK3AP1,PIK3R5,PILRA,SIRPB2,TFEC,TRPV2
LUAD2	DOWN	ZNF423	-1.41633	0.0028635	59	ADARB1,AOC3,APOBR,C10orf54,C11orf96,C5AR1,CD300C,CD300LB,CD93,CNN1,COX4I2,DAB2,DES,DPEP2,EFNB1,FAM65A,FGR,FOXF1,GAS7,GNAI2,GSTM5,HSPB6,ITPRIP,KANK3,KIF17,KLF6,LMCD1,LRRC25,MCOLN1,MFAP4,MRGPRF,MYADM,NDST1,NTRK3,NXPH3,PALD1,PCDH12,PCDHGB7,PDZRN3,PLA2G15,PLAC9,PLEKHO2,PNPLA6,PREX1,RASGRP4,RASIP1,RHOJ,RSPO1,S100A3,SH2D3C,SIRPA,SLCO2B1,SLIT3,SPI1,STARD8,TNFSF12,TPSAB1,TRPV2,TSPAN18
LUAD2	DOWN	PPARG	-2.38972	0.000521137	70	ABHD6,ACKR4,ADTRP,ALOX5AP,AMICA1,ARHGAP31,ARHGEF26,ARHGEF3,C10orf128,C19orf59,C1orf162,CD101,CD300C,CD300LF,CD52,CLEC12A,CYP1A2,DCSTAMP,DPEP2,EMP2,EMR1,FGD5,FHL1,FLVCR2,GANC,GCOM1,GLIPR2,GNGT2,GPA33,GPD1,GPR65,GYPE,HBEGF,HOXA5,HPS5,LMO2,LY86,M1AP,MITF,MS4A7,MSR1,NCEH1,OASL,OLR1,OSBPL11,OSCAR,PAQR5,PRKCE,PTPN21,RAMP2,RGCC,SDPR,SGCG,SIRPB1,SIRPD,SLC39A8,SMAD6,SNX2,SPN,STAC,STAC3,THBD,THRB,TM6SF1,TP…
LUAD2	DOWN	GATA3	-1.12643	0.00225458	55	ABI3,AIF1,APBB1IP,APOBR,ARHGAP30,ARHGEF6,BIN2,C1QA,CCL5,CD2,CD247,CD33,CD48,CD53,COTL1,CXorf65,CYBB,DOCK8,EMP3,EPHB6,EXOC3L4,FGD2,GAB3,GIMAP1,GIMAP5,GNAI2,HK3,ICOS,IKZF1,IL16,IRF8,JAK2,LAPTM5,LCP1,LILRB1,NCF1,NCKAP1L,NCR3,OASL,PLEK,PLEKHO2,PTPRC,RCSD1,SAMHD1,SASH3,SELPLG,SIRPA,SNX20,TBX21,TESPA1,TFEC,TIFAB,TNFAIP8L2,TRIM22,TRPV2
LUAD2	DOWN	GATA2	-1.17367	0.000755621	32	ACE,ADAMTSL4,ADRA1A,AGBL1,AGER,ALPL,CALCRL,CCDC69,CD52,DOK2,DPEP2,FLI1,GFI1B,GIMAP1,GLIPR2,GYPE,HLX,ITLN2,LAMP3,MS4A7,NDST1,NMUR1,PRX,RAB44,RASGRP4,RTKN2,S1PR1,SRL,TGM1,TNNC1,TOM1L2,TRPV2
LUAD2	DOWN	MEOX2	-0.611846	0.0341395	12	C7,CDO1,FREM1,GSTM5,KCNT2,KCTD16,PCDHGC3,PRSS35,ROBO2,SLIT2,SOBP,TCF21
LUAD2	DOWN	ID4	-0.827114	0.0444628	33	APH1B,CDO1,CGNL1,CNTN6,CYYR1,DACH1,F11,FEZ1,FGFR2,FREM3,FXYD6,GABRA4,GIPC2,GSTM5,INMT,JAM2,KANK4,KCTD16,PBX1,PCYT1B,PID1,PIEZO2,PRSS35,RNF182,ROBO2,RSPO2,SEMA5A,SH3GL3,SOBP,SOX7,SULT1C4,TBX4,TCF21
LUAD2	DOWN	EGR2	-1.73389	0.00404617	11	ARHGAP30,CD83,FGR,FOSB,HBEGF,KLF4,NCKAP1L,PPP1R15A,SGK1,SLC7A7,TLR7
LUAD2	DOWN	NR3C1	-0.578959	0.0105491	19	ARHGAP6,ASAH1,CASP12,CELF2,CLEC1A,CYP3A7,EDNRB,FILIP1,FRMD3,GCOM1,GKN2,HSD17B4,ITM2B,JAM2,KL,MTMR10,PRRG1,RAMP2,RTKN2
LUAD2	DOWN	JDP2	-0.571786	0.0140112	12	ACP5,APOBR,CXCL16,GCHFR,KIF1C,MCOLN1,SH2D3C,TGM1,TMEM88,TNXB,TYROBP,ZMYND15
LUAD2	DOWN	PBX1	-1.16292	0.0147349	12	AMOTL1,BCHE,CYBRD1,FEZ1,FMO2,KCNT2,PALMD,PCYT1B,PDE5A,RNF182,SATB1,SOBP
LUAD2	DOWN	NR2F1	-0.564026	0.00541849	18	ASPA,CA3,CASS4,COL6A6,EDN3,GDF10,HPSE2,ITIH5,NFIX,PRG4,ROBO2,RSPO2,SDPR,SLC8A3,TACC1,TBX4,TCF21,TMEM132C
LUAD2	DOWN	GATA1	-1.55298	0.0177102	14	ACTN2,ARHGAP31,CDK15,GCSAML,HDC,HPGDS,MFAP4,MS4A2,NPR1,PDLIM2,RSPO1,SIGLEC6,TNFSF12,TNXB
LUAD2	DOWN	GFI1B	-3.02598	0.000218669	14	ACACB,ADRA1A,ADRB2,C1QTNF2,CCL23,CD36,CPA3,FGD5,GPD1,MS4A7,MYOC,RBP4,S1PR1,SIGLEC6
LUAD2	DOWN	FOS	-0.991553	0.021557	10	ADAMTS8,DLC1,DUSP1,GDF10,GRASP,KLF2,KLF4,KLF6,PPP1R15A,ZFP36
LUAD2	DOWN	MEIS2	-1.18559	0.0042581	10	ARHGAP6,CNKSR2,DACH1,DOK6,KIAA1456,LMO2,RNF182,SNCA,SOX5,TGFBR3
LUAD2	DOWN	SREBF2	-0.897795	0.0225778	11	DUOX1,EFCC1,IHH,KIF17,RAMP3,SPTBN1,SYT15,TBC1D2,TNXB,TOM1L2,WNT11
LUSC	UP	PITX1	6.6949	3.53169e-22	298	A2ML1,ABCA12,ABCC5,ADH7,AKR1B10,ALDOA,ARHGEF19,ARNTL2,ARTN,ASPM,ATAD2,ATAD5,ATP1B3,B3GALNT2,B3GNT4,BDH1,BIRC5,BNC1,BRI3BP,BTBD11,C12orf54,C12orf56,C15orf41,C16orf74,C18orf56,C19orf48,C1orf131,C3orf67,CALML3,CASC5,CBLC,CCDC137,CCDC34,CCDC58,CCDC86,CCNB1,CCNE1,CCNE2,CDC25A,CDC25C,CDCA3,CDCA7,CDK1,CDKN3,CDT1,CELSR2,CENPA,CENPE,CENPI,CENPN,CHAF1A,CHEK1,CHRNB4,CKAP2,CKAP2L,CKMT1B,CKS1B,CLCN2,CLSPN,COL…
LUSC	UP	TFAP4	1.7751	3.86691e-20	327	ABCC5,ALDH18A1,ALG1L,ARHGAP11A,ARTN,ATAD5,AURKA,B3GALNT2,BCL11A,BDH1,BLM,BOP1,BRCA1,BRI3BP,BRIP1,BUB1B,BYSL,C10orf2,C11orf82,C11orf84,C12orf56,C15orf41,C16orf59,C17orf53,C19orf48,C4orf21,C5orf34,CAD,CARM1,CBLC,CBX2,CBX8,CCDC137,CCDC138,CCDC150,CCDC58,CCDC86,CCNB1,CCNE1,CCNF,CCT3,CCT7,CDC20,CDC25A,CDC25C,CDC6,CDCA3,CDCA5,CDCA7,CDCA8,CDKN3,CDT1,CENPH,CENPK,CENPN,CENPW,CEP55,CHAF1A,CHAF1B,CHRNA5,CHT…
LUSC	UP	E2F7	4.6256	1.27711e-27	86	AKR1B10,ANLN,ARNTL2,B3GNT4,BCL11A,C12orf56,C16orf59,C18orf56,C1orf131,CBX1,CCDC58,CDK5R1,COL7A1,COQ3,DBF4B,DCUN1D1,DENR,DIP2B,DLX5,DLX6,DNA2,DNMT3B,DSC3,DUSP9,EPN3,ESRP1,FAM136A,FAM84A,FANCB,FIGNL1,FKBP4,FOXD1,FOXE1,FSCN1,GGCT,GJB5,GMNN,GPC1,GPT2,HOXA10,HOXA13,HOXC13,HOXD11,HSPD1,IGSF9,KRT16,KRT17,MCM7,MFN1,MFSD2B,MRPL47,MTBP,MTERF,MTIF2,NAA50,NCBP2,NME1,NXPH4,OTX1,PITX1,PSMD12,PUS7,RAD54B,RAP2B,…
LUSC	UP	TFAP2A	5.6187	4.73006e-29	242	A2ML1,ABCA12,ALDH18A1,ALG1L,ARHGEF19,ARTN,ATAD2,AURKB,B3GALNT2,B3GNT4,B4GALT2,BCL11A,BIRC5,BNC1,BOP1,BRIP1,BUB1B,BYSL,C10orf2,C16orf74,C19orf48,C1orf170,C1orf74,C5orf34,CAD,CAPNS2,CARD14,CARM1,CASC5,CBLC,CCDC86,CCNA2,CDC20,CDCA3,CDCA5,CDH3,CDK1,CDKN3,CDT1,CELSR2,CENPA,CENPE,CENPF,CENPH,CEP55,CHAF1A,CHTF18,CKAP2L,CLSPN,COL17A1,COL7A1,CSE1L,DDR1,DDX11,DEPDC1,DGKA,DLG5,DLK2,DLX5,DLX6,DNMT3B,DQX1,DSC…
LUSC	UP	OTX1	4.6761	3.29888e-25	66	ATAD2,BDH1,BRI3BP,BUB1,C10orf2,C12orf56,CBX1,CCDC150,CCDC34,CCNE1,CDC25C,CDCA3,CDKN3,CENPW,CHAF1A,CSNK2A1,DEPDC1,DLGAP5,DLX6,DMRT3,DSCC1,E2F7,ECE2,GCLC,GEN1,GTPBP3,HIST1H2BH,KIAA0101,KIF23,KPNA2,LSG1,MCM4,MCM7,MFN1,MSH2,NAT10,NCAPD3,NUP155,PSMD11,PSME4,RAE1,RRM1,RUVBL1,SHOX2,SIAH2,SMC2,SMC6,SPC24,SPC25,TK1,TMEM194A,TMEM201,TPX2,TRAIP,TUBG1,UBE2T,UCK2,UGT1A6,USH1G,WDR43,WDR62,XPO5,XYLB,YEATS2,ZWIL…
LUSC	UP	MYBL2	5.2605	2.12357e-26	54	ABCA12,ANLN,B3GNT4,BOLA3,BRI3BP,C16orf59,C3orf67,CCDC34,CCDC58,CDK5R1,CENPI,CHEK1,DENR,DEPDC1B,FAM162A,FBXO43,FBXO5,FGF11,GGCT,GMPS,GPR87,HOXA10,HSPD1,HSPE1,KRT6B,KRT6C,LSM4,MCM4,METTL8,MRPS12,MRPS30,MSH2,MTL5,OLA1,OPA1,PBK,PSAT1,PSMG3,PYCRL,RAN,RBM28,RPL39L,SFXN1,SHFM1,SRPRB,TARS,TBC1D7,TCF19,TMEM177,TRAP1,USH1G,XPOT,YWHAZ,ZC3H8
LUSC	UP	SOX2	5.0445	1.35469e-14	178	ABCC1,ADAM23,ADH7,AKR1C1,AKR1C2,ALG1L,ARTN,ASNS,ATP1B3,B3GALNT2,BCL11A,BLM,BRCA1,BRIP1,C12orf56,C15orf41,C16orf59,C17orf99,C3orf67,CALML3,CCDC58,CDC25A,CENPI,CHAC2,CHAF1A,CKAP2,CKAP2L,CKMT1B,COL7A1,COQ3,CSTA,CYB5R2,CYP26A1,CYP2S1,DCUN1D1,DDR1,DIP2B,DLG1,DLX5,DMRT2,DNAJC2,DQX1,DSG2,E2F7,ECE2,EME1,EPN3,EPT1,ESCO2,EXO1,FAM162A,FAM72B,FAM83B,FAM84A,FANCB,FANCE,FAT2,FBXO27,FBXO45,FEN1,FETUB,FOXD1,FOXE…
LUSC	UP	TP63	5.5396	1.00952e-13	143	A2ML1,ABCA12,ABCA13,ABCC5,AKR1C2,ALDH3B2,ALG1L,ANLN,ARNTL2,ARTN,ATP1B3,BCL11A,BDH1,BMP7,C10orf99,C12orf54,C12orf56,C15orf41,C17orf99,C3orf67,CDC25A,CDCA2,CDH3,CENPW,CEP55,CKAP2L,COL7A1,CPOX,CYB5R2,CYP2S1,DAPL1,DDR1,DGKA,DLG1,DLX6,DQX1,DSG3,DTL,ECT2,EFS,EPN3,EPT1,ETNK2,EXO1,F12,FAM162A,FAM83H,FAM84A,FANCB,FANCE,FANCI,FAT2,FBXO27,FBXO45,FETUB,FGFBP1,FSCN1,FXR1,GAPDH,GBP6,GCLC,GDA,GINS3,GJA3,GJB2,GM…
LUSC	UP	HOXA10	5.0277	2.40814e-18	156	ABCA12,ANLN,ARHGAP11A,ARNTL2,ASPM,ATAD2,B3GALNT2,BRI3BP,BRIP1,BRIX1,BTBD11,BUB1,BUB1B,C15orf41,C19orf48,CCDC34,CCDC58,CCNB1,CCNF,CDC6,CDCA2,CDCA7,CDK1,CDKN3,CENPA,CENPE,CENPI,CENPL,CENPN,CENPW,CEP55,CHAC2,CHEK1,CHRNA5,CKS1B,COL7A1,DEPDC1,DKC1,DLGAP5,DLX5,DLX6,DNAJB11,DSC3,DSG3,DTL,E2F8,ECT2,ESPL1,EZH2,FAM64A,FAM72A,FAM72B,FAM83B,FANCB,FAT2,FBXO27,FIGNL1,FOXD1,FOXM1,FXR1,GEN1,GGCT,GINS1,GINS4,GJB6…
LUSC	UP	E2F8	3.4941	2.08632e-23	59	ANLN,BRI3BP,C16orf59,C18orf56,CCDC34,CCNA2,CKS1B,COL7A1,CSTF2,DBF4B,DCAF13,DNA2,DTYMK,DUSP9,EPN3,FAM83B,FBXO5,FERMT1,FIGNL1,FKBP4,GGCT,GGH,GPSM2,GPT2,GRHL3,HOXA10,HPDL,LMNB2,MAZ,MCM4,MFSD2B,MTBP,NOP2,NOP56,NXPH4,OTX1,PAFAH1B3,PALB2,PITX1,POLE2,PPP1R14B,PSAT1,PVRL1,RACGAP1,RAD54B,RASAL1,SERPINB5,STYK1,TCF19,TFAP2A,TFAP4,TMEM177,TUBB,UBE2T,UCK2,WDR12,XPOT,ZC3H8,ZNF367
LUSC	UP	E2F2	3.1622	6.33455e-22	48	ATAD2,BRI3BP,CBX2,CCDC150,CDC25C,CDCA3,CKS1B,CSE1L,DONSON,FAM131C,FBXO43,FKBP4,GMNN,HMGA1,KIF15,KIF4B,L2HGDH,LSG1,PBK,PIGX,PITX1,POLD2,POLE,PPM1G,PRKDC,PSRC1,PUS1,PUS7,PYCR1,RASAL1,RIOK1,RNASEH1,RPP40,SENP5,SNRPA1,SPAG5,TFAP2A,TIMM8A,TMEM177,TMEM194A,TTF2,UBE2S,UNG,WDR5,XPO5,XPOT,ZIC2,ZMYND19
LUSC	UP	E2F1	1.8235	2.20344e-18	54	ATAD3A,ATP2A1,BLM,C11orf84,CCDC150,CCDC34,CCDC58,CCNF,CDKN3,CDT1,CHRNA5,DNMT3A,DONSON,DSN1,DTYMK,E2F7,EXO1,FAM136A,GGCT,GTPBP3,HMGB3,IGSF9,KIF22,KIF24,KPNA2,LSG1,LSM4,MFSD2B,MSH2,NCAPH,PAICS,PARP1,PCNA,POLA2,POLD2,POLE2,RCC2,RECQL4,RUVBL1,SAC3D1,SAMD1,SNRPD1,SPAG5,SUV420H2,THOP1,TMEM177,TMEM194A,TMEM201,UBE2O,UBE2S,UPF3B,WDR5,ZMYND19,ZNF367
LUSC	UP	TCF3	1.438	6.10275e-20	166	ANKRD13B,ANLN,ARHGAP11A,ARHGAP11B,ARHGEF19,ASPM,ATAD2,ATAD3A,ATAD5,AURKB,BCL11A,BIRC5,BLM,BOP1,BRCA1,BRIP1,BUB1,BUB1B,C11orf84,C16orf59,C19orf48,CAD,CARM1,CASC5,CBX2,CCDC137,CCDC150,CCNB2,CDC20,CDC25A,CDC6,CDCA3,CDCA5,CDCA7,CDH24,CDT1,CENPA,CENPE,CENPF,CENPI,CENPO,CEP55,CEP72,CHAF1A,CHEK1,CKAP2L,CKAP5,CLSPN,COL7A1,DBF4B,DDN,DDX11,DHX34,DNMT1,DNMT3A,DSP,DTL,E2F1,E2F2,E2F7,E2F8,EME1,ERCC6L,ESPL1,EX…
LUSC	UP	HOXC13	6.4697	9.80223e-26	42	ABCA12,ALG1L,BUB1B,C12orf56,CALML3,CDK1,CDKN3,CENPE,CENPF,CENPI,CEP55,DEPDC1,DEPDC1B,DLX6,DNAJB11,DSG3,DSP,EXO1,FAM83B,FAT2,FERMT1,GJB2,GPR87,GRHL3,HR,IRF6,KLC3,KRT6C,LYPD3,MARK1,OVOL1,POU6F2,PSMD2,PTTG1,RAE1,SLC2A1,SPERT,SRRM3,TTK,UCK2,WDR72,XRCC2
LUSC	UP	RARG	1.7331	3.13675e-17	114	AHNAK2,AIM1L,ALDH3B2,ANXA8,ARHGEF4,BNC1,C10orf99,C16orf74,C1orf106,C1orf170,CALML3,CARD14,CBLC,CDH3,CELSR2,CHRNB4,CLCA2,COL17A1,COL7A1,DDR1,DGKA,DLG5,DQX1,DSC3,DSG3,EFS,EPHA1,EPN3,FAM83B,FAM83C,FAM83H,FAT2,FERMT1,FOXE1,FOXN1,FRMD6,FSCN1,GBP6,GJB2,GJB3,GJB5,GJB6,GPC1,GPR115,GPR87,GRHL3,HES2,HSPB1,IGSF9,IRF6,ITGB4,IVL,JUP,KCTD1,KRT14,KRT16,KRT17,KRT6A,KRT6B,KRT6C,LAD1,LPAR5,LY6D,LYPD3,OVOL1,PARD6G,…
LUSC	UP	TFAP2C	2.1611	7.58292e-13	53	ABCA12,COL7A1,DDR1,DSC3,E2F7,EFNA3,EPHB3,EPN3,FAM83C,FAM83D,FAM83H,FAT2,GJB3,GJB5,GRHL1,GRHL3,GTF2IRD1,HES2,HOXC13,HR,IGSF9,IQGAP3,IRF6,JUP,KCNG1,KLC3,KRT17,KRT6A,KRT6B,LAD1,LYPD3,OVOL1,PACSIN3,PITX1,PKP1,PKP3,PVRL4,RAET1L,RHOV,SERPINB5,SLC2A1,SLC39A2,SLC6A8,SOX15,TFAP2A,TMEM189,TMEM40,TMEM79,TNS4,TP63,TRIM29,USH1G,ZNF750
LUSC	UP	DMRT3	2.8952	4.17856e-09	51	ADAM23,ADH7,B4GALT4,CYP2S1,DLX5,DLX6,DMRT2,E2F7,ECE2,ECT2,ETNK2,FAM83D,FOXE1,FXR1,GBP6,GCLC,GDA,GPX2,HAP1,KCTD1,KLHL13,LSG1,MAP6D1,MED12L,MFN1,MRAP2,MRPL47,NTRK2,OR7A5,OTX1,PFN2,PIGX,PRKX,PSAT1,PTDSS1,PTPRZ1,RFC4,RGMA,SENP2,SMO,SOX21,SPAST,TMEM117,TMTC3,TP63,TRIM45,UGT1A6,UGT1A7,USH1G,YEATS2,ZNF639
LUSC	UP	POU6F2	3.804	5.0535e-17	44	ACVR1C,ADAMTS20,ANLN,ASPM,BCL11A,BUB1B,C12orf56,CHRM3,DDR1,DLX5,DLX6,DSC3,DSG3,DSP,DVL3,E2F7,EXO1,FAM83B,FOXM1,GRHL3,HOXA10,HOXC13,HOXD11,IGSF9,IRF6,KRT15,MARK1,NEB,NXPH4,OTX1,PNCK,PSAT1,PVRL1,SERPINB5,SLC5A12,SLC6A8,SYT14,TMEM117,TMTC3,TRIM29,VANGL2,WDR72,XRCC2,ZFP64
LUSC	UP	HOXD13	5.3041	1.00935e-14	36	ATAD5,BRIP1,BUB1B,C17orf53,CDCA3,CENPF,CENPO,DLX5,DLX6,E2F7,ECT2,EXO1,FAM64A,FANCB,FANCI,FXR1,GABRA3,HELLS,HOXA10,IGF2BP3,KIF18B,KIF23,MFN1,NCBP2,NUF2,PRC1,RAD51AP1,SKA3,SOX2,SPAG5,SPC25,TMTC3,TOP2A,TTK,XRCC2,ZNF639
LUSC	UP	KLF5	1.0523	3.15759e-07	16	ADH7,AKR1C2,C10orf99,FETUB,GBP6,GPX2,KRT6A,KRT6B,SIAH2,SPRR1B,SPRR2D,STON2,TBL1XR1,TMPRSS4,TRIM7,UGT1A7
LUSC	UP	NFE2L2	0.5056	0.000176545	34	ABCC5,ARTN,ATP1B3,BICD2,CYP2C18,CYP2S1,CYP4F11,CYP4F3,DCUN1D1,DMRT2,FETUB,GDA,HAS3,KLF5,KLHL13,KRT13,P2RY1,PIR,PKP1,PRKX,RAET1L,RAPGEFL1,RGMA,SIAH2,SLC20A2,SLC9A4,SPRR1A,TMPRSS11F,TMPRSS4,TMTC3,TP63,TRIM7,UGT1A6,UGT1A7
LUSC	UP	E2F6	0.7916	5.52758e-10	50	CABYR,CBX2,CCT4,CCT7,CENPA,CENPH,CENPL,CHAC2,CKS1B,DCUN1D1,DNA2,DUS4L,ECE2,ECT2,EME1,EPT1,FAM136A,GEMIN6,GMNN,GPN1,HPRT1,LCLAT1,LIN9,MAD2L1,MRPL47,MSH6,MTHFD2,MTIF2,NME1,NUF2,PNO1,POLR2H,PSMD12,RFC4,RFC5,RNASEH1,SENP2,SFXN1,SNRPG,SPC25,SUV39H2,TFB2M,TMEM177,TMEM206,UBE2T,UCK2,UNG,WDR43,XPO1,ZC3H8
LUSC	UP	YY1	0.8393	1.44255e-19	40	ALG10,AURKA,CCDC58,CCNB1,CDC20,CDC6,CDCA5,CDK1,CDKN3,CENPA,CENPI,CEP55,CKAP2L,CSE1L,DEPDC1B,FANCB,GINS1,GINS2,GINS3,HELLS,HPRT1,L2HGDH,MCM4,MELK,MEMO1,MND1,NCAPH,PALB2,PLK1,PLK4,POLE2,RAD54B,SHCBP1,SKA3,TPX2,TTK,VRK1,WDHD1,WDR12,WDR43
LUSC	UP	PAX9	3.4458	4.81736e-12	12	ALG1L,FAT2,MCM4,OTX1,PVRL1,SIX1,SLC2A1,SLC4A11,SLC9A3R1,SNX31,TMEM40,USH1G
LUSC	UP	FOSL1	0.6645	0.0182076	14	AHNAK2,CA12,CDCP1,GJB3,GNA15,GSDMC,HAS3,KRT6A,LAD1,RGS20,RIN1,S100A11,S100A2,SFN
LUSC	UP	TP73	2.2747	7.15183e-11	12	ARHGEF19,CELSR2,CLSTN1,COL7A1,DLG5,EDARADD,KRT15,KRT5,PLCH2,RCC2,TFAP2A,TRIM29
LUSC	DOWN	SPI1	-2.2715	4.56367e-17	535	A2M,ABCA8,ABCA9,ABCC6,ABI3,ACOX2,ACOXL,ACSL5,ACVRL1,ADRA2A,ADRB2,AGER,AGRP,AKAP2,ALDH1A2,ALOX5,ALPK3,AMICA1,ANGPT4,ANGPTL1,ANGPTL5,ANKRD1,ANKRD44,ANKRD55,AP1S2,APOH,AQP9,ARHGAP20,ARHGAP31,ARHGAP6,ARHGAP9,ARHGEF3,ARHGEF6,ARL6IP5,ARRDC2,ARRDC5,ART4,ASAH1,ASGR2,ATOH8,ATP10A,ATP11A,ATP6V0D2,ATP8B4,AVPR2,B3GNT7,BANK1,BATF2,BCL6B,BEST1,BIN2,BTN2A2,BTN3A1,BTN3A3,BTNL8,C10orf10,C10orf128,C10orf54,C11orf2…
LUSC	DOWN	MEF2C	-2.2606	5.15863e-19	1251	A2M,ABCA6,ABCA8,ABCA9,ABCB1,ABCC6,ABCD2,ABI3,ABI3BP,ABLIM3,ACAA2,ACE,ACOX2,ACOXL,ACP5,ACSL4,ACSL5,ACSM5,ACSS3,ACTG2,ACTN2,ADAMTS8,ADAMTS9,ADAMTSL3,ADARB1,ADCY4,ADH1A,ADH1B,ADORA1,ADPRH,ADRA1A,ADRA1B,ADRA2A,ADRB2,AFAP1L1,AGBL1,AGRP,AGTR1,AGTR2,AHCYL2,AIF1,AKAP12,AKAP13,AKAP2,AKAP5,AKNA,ALDH1A2,ALDH2,ALDH3B1,ALOX5,ALOX5AP,ALPK3,AMICA1,ANG,ANGPT4,ANGPTL1,ANGPTL7,ANK2,ANKRD1,ANKRD44,ANO5,ANPEP,ANXA5,…
LUSC	DOWN	SOX17	-3.5118	3.92341e-26	439	ABCA6,ABLIM3,ACACB,ACSS3,ACTG2,ACTN2,ADAMTSL3,ADARB1,ADH1B,ADPRH,AGER,AKAP12,AKAP2,ALOX15B,ALOX5,ALOX5AP,ALPK3,AMICA1,ANGPT4,ANGPTL1,ANGPTL7,ANKRD1,ANXA6,APBB2,APOH,ARHGAP15,ARHGAP25,ARHGAP6,ARHGDIB,ARHGEF6,ART4,ASAH1,ASPA,ATP8A1,BANK1,BTD,C10orf128,C10orf32,C10orf54,C10orf67,C17orf72,C19orf38,C1orf116,C1orf186,C1orf54,C1QTNF7,C2,C20orf202,C3orf36,C4A,C5AR1,C5orf56,C6,C7,C8orf34,CA3,CACNA1C,CADPS…
LUSC	DOWN	TCF21	-4.7825	7.08302e-27	519	ABCA3,ABCA6,ABCA8,ABCB1,ABCC6,ABI3BP,ACAA2,ACADL,ACOXL,ACSL5,ACTG2,ACVRL1,ADAMTSL2,ADAMTSL3,ADARB1,ADCY4,ADH1A,ADH1B,ADRA1A,ADRA2A,AFAP1L1,AGBL1,AGRP,AGTR1,AGTR2,AK1,AKAP5,ALDH1A2,ALDH2,ALPK3,ANG,ANGPTL5,ANGPTL7,ANKRD1,ANO5,ANXA6,AOC3,AOX1,APBB1IP,APOH,AQP7,ARHGAP20,ARHGAP29,ARHGAP31,ARHGEF15,ARHGEF3,ARHGEF6,ARL6IP5,ARRB1,ARRB2,ART4,ATOH8,ATP8A1,AVPR2,B3GNT7,BCL6B,BEST1,BTBD19,BTBD9,C10orf10,C10o…
LUSC	DOWN	FLI1	-2.7106	1.57876e-19	86	ABCC6,ACOXL,ACSL5,ADAMTSL2,ADRA2A,ALOX15B,AQP7,ASPA,C2,C4BPB,CA4,CAMK1,CARD8,CCDC13,CCRL2,CD69,CD80,CEACAM21,CLIC3,CNTN6,CSRNP1,CTSW,CXCL16,DAPK2,DIXDC1,DNAJC5B,DPP4,DYSF,EDNRB,EMR1,FASLG,FCER1A,FNBP1,GFRA1,GIMAP8,GLDN,GP9,GRAP,HEMGN,HK3,HNF1B,HSF5,IKZF1,IL1RL1,IL3RA,IRF1,ITLN1,KAL1,LAMP3,LIPA,LMO2,LRRC18,MEFV,MICAL1,MYBPHL,N4BP2L1,NAIP,PDLIM2,PIK3AP1,PIK3R6,PTGDR,PTGDS,PYGM,RBP5,SH3KBP1,SIGLEC11…
LUSC	DOWN	ERG	-2.3807	1.92977e-22	194	ABCC6,ACSL5,ACVRL1,ADAMTSL3,ADAMTSL4,ADCY4,ADH1A,ADH1B,ADRB2,AKAP2,ALDH1A2,ALDH3B1,ALOX5,ALOX5AP,ANKRD1,APBB1IP,AQP7,ARHGAP15,ARHGAP20,ARHGAP6,ARHGEF10,ARHGEF3,ART1,AVPR2,BANK1,BTK,BTN3A3,C10orf10,C11orf21,C17orf103,C1orf116,C2,C3orf36,C4A,C4BPA,C6,CA1,CACNA1D,CARD8,CASS4,CCDC102B,CCDC69,CCL14,CCRL2,CD300C,CD300LG,CD69,CD93,CEACAM21,CFP,CMKLR1,COL4A4,CPM,CTSG,CTSH,CUBN,CXCL16,CXorf21,CYBB,CYSLTR1…
LUSC	DOWN	NFATC2	-1.976	3.77367e-10	639	A2M,ABCA6,ABCA8,ABCA9,ABCB1,ABCC9,ABCD2,ABI3BP,ABLIM3,ACACB,ACE,ACOX2,ACOXL,ACSS3,ACVRL1,ADAMTS10,ADAMTS9,ADAMTSL3,ADARB1,ADCY4,ADH1B,ADRA1B,ADRA2A,AGTR1,AKAP12,AKNA,ALDH1A2,ALPK3,AMICA1,ANGPT1,ANGPTL1,ANKRD1,ANKRD55,ANPEP,ANXA6,AOX1,AP1S2,APBB1IP,APBB2,APLNR,APOLD1,AQP1,AQP9,ARHGAP20,ARHGAP25,ARHGAP31,ARHGAP9,ARHGEF6,ARL6IP5,ART4,ASAH1,ASPA,ATOH8,ATP10A,ATP11A,ATP8A1,ATP8B4,BANK1,BEST1,BIRC3,BMP…
LUSC	DOWN	ETS1	-1.7736	6.68257e-14	358	ABCA3,ABCA8,ABCB1,ABCD2,ABLIM3,ACE,ACOX2,ACOXL,ACSL4,ACSL5,ACTG2,ACVRL1,ADAMTS8,ADAMTS9,ADAMTSL2,ADRA1B,ADRB2,AFAP1L1,AFF3,AGER,AKAP2,AKAP5,ALDH1A2,ANKRD1,AOC3,AOX1,AP1S2,APBB2,ARHGAP29,ARHGAP6,ARHGEF10,ARHGEF3,ARHGEF6,ASPA,ATOH8,ATP10A,AVPR2,BANK1,BCL2A1,BCL6B,BMPR2,BTN2A2,C10orf10,C1orf54,C1QA,C1QC,C1QTNF2,C2,C3,C3orf36,C4A,C7,CALCOCO1,CALHM2,CARD8,CASP12,CASP5,CASS4,CCDC68,CCDC69,CCRL2,CD163,C…
LUSC	DOWN	PKNOX2	-3.1821	1.07326e-20	917	AATK,ABCA3,ABCA6,ABCA8,ABCC6,ABCC9,ABI3BP,ABLIM3,ACAA2,ACACB,ACE,ACOX2,ACOXL,ACSL5,ACSM3,ACSM5,ACTG2,ACTN2,ACVRL1,ADAM29,ADAMTS10,ADAMTS8,ADAMTS9,ADAMTSL2,ADAMTSL3,ADAMTSL4,ADARB1,ADCY4,ADCY9,ADH1A,ADH1B,ADPRH,ADRA1A,ADRA1B,AFAP1L1,AFF3,AGBL1,AGER,AGRP,AGTR1,AHCYL2,AK1,AKAP12,AKAP13,AKAP2,AKNA,ALDH2,ALOX15B,ALOX5,ALOX5AP,ALPK3,ALPL,AMICA1,ANGPT1,ANGPT4,ANGPTL5,ANGPTL7,ANKRD1,ANKRD44,ANO5,ANXA6,AO…
LUSC	DOWN	MITF	-1.9076	9.33423e-17	195	ABCA3,ABCC6,ABLIM3,ADAMTS10,ADAMTSL2,ADAMTSL4,ADARB1,AFF3,AGBL1,AGER,AHCYL2,AK1,ANG,ANGPTL7,ANKRD1,ANKRD44,APOC2,APOH,AQP4,AQP9,ARHGAP31,ART4,ASAH1,ASGR2,ATP11A,ATP8B4,BTBD9,C17orf103,C19orf59,C1QA,C4BPA,CAB39L,CABLES1,CALHM2,CAMK1,CASS4,CAT,CATSPER1,CCDC13,CCL14,CCL23,CD1E,CD226,CD300LG,CD37,CFD,CGNL1,CLEC10A,CNN1,COL13A1,COL4A3,CPA3,CPM,CREB3L1,CSF1,CSF1R,CSRNP1,CST5,CTSO,CYP17A1,CYP27A1,DACT3,…
LUSC	DOWN	FOXP1	-1.1047	2.50644e-13	375	ABCA8,ABI3,ABI3BP,ABLIM3,ACAA2,ACOXL,ADAMTSL3,ADARB1,ADCY4,ADRA1B,ADRA2A,AFAP1L1,ALDH1A2,ALOX5,ALPK3,AMICA1,ANGPT4,ANKRD44,ANXA5,ANXA6,AOX1,APBB1IP,ARHGAP18,ARHGAP20,ARHGAP25,ARHGAP29,ARHGAP31,ARHGAP6,ARHGDIB,ARHGEF10,ARHGEF6,ARL6IP5,ARRB2,ART4,ASPA,ATP10A,BTBD19,BTN3A3,C10orf10,C10orf128,C10orf54,C17orf103,C1orf162,C2,C4A,CACNA1C,CACNA1H,CALCOCO1,CASP12,CCBE1,CCDC102B,CCDC68,CCDC69,CCL23,CCR1,CC…
LUSC	DOWN	NR5A2	-1.9848	8.70526e-14	412	ABCA3,ABCC6,ABCD2,ABI3,ACP5,ACSL5,ACSM5,ACSS3,ADAMTS8,ADAMTSL2,ADAMTSL3,ADARB1,ADCY4,ADRA1A,ADRA1B,AGER,AHCYL2,AKAP12,AKAP2,ALDH1A2,ALPK3,ALPL,AMICA1,ANG,ANGPT4,ANGPTL7,ANO5,ANXA6,AOX1,AP1S2,APBB2,APLN,APOC1,APOC2,APOH,AQP4,ARHGAP20,ARHGAP6,ARHGEF15,ARHGEF17,ARL6IP5,ARRB1,ART4,ASAH1,ATOH8,ATP11A,ATP1A2,ATP8A1,AVPR2,AXL,B2M,B3GALT2,BCL6B,BTN3A1,BTN3A3,C10orf10,C10orf128,C10orf32,C12orf49,C1orf186,…
LUSC	DOWN	ZEB1	-1.6942	6.20951e-17	451	A2M,ABCA8,ABI3,ACOX2,ACSS3,ACVRL1,ADAMTSL2,ADCY4,ADCY9,ADRA2A,AGRP,AGTR1,AIF1,AKAP12,AKNA,ALDH3B1,ALOX5,ALOX5AP,AMICA1,ANGPT4,ANGPTL5,ANGPTL7,ANPEP,ANXA6,AOC3,APBB1IP,APBB2,ARHGAP15,ARHGAP30,ARHGAP31,ARHGAP6,ARHGAP9,ARHGDIB,ARHGEF17,ARHGEF6,ARRB1,ASPA,AXIN2,AXL,BCL6B,BIN2,BMPR2,BST1,BTBD19,BTN3A3,C16orf54,C1orf186,C1orf54,C1QTNF2,CACNA1H,CALCRL,CALHM2,CARD8,CAV3,CCBE1,CCDC69,CCIN,CCL14,CCL2,CCL23…
LUSC	DOWN	TBX5	-2.277	3.91487e-18	488	ABCA3,ABCB1,ACAA2,ACACB,ACE,ACOX2,ACOXL,ACSL5,ACSM3,ACSM5,ADAMTS10,ADAMTSL3,ADAMTSL4,ADCY4,ADCY9,ADH1B,ADRA2A,AFF3,AGER,AGRP,AGTR1,ALDH1A2,ALOX5,ALPL,ANG,ANGPT4,ANGPTL7,ANKRD1,ANPEP,ANXA6,AOC3,AOX1,APBB1,ARHGAP30,ARHGAP31,ARHGAP6,ARRB1,ARRB2,ART4,ASPA,ATOH8,ATP10A,ATP11A,ATP1A2,ATP1B2,AVPR2,BEST1,BIN2,BMP5,BTBD19,BTBD9,BTN3A3,C10orf10,C10orf128,C17orf103,C1orf162,C1orf198,C2,C2orf40,C3,C3AR1,C4A,…
LUSC	DOWN	MEOX2	-2.6065	9.36113e-13	190	ABLIM3,ACSS3,ACTG2,ADARB1,ALDH1A2,ANKRD1,ANXA5,AOX1,AP1S2,APBB2,ARHGAP18,ARHGAP20,ARHGAP31,ARHGEF6,ARL6IP5,ASPA,B3GALT2,BANK1,BMP5,C17orf103,C19orf38,C1orf162,C7,CACNB2,CARD8,CCDC102B,CCDC68,CCDC69,CD86,CDO1,CGNL1,CHI3L2,CLDN18,CLEC1A,CLEC4E,CLEC9A,CNTN4,COL13A1,COL4A3,COL4A4,CPA3,CPEB4,CR1,CRTAC1,CRY2,CYS1,CYTL1,DAAM2,DDAH1,DHH,DISP1,DIXDC1,EDNRB,EIF4E3,ETV1,F8,FAM13C,FAM155A,FAM65B,FGF14,FHL5,F…
LUSC	DOWN	GATA1	-2.4292	9.88697e-23	526	ABCA6,ABCA8,ABCA9,ABCB1,ABCC6,ABLIM3,ACE,ACOX2,ACOXL,ACSL5,ACSM5,ADAMTSL3,ADAMTSL4,ADARB1,ADCY4,ADCY9,ADH1A,ADRB2,AFF3,AGBL1,AGER,AGTR1,AGTR2,AHCYL2,AK1,AKAP13,AKAP2,ALAS2,ALOX5,ALPK3,ALPL,AMICA1,ANKRD1,AOX1,APBB1IP,AQP7,ARHGAP15,ARHGAP18,ARHGAP25,ARHGAP29,ARHGAP30,ARHGAP31,ARHGAP6,ARHGDIB,ARHGEF6,ARRB1,ART4,ASAH1,ASPA,ATP10A,ATP8A1,BANK1,BCL6B,BEND2,BIN2,BMP5,BTBD9,BTD,BTK,BTNL9,C10orf10,C10orf1…
LUSC	DOWN	TFEC	-1.8585	5.05359e-14	310	ABCB1,ABCD2,ABI3,ACP5,ACSL5,ACSM5,AFF3,AKAP2,AKNA,ANKRD44,ANXA6,APOC1,APOC2,ARHGAP15,ARHGDIB,ARL6IP5,ARRB1,ASAH1,ASGR2,ASPA,ATP8B4,BANK1,BATF,BEST1,BIRC3,BIRC7,BTN2A2,BTN3A1,BTN3A2,BTN3A3,C10orf128,C19orf38,C1orf162,C1orf54,C3AR1,C5AR1,CALHM2,CAMK1,CARD8,CARD9,CATSPER1,CCL23,CCL5,CCPG1,CCR2,CD14,CD160,CD163,CD1E,CD200R1,CD226,CD244,CD300E,CD300LG,CD37,CD3D,CD3E,CD3G,CD48,CD52,CD6,CD68,CD79B,CD80,…
LUSC	DOWN	IRF8	-1.7701	2.93096e-14	210	ABCA9,ABCC6,ABCD2,ADAMTSL2,ADCY4,ADRA1B,AFF3,ALDH1A2,ANXA6,AOX1,AP1S2,APOC1,ARHGAP18,ARHGAP20,ARHGAP29,ARHGAP31,ARHGEF6,ARL6IP5,ARRB1,ART4,ASAH1,ASPA,ATP8A1,BCL6B,BIRC3,C7,C8B,C8orf34,CADPS2,CASP12,CCBE1,CCDC102B,CCDC69,CCL14,CCL18,CCL2,CCL21,CCL23,CCPG1,CD1D,CD300LG,CD34,CDO1,CGNL1,CHRDL1,CITED2,CMA1,CNR1,COLEC12,CPA3,CPM,CTGF,CTSO,CXorf36,CYTL1,DCN,DKK2,DLC1,DLL4,DPP4,DYSF,EBF1,EDNRB,EIF4E3,ENP…
LUSC	DOWN	RARA	-1.503	8.60027e-22	573	A2M,ABCA8,ABCC6,ABI3BP,ABLIM3,ACACB,ACE,ACOX2,ACOXL,ACSL5,ACSM3,ACTN2,ACVRL1,ADAM29,ADAMTS10,ADCY4,ADCY9,ADRA1B,AFAP1L1,AFF3,AGBL1,AGER,AGRP,AHCYL2,AKAP12,AKAP13,AKNA,ALDH1A2,ALDH3B1,ALOX5,ALPK3,ALPP,AMICA1,ANGPT4,ANGPTL1,ANGPTL7,ANKRD1,ANPEP,ANXA6,AOC3,APBB2,APOH,APOLD1,AQP1,AQP7,ARHGAP29,ARHGAP31,ARHGAP6,ARHGEF10,ARHGEF15,ARHGEF17,ARRB1,ARRB2,ART1,ART4,ASPA,ATOH8,ATP10A,ATP11A,AVPR2,AXL,AZU1,B3…
LUSC	DOWN	HIC1	-0.9967	3.25841e-09	376	ABI3,ACP5,ACSL5,ADAMTS10,ADARB1,ADCY4,AKAP12,AKNA,ALDH3B1,ALPK3,AMICA1,ANPEP,ANXA6,APLNR,ARHGAP30,ARHGAP9,ARHGEF15,ARHGEF6,ARRB1,ASPA,ATOH8,ATP10A,BATF,BCL6B,BIN2,BTK,C10orf128,C10orf54,C11orf21,C16orf54,C16orf86,C19orf35,C19orf38,C1orf162,C1QA,C1QB,C1QC,C1QTNF2,C2,C3AR1,C3orf36,C4A,C5AR1,CACNA1C,CACNA1H,CARD8,CARD9,CASS4,CCBE1,CCDC69,CCL23,CCR1,CCRL2,CD14,CD300C,CD300E,CD33,CD37,CD4,CD40LG,CD5,C…
LUSC	DOWN	NR3C2	-3.006	1.63834e-17	193	ABCA8,ABCA9,ABCB1,ACACB,ACOXL,ACSM3,ACTN2,ADAMTSL2,ADAMTSL3,AGER,AGTR1,AHCYL2,ALPL,AMY1A,ANGPT1,ANGPT4,AOC3,APOH,AR,ARHGAP31,ARHGAP6,ARHGEF6,ARRB1,ASAH1,ATP10A,BTBD9,C4A,C5,C9orf152,CA4,CACNA1D,CACNA2D2,CASS4,CCDC69,CCL14,CD300LG,CD40LG,CD5L,CELF2,CFTR,CGNL1,CHIA,CHRDL1,CNR1,COL4A4,CST5,CTSO,CX3CR1,CYSLTR1,DAAM2,DENND3,DISP1,DLL4,DTX4,ELN,ENG,ENPP2,F10,FAM105A,FAM174B,FAM65B,FBLN5,FBP1,FIG4,FLT4,…
LUSC	DOWN	NR2F1	-2.322	6.97576e-18	413	AATK,ABCA3,ABCB1,ABCC6,ACE,ACOXL,ADAMTSL2,ADCY4,ADRA2A,AFF3,AGER,AGRP,AHCYL2,AKAP13,AKNA,ALDH1A2,ALDH3B1,ALOX5,ALPK3,ALPL,AMICA1,ANGPT4,ANK2,ANKRD1,ANKRD44,ANXA6,APBB1,APOH,AQP4,AQP7,ARHGAP18,ARHGAP31,ARHGAP6,ARHGEF38,ARRB1,ASAH1,ASPA,ATP8A1,AXIN2,B3GALT2,BCL6B,BTBD9,BTK,C10orf128,C17orf103,C19orf59,C2,C2orf40,C5AR1,C8B,CA3,CA4,CABLES1,CACNA1H,CADM1,CALCOCO1,CAPN8,CARD8,CASS4,CBLN4,CCBE1,CCDC141,…
LUSC	DOWN	VENTX	-1.7385	1.51108e-11	199	ABCA6,ABCC6,ADAM33,ADAMTSL2,ADCY4,AGTR1,AKAP2,ALPK3,ANGPTL1,ANPEP,AQP9,ARHGAP31,ARRB1,ARRDC2,ARRDC5,ASGR2,ATOH8,AXL,BIN2,C1QTNF7,C2,C4A,C5AR1,C7,C8orf34,CACNA1H,CACNB2,CALCOCO1,CAPN3,CARD8,CCL14,CCL2,CCL23,CCR2,CD14,CEACAM21,CELF2,CFP,CGNL1,CNN1,COL13A1,COL4A3,CORO1A,CSRNP1,CTGF,CUBN,CX3CR1,CXCL12,CYR61,CYTIP,DAB2,DENND3,DOCK10,DOCK2,DPP4,DPT,EMILIN2,ENG,ETS1,FAM105A,FAM167B,FAM20A,FAM65A,FAT4,FB…
LUSC	DOWN	NKX2-1	-4.8081	3.31347e-17	379	ABCC6,ABLIM3,ACADL,ACE,ACOX2,ACOXL,ACSL5,ACSS3,ACVRL1,ADAMTSL3,ADCY4,ADRA1B,AFF3,AK1,ALDH3B1,ALOX5,ALPK3,ALPL,AMICA1,ANK2,ANKRD1,AOC3,APBB1IP,APOH,AQP7,ARHGAP29,ARHGAP6,ARHGEF15,ARRB1,ARRB2,ART4,ASAH1,ASPA,ATP10A,ATP11A,ATP1A2,B3GNT7,BANK1,BCL6B,C10orf95,C16orf89,C19orf59,C2,C4A,C4BPA,C4BPB,C5,C6,C7,C8B,C8orf34,C8orf4,C9orf152,CA3,CA4,CABLES1,CADM3,CAPN8,CAPN9,CASS4,CAT,CAV3,CCDC141,CCDC85A,CCL14…
LUSC	DOWN	RXRG	-4.833	7.18885e-23	354	A2M,AATK,ABCA9,ABCC6,ACACB,ACADL,ACE,ACOX2,ACOXL,ACSM3,ACTN2,ACVRL1,ADAMTSL3,ADCY4,ADRB1,AGBL1,AGER,AGRP,AHCYL2,AK1,AKAP2,ALAS2,ALOX15B,ALPK3,ALPL,ANGPT4,ANGPTL5,ANGPTL7,APBB1,APOH,AQP1,ARHGAP6,ARRB1,ART4,ASAH1,ASPA,ATP1A2,ATP8A1,AVPR2,AZU1,B3GALT2,BCL6B,BMP5,BTBD9,BTNL9,C10orf67,C14orf180,C1orf162,C1QTNF2,C20orf202,C2orf40,C4BPA,C7,C8orf34,CA1,CA3,CA4,CABLES1,CACNA1D,CACNA2D2,CADM1,CALCOCO1,CAPN…
LUSC	DOWN	ZNF423	-1.8168	2.58386e-11	326	ABCB1,ACACB,ACE,ACTG2,ADAMTS10,ADAMTSL2,ADARB1,ADCY4,ADORA1,ADRA1A,AKAP13,AKNA,ALDH1A2,ALOX5,ANXA6,AOC3,APLNR,APOLD1,ARHGAP31,ARHGEF10,ARHGEF6,AXIN2,BTBD9,C10orf10,C10orf128,C17orf103,C1QTNF2,C2orf40,C3orf36,C5AR1,CABLES1,CACNA1C,CACNA1D,CACNA1H,CADM1,CALCOCO1,CALHM2,CASS4,CCDC69,CD300C,CD300E,CD300LG,CD302,CD37,CD4,CD5,CD93,CDK15,CDO1,CELF2,CETP,CLEC1A,CMKLR1,CNN1,COL13A1,CORIN,CREB3L1,CRY2,CSF1…
LUSC	DOWN	FOXA2	-4.3929	5.37717e-19	367	ABCA3,ABCA8,ABCC6,ABI3BP,ABLIM3,ACADL,ACOX2,ACOXL,ACSL5,ACSS3,ACVRL1,ADH1B,ADRA1B,AFF3,AGBL1,AGER,AGRP,AGTR1,AGTR2,AK1,AKAP2,ALDH3B1,ALOX15B,AMICA1,AMY1A,AMY2A,ANG,ANGPT4,ANGPTL1,ANGPTL5,ANKRD1,ANO5,AOC3,AQP7,ARHGAP18,ARHGAP29,ARHGAP31,ARHGEF38,ARRB1,ART4,ASAH1,ASPA,ATOH8,ATP10A,ATP11A,ATP8A1,B3GNT7,BMP5,BTD,C10orf10,C10orf107,C19orf59,C1orf116,C2,C4A,C4BPA,C4BPB,C5,C7,C8B,C8orf34,C8orf4,C9orf152…
LUSC	DOWN	IRF1	-1.2286	2.34344e-10	119	ABCB1,ABCD2,ABI3,ACVRL1,ALDH3B1,ALOX5,ARHGAP9,ARHGEF6,ARRB1,ARRDC2,ATP8B4,BTN3A3,C10orf128,C1orf162,C1QB,C1QC,C2,CASP5,CCR1,CCR2,CCRL2,CD160,CD163,CD2,CD226,CD53,CD6,CD68,CD80,CELF2,CHI3L2,CLECL1,CMKLR1,CRTAM,CTSO,CYBB,DDO,DNAJC5B,DOCK2,DPF3,EHD1,ETS1,FAM107B,FCGR1A,FCGR1B,FCGR3A,FCRL6,FGD3,FGL2,GAPT,GBP4,GIMAP4,GIMAP7,GLIPR2,GNG2,GNGT2,GNLY,GPBAR1,GPRIN3,HLA-DMA,HLA-DQB1,HLA-DQB2,ICAM2,IFIT5,IKZ…
LUSC	DOWN	STAT4	-1.256	5.27781e-08	184	ABCD2,ABLIM3,ACOX2,ACP5,ACSM5,ADCY4,AKAP2,AKAP5,AKNA,ALOX5,ANKRD55,ARHGAP31,ARHGEF3,ARL6IP5,ARRB1,B2M,BANK1,BTN2A2,BTN3A1,BTN3A3,C10orf10,C1orf54,C1QB,C4A,CATSPER1,CCDC141,CCDC68,CCL14,CCL18,CCL2,CCL23,CD1E,CD22,CD4,CD69,CD8A,CELF2,CERKL,CETP,CLEC1A,CLEC9A,CLECL1,CLIC2,CMKLR1,COL4A3,COL4A4,CPM,CPVL,CRTAM,CSF1,CSF1R,CTSO,CX3CR1,CXCL12,CYFIP2,CYP27A1,DAB2,DARC,DBH,DDO,DNAJC5B,DOCK10,DPT,EHD1,EIF4E3…
LUSC	DOWN	EBF1	-1.4258	5.04024e-11	296	ABCA6,ABCA8,ACE,ACSM5,ADCY4,ADPRH,ADRA2A,AKNA,ALOX5,ALOX5AP,AMICA1,ANGPTL1,ANGPTL7,ANKRD44,ANPEP,ANXA6,AOC3,AP1S2,ARHGAP15,ARHGAP18,ARHGAP25,ARHGAP30,ARHGAP31,ARHGEF6,ART4,ATP10A,AXIN2,BIN2,BTK,C10orf128,C19orf35,C1orf162,C1QTNF7,C5AR1,CARD8,CASQ2,CCDC102B,CCPG1,CCR1,CCR2,CCR4,CD163,CD300C,CD302,CD33,CD37,CD4,CD40LG,CD5,CD52,CD53,CD69,CD74,CD93,CDKL5,CEACAM21,CELF2,CFP,CGNL1,CLEC1A,CMKLR1,CNN1,CO…
LUSC	DOWN	CREB3L1	-1.2899	3.73217e-09	189	ABCA3,ABCA8,ABLIM3,ACSL5,ACSS3,ACTG2,ADCY4,ADRA2A,AFAP1L1,ALDH3B1,ALOX5,ANPEP,ANXA6,AOC3,APLNR,ARHGAP31,ARHGAP6,ARRB1,BTBD19,BTK,C10orf128,C10orf54,C19orf59,C1QTNF7,C2,C3,C3orf36,C4A,C8orf34,CACNA1H,CADM1,CCBE1,CCDC69,CCNJL,CCR1,CCRL2,CD163,CD300C,CD300LB,CD93,CDH5,CELF2,CFI,CGNL1,CHI3L2,CISH,CITED2,CLEC1A,CNN1,CNTN3,COL14A1,COL4A4,CRIP2,CRY2,CSF1R,CSRNP1,CXorf21,CYP4B1,DAB2,DES,DPEP2,DPT,DTX4,EC…
LUSC	DOWN	NFE2	-3.1529	2.51396e-17	289	ABCC6,ABLIM3,ACOX2,ACOXL,ACSL5,ACSM3,ACVRL1,ADAMTSL4,ADRB2,AFAP1L1,AGBL1,AGR3,AHCYL2,AKAP2,ALDH3B1,ALOX5,ALOX5AP,ALPK3,ALPP,AMY2A,ANG,ANKRD1,AOC3,AQP4,AQP7,ARHGAP29,ARHGDIB,ARHGEF38,ARL6IP5,ARRB1,ARRB2,ASAH1,ATOH8,ATP10A,ATP11A,B3GNT7,BCL6B,BMP5,BTD,C10orf128,C16orf89,C19orf38,C1orf116,C1QTNF2,C2,C3,C4A,C4BPB,C4orf32,C5AR1,C8B,C8orf4,C9orf152,CA4,CAPN8,CATSPER1,CCDC69,CCND3,CD300C,CD47,CD55,CD5L,…
LUSC	DOWN	GATA5	-2.9744	1.52179e-15	108	ABCC6,ABLIM3,ACE,ACSS3,AGER,AKAP2,ALOX5,ANGPTL1,ANKRD1,ARHGAP29,ARHGAP31,ASPA,C2,C8orf34,CA4,CASP12,CAV3,CD300LG,CGNL1,CLDN18,COL4A3,COL4A4,COLEC12,DCDC2,DLC1,DLL4,DPEP2,ESYT3,FAM13C,FGD5,FHL5,GAS6,GATA1,GCOM1,GDF10,GIMAP8,GJA5,GPR116,GPR133,GPRIN2,GREM2,GRIK4,HLA-DOA,HSD17B6,ITIH5,JAM2,KANK2,KCNJ8,KCNK3,KCNT2,KIAA1462,KL,LHFP,LMO2,LMOD3,LONRF3,LPL,LRRC36,MEF2C,MFAP4,MSRB3,MYH1,MYL9,MYOZ3,NEXN,NM…
LUSC	DOWN	ETV1	-2.1785	1.72227e-14	21	AOC3,ATOH8,C2,C7,CD93,CDK15,ENG,FLI1,GIMAP8,GPA33,GRK5,HMCN1,INMT,MFAP4,MSR1,PDLIM2,SNED1,TBX4,TCF21,UTRN,VSIG4
LUSC	DOWN	ID2	-1.4035	3.45014e-12	145	ABCD2,ABI3,AFF3,ALOX5,ANKRD44,ANXA6,APBB1IP,ARHGAP15,ARHGAP31,ARHGAP6,ASPA,B3GALT2,BIN2,C10orf128,C19orf38,C1orf162,C1QA,CADM1,CCRL2,CD226,CD247,CD300C,CD37,CD48,CD52,CD5L,CD74,CD80,CEACAM21,CELF2,CHRDL1,CLEC1A,CNTN4,CRTAM,CST7,CX3CR1,CXorf21,DAPK1,DPEP2,DSCAML1,ENPP2,ENPP4,F10,FAM105A,FAR2,FCGR3A,FGD2,FGD5,FGF14,FHL5,FLI1,FOXF1,FRMD3,FRY,FXYD6,GDF10,GIMAP1,GIMAP6,GIMAP8,GLIPR2,GMPR,GNG11,GNG2,GP…
LUSC	DOWN	GLIS2	-0.6883	3.3828e-07	183	ADAM33,ADAMTS10,ADAMTSL2,ADAMTSL4,ADCY4,ADORA1,AKAP12,AKAP13,ALDH3B1,ANPEP,ANXA6,AOC3,APBB2,ARHGEF10,ATP10A,AXL,BCL6B,BTBD19,C10orf10,C3,CACNA1H,CALHM2,CAMK2A,CD93,CDH23,CGNL1,CNN1,COL13A1,COX7A1,CREB3L1,CRIP2,CSF1,CYGB,CYS1,DAAM2,DAB2,DACT3,DLL4,DYSF,EFEMP2,EHD1,EHD2,EMP3,ENG,ETS1,FAM180A,FAM65A,FLNC,FLT4,FMNL1,FOXP1,FSTL3,FZD4,GADD45B,GAS6,GAS7,GATA6,GDPD5,GIPC3,GJC2,GNAI2,GPR4,GREM2,HEG1,HEYL,…
LUSC	DOWN	BATF3	-1.2471	1.16795e-08	90	ALOX5AP,ARHGAP15,ARHGAP18,B2M,BCL2A1,C16orf54,C19orf38,C1orf162,C5orf56,CAMK1,CATSPER1,CCR5,CD247,CD300LF,CD3D,CD69,CD74,CD86,CEACAM4,CYBB,DOCK2,DOK1,DOK3,EMILIN2,EVI2B,FAM105A,FCGR2A,FCGR3A,FGD2,FLI1,FMNL1,GAB3,GIMAP4,GIMAP7,GLRX,GNG2,GNGT2,GPBAR1,GPSM3,GZMB,GZMK,GZMM,HLA-DPA1,HLA-DPB1,HLA-DQA1,HLA-DRB1,ICAM2,ICAM3,IGSF6,IL18BP,IL18RAP,IRF8,ITGAL,KLRK1,KMO,LAIR1,LILRA6,LILRB1,LILRB2,LYZ,MNDA,MPP…
LUSC	DOWN	TFEB	-0.8237	3.53003e-09	117	ABLIM3,ACSL5,ADAMTS10,ADAMTSL2,AKNA,ALOX5AP,ANXA6,APBB1IP,ARRDC2,ATOH8,C19orf35,C1orf162,CARD9,CD1C,CD300C,CD37,CEACAM4,CFP,CHI3L2,COTL1,CRIP2,CSRNP1,CTSH,DENND3,DOCK2,DOK3,DPEP2,EHD1,EMP3,ENG,F10,FAM107B,FAM78A,FERMT3,FGD3,FLT4,GADD45B,GAS6,GAS7,GIMAP1,GMFG,GNAI2,GNG2,GRAP,GYPC,HLA-DMA,HLA-DPB1,HLA-F,ICAM3,IL10RA,IL3RA,INPP5D,IQSEC1,ITGB2,KANK2,KCNQ1,KIF13B,KLF2,LCN10,LST1,LY86,LYL1,MFSD7,MICAL1…
LUSC	DOWN	BHLHE41	-0.9451	1.3383e-05	47	AIF1,AOC3,APBB1IP,C10orf10,C3AR1,CD86,CTGF,CYBB,DAB2,FAM107B,FGD2,FILIP1L,GAS7,GNAI2,HLA-DPA1,HLA-DPB1,HMCN1,INPP5D,ITGAM,ITGB2,JPH2,KANK2,KCNA3,LAIR1,LAMA2,LILRB1,LRRC25,LST1,LTBP2,MFAP4,MRGPRF,NCKAP1L,NEXN,NLRP3,PIK3R5,PLCL2,PLEKHO2,PODN,RRAS,SLC12A4,SPI1,TMEM119,TMEM204,TRPV2,TSPAN4,WDFY4,ZBTB46
LUSC	DOWN	TBX2	-2.3403	2.32581e-18	48	ACOXL,ADARB1,ADRA1A,ASPA,C17orf103,CLIC5,COX7A1,DAPK1,FAM189A2,FRY,GATA1,GDF10,GIMAP8,GREM2,GYPE,HEYL,HRC,LMO7,LOXHD1,LRRC36,MUSTN1,NHSL2,NMUR1,NR2F1,NXPH3,PRSS35,PTH1R,RETN,RUNX1T1,S1PR1,SCARF1,SGCA,SH2D3C,SH3BP5,SHE,SLC46A2,SNX25,SYPL2,TAL1,TDRD10,TMEM132C,TNNC1,UNC45B,WFDC1,WFS1,XPC,ZBTB16,ZEB1
LUSC	DOWN	HOXA5	-1.7135	4.38532e-13	34	ADH1B,AGER,AGRP,ALOX5,ANGPT4,ARHGEF6,AVPR2,CASS4,CAV3,CD300LG,CDO1,CLEC14A,CNTN6,CXorf36,EDA2R,FHL5,GIMAP8,GPR133,JAM2,KIAA1462,KLHL33,NR2F1,PGR,PLA2G5,PTPRB,RGN,SCN7A,SGCA,SH2D3C,SNED1,SYT15,TBX5,ZEB2,ZNF423
LUSC	DOWN	ESR1	-1.2652	1.56091e-07	122	ABI3,ACSL5,AKNA,ALDH3B1,ALOX5AP,AMICA1,ANXA6,ARHGAP9,ARHGDIB,ATP8B4,AXL,BTK,BTN3A3,C10orf54,C16orf54,C3,CARD9,CCDC69,CCR2,CD300C,CD37,CD4,CD5,CD6,CD74,CD86,CFLAR,CHI3L2,CIITA,COL4A4,CPM,CSF1R,CXorf21,CYBB,CYTIP,DENND3,DOCK2,DOCK8,ETS1,EVI2B,FAIM3,FGR,FLI1,FMNL1,FOXP1,GAPT,GIMAP1,GIMAP2,GIMAP4,GLRX,GMFG,GNGT2,GPR65,GPRIN3,GPSM3,HLA-DMA,HLA-DOA,HLA-DPA1,HLA-DPB1,HLA-DRA,HLA-DRB1,ICAM1,IKZF1,IL12RB1…
LUSC	DOWN	MEF2D	-0.8334	1.76401e-12	146	A2M,ACACB,ACE,ACVRL1,ADARB1,ADCY6,ADCY7,ADPRH,AKAP12,AKAP13,AKAP2,AKNA,ALDH3B1,ALOX5,ALPK3,AOC3,APBB2,ARAP3,ARHGAP30,ARHGAP31,ARHGEF10,ARHGEF15,ARHGEF17,ARHGEF2,ATP10A,ATP11A,BCL6B,C17orf103,C1orf198,CACNA1C,CACNA1H,CALCOCO1,CD34,CGNL1,COL13A1,CSF1,DAAM2,DENND3,DLC1,ENG,ESAM,ETS1,FAM65A,FBLN5,FILIP1L,FMNL1,FZD4,GAB2,GIPC3,GPR20,GPR4,GRK5,HEG1,HEYL,HSPA12B,IQSEC1,IQSEC3,KANK2,KANK3,KCNAB2,KDR,KIAA…
LUSC	DOWN	GFI1	-0.5568	0.00134065	67	APBB1IP,ARHGAP9,CCL4,CCR2,CCR5,CD226,CD247,CD37,CD3G,CD40LG,CD6,CD69,CD74,CD8A,CMKLR1,CRTAM,DOK3,EVI2A,EVI2B,FGL2,FLT3,FMNL1,GBP4,GIMAP5,GIMAP7,GNGT2,GPR65,GPSM3,GZMA,GZMH,HAVCR2,HLA-DMB,HLA-DPB1,ICOS,IKZF1,IL10RA,IL18RAP,IRF8,ITGAL,LCP2,LILRB2,LPXN,NCKAP1L,NCR3,NKG7,PLEK,PRKCB,PTPRC,RCSD1,SASH3,SCML4,SELL,SH2D1A,SLA,SLA2,SNX20,STAT4,TAGAP,TBX21,TFEC,TMIGD2,TNFAIP8L2,UBASH3A,WAS,WIPF1,ZAP70,ZNF831
LUSC	DOWN	AR	-2.327	2.13102e-13	63	ADAMTSL2,ADAMTSL3,AFF3,AOC3,ARHGAP31,ARHGAP6,ARHGEF6,C17orf103,CACNA1C,CASS4,CD93,CDH23,CDKL5,CELF2,CGNL1,CHRDL1,COL6A6,DAAM2,DDR2,DISP1,ELN,FBLN5,FGD5,FLT4,FOXP1,FYCO1,HGF,HSPB7,IL6ST,ITIH5,JAM2,KANK2,KIAA0754,KIAA1462,LMOD1,LRRC32,MAN1A1,MEF2C,MFAP4,NFATC2,NHSL2,NOTCH4,PCDH12,PCDHGA12,PDE3A,PLCL1,PODN,PREX2,RHOJ,ROR1,RSPO1,SECISBP2L,SLIT3,SNED1,SORBS2,ST6GALNAC5,STARD8,SYNE1,SYT15,TCF21,TGFBR2,…
LUSC	DOWN	GATA2	-2.4568	6.02573e-16	63	ABCC6,ACE,ACOXL,AGER,AKAP2,ALDH3B1,ANKRD1,ARHGAP6,ART4,ASPA,BCL6B,CACNA2D2,CALCOCO1,CAV3,CLDN18,CLIC5,CNTN6,CPB2,CSRNP1,DLC1,EDNRB,EPOR,FAM65A,FIGF,FLT4,FYCO1,GATA1,GATA5,GDF10,GPR116,IHH,KL,KLF2,LDB2,LRRC2,LRRC36,MAP3K3,MS4A15,NMUR1,PCDH12,PRX,PTH1R,PTPN21,PTPRM,RAPGEF2,RBPMS2,RGL3,SCARF1,SHE,SIGLEC6,SNX25,SOX17,SPTBN1,SYT15,TAL1,TBXA2R,TCF21,TDRD10,TGFBR2,TK2,TNNC1,WFS1,WWC2
LUSC	DOWN	NFIX	-1.4561	2.3835e-13	53	ACACB,ACVRL1,ADAMTS8,ADCY9,ARHGAP31,ARHGAP6,BMPER,C1orf198,CDH5,CELF2,CGNL1,COL6A6,COLEC12,DAAM2,DCHS1,FAM13C,FBLN5,FGD5,FOXF1,GFRA1,GGA2,HIP1,INMT,KIAA0754,KIAA1462,NOTCH4,NR2F1,PKNOX2,PRICKLE2,RAI2,RAPGEF2,ROR1,SCN7A,SEMA3G,SH2D3C,SH3BP5,SHE,SMAD6,SNRK,SNX30,STARD13,STARD8,SYNE1,TBX5,TCF21,TEK,TIE1,TLN1,UTRN,VASH1,ZNF366,ZNF423,ZNF521
LUSC	DOWN	XBP1	-0.5813	4.99077e-06	13	ARHGAP15,BTK,C10orf128,CD69,HLA-DMB,IL10RA,KCNA3,LAT2,P2RX1,SASH3,ST6GAL1,ST8SIA4,TAGAP
LUSC	DOWN	JDP2	-1.7729	2.617e-15	45	ABCC6,ADAMTS8,ANGPT4,ARRB1,ATP10A,CA1,CITED2,CLEC14A,COLEC12,CPM,CYP1A2,EDNRB,FAM189A2,FERMT2,GADD45B,GCOM1,GP9,GPA33,GYPE,IL1RL1,JAM2,KLF9,LMO7,MAP1LC3C,OSCAR,PTPN21,PTPRB,PTPRM,RBP2,RHOJ,RPS6KA2,RS1,SCARF1,SH2D3C,SHE,SLC11A1,SLC16A4,SLC39A8,STARD8,SYNE1,TNFSF13,TNXB,WFDC1,WWC2,ZMYND15
LUSC	DOWN	ELK3	-0.5004	0.000203668	14	ALOX5AP,CD300E,CD93,DCHS1,GPRIN3,IL6ST,LTBP2,NLRP3,NR5A2,PAG1,PIK3CG,SIGLEC9,STARD13,TNS3
LUSC	DOWN	NR3C1	-0.8325	1.13064e-13	45	ARHGAP31,ARHGEF6,C10orf128,CASS4,CD300C,CD93,CELF2,CTSO,CX3CR1,CYBB,EDNRB,EIF4E3,ERG,ESAM,FAM105A,FCHO2,FRMD3,GIMAP6,GIMAP7,GPR116,GPR65,GPRIN3,HLA-DPA1,HLA-DRA,IL6ST,ITGA1,ITPR1,JAM2,KIAA1462,KL,LYSMD3,MEF2C,MITF,MRC1,P2RY14,RAB8B,RECK,SACM1L,SIRPB1,SLC31A2,SLC39A8,STARD8,TM6SF1,TPK1,ZEB2
LUSC	DOWN	JUND	-1.7021	9.03815e-17	34	ACOXL,ADAMTS8,AK1,ARC,ARRDC2,BTNL9,CAV3,CPB2,CYP1A2,F11,FAM167B,FAM71A,GP9,GPA33,GPD1,GPIHBP1,GPR17,GRASP,KIAA1683,LGI4,MUSTN1,NR0B2,PNPLA7,PRAM1,RAMP2,RSPO1,SH2D3C,SLC9A3R2,ST6GALNAC6,TDRD10,TMEM88,TNXB,WFS1,ZBTB47
LUSC	DOWN	SPDEF	-2.0346	2.44654e-07	12	ABCC6,ACSF2,ACSL5,ATOH8,EFCAB4A,HNF1B,KCNQ1,LINGO4,MLPH,SORBS2,TGM2,TJP3
LUSC	DOWN	FOXO4	-0.9498	2.14695e-10	17	AFF3,ARHGAP31,C17orf103,CGNL1,CLIC5,DAPK1,LRRN3,MAGI1,NR3C2,PARD3B,PDE8B,PTPRB,SEMA3G,SH2D3C,USP54,VWF,WFS1
LUSC	DOWN	GLIS3	-0.9016	1.71963e-06	12	AOC3,ATP10A,CD93,CFI,FBLN5,IL1R1,LRRC32,PAPSS2,PODN,SNED1,TGFBR2,TIMP2
LUSC	DOWN	ARID5A	-1.0244	3.14096e-07	19	ARHGAP9,CD37,CD83,CFP,CORO1A,CSF1,FCGRT,GIMAP1,GLIPR2,GZMM,HMHA1,HSPA12B,ICAM1,ICAM3,KCNA3,LYL1,PREX1,WDFY4,ZMYND15
LUSC	DOWN	FOS	-2.5406	6.13878e-15	20	ATF3,BTG2,CLEC3B,CNTN6,CSRNP1,CXCL2,DLC1,DUSP1,EGR1,GADD45B,IL1RL1,JUNB,KLF2,KLF6,MCL1,NR4A3,PPP1R15A,RHOB,SOCS3,ZFP36
LUSC	DOWN	TCF4	-0.5836	1.96515e-05	19	CXCL12,CYBRD1,DACH1,EBF1,EPB41L2,FGF14,FRY,GUCY1A3,LMCD1,MYH11,PDE5A,PRELP,PTPRG,RECK,SMAD9,SOX5,TSPAN18,UTRN,ZEB1
LUSC	DOWN	ID4	-2.1192	3.31518e-12	15	CADM1,DAAM2,FAM189A2,HSPB7,INMT,KAL1,NR2F1,NR3C2,NXPH3,SECISBP2L,SEMA5A,SORBS1,SORT1,TBX4,TCF21
LUSC	DOWN	NR2C2	-0.3229	0.000204494	11	AKAP13,DNAH1,FYCO1,IKZF4,KIAA0754,KIAA1109,MAGI1,NISCH,PARD3B,UTRN,XPC
LUSC2	UP	TFAP2A	5.33562	2.88171e-05	296	ABCA12,ABCB6,AC020907.1,AIM1L,AKR1B15,ALG1L,ARHGEF19,ARHGEF4,ARTN,ASUN,ATAD2,AURKB,B3GNT4,B4GALT2,BIRC5,BNC1,BRCA1,BRIP1,BUB1B,C16orf74,C19orf48,C1orf170,C1orf35,C1orf51,C1orf74,C3orf67,C5orf34,CARD14,CASC5,CBLC,CCDC58,CCNA2,CDC20,CDCA3,CDCA5,CDH24,CDH3,CDK1,CDK16,CDKN3,CDT1,CELSR2,CENPA,CENPE,CENPF,CENPH,CENPU,CEP55,CEP85,CGB7,CHAF1A,CHRNB4,CHTF18,CKAP2L,CKAP4,CKS1B,CLCN2,CLSPN,COL11A1,COL7A1,CS…
LUSC2	UP	OTX1	2.6438	0.0105949	72	ACPL2,ACRV1,ATAD2,BDH1,BTBD11,BUB1,C12orf56,C3orf67,CCDC150,CCDC34,CCNE1,CDC25C,CDCA3,CDKN3,CENPW,CHAF1A,CKS1B,DEPDC1,DLGAP5,DLX6,DMRT3,DSCC1,E2F7,ECE2,FAM162A,FBXO43,GABRQ,GARS,GGH,GMNN,HDGF,HIST1H2BH,HOXC13,KCNG1,KIAA0101,KIF23,KNOP1,KPNA2,LSG1,MCM4,MCM7,MIS18A,MMS22L,NAA50,NME1,NUP155,PHGDH,PPFIA4,RAB3B,RAC3,RAE1,RPL39L,RPP40,RRM1,SIAH2,SPC24,SPC25,TIMM8A,TK1,TMEM194A,TMEM40,TPX2,TRAIP,TSACC,U…
LUSC2	UP	E2F1	1.56115	0.00205849	95	ABCB6,ARHGAP39,ARHGEF19,B4GALT2,BNIP3,BOP1,C11orf84,C16orf74,C1orf35,CCDC34,CCDC58,CCNF,CD3EAP,CDK16,CDKN3,CDT1,CGREF1,CHRNA5,DBN1,DDN,DLX5,DPF1,DSN1,DTYMK,E2F7,EFNA3,EMC9,EPN3,ETNK2,EXO1,FAM162A,FAM189B,FAM83H,FASTK,FBXO45,GGCT,GPI,GRHL2,GTF2IRD1,GTPBP3,HIST1H2AE,HOXA10,HRAS,IGSF9,KIF22,KLC3,KLHL17,KPNA2,KREMEN2,LRFN4,LSG1,MDK,MFI2,MRGBP,MYL6B,NCAPH,OTX1,PAICS,PAK6,PCNA,PPAP2C,PPFIA4,PPM1J,PPP1R…
LUSC2	UP	TP63	5.04663	0.000170745	177	ABCA12,ABCB6,ABCC5,AC020907.1,AC117395.1,AK4,AKR1B15,ALDH3B2,ALG1L,ANLN,ARTN,AURKA,BCL11A,BDH1,BRI3BP,C12orf56,C16orf59,C1orf51,C3orf67,CABYR,CCDC58,CDC25A,CDC25C,CDCA2,CDCA8,CDKN3,CDT1,CENPL,CENPN,CENPW,CEP55,CEP85,CERS3,CKAP2L,CKS1B,CLSPN,COL7A1,CSE1L,CTSV,DDR1,DEPDC1,DLX6,DONSON,DQX1,DSC2,DSG3,DTL,E2F1,ECT2,EFS,EPN3,EPT1,ETNK2,EXO1,FAM162A,FAM72D,FANCB,FANCE,FANCG,FANCI,FAT2,FBXO27,FBXO43,FBXO…
LUSC2	UP	E2F7	3.7385	0.000188216	81	AC117395.1,ADAMTS20,AKR1B10,AKR1B15,ANLN,ARNTL2,BCL11A,C10orf99,C12orf56,C16orf59,CCDC58,CDK5R1,CMSS1,COL7A1,DLX5,DLX6,DMRT3,DNA2,DSC3,DUSP9,EPN3,ESRP1,FAM162A,FANCB,FBXO27,FIGNL1,FKBP4,FOXE1,GAN,GGCT,GJB5,GMNN,GPT2,HOXA10,HOXA13,HOXC13,HOXD10,HOXD11,IGSF9,IL22RA1,KCNG1,KCNMB3,KNOP1,KRT16,KRT17,MAGOHB,MTBP,NAA50,NCBP2,NME1,NXPH4,OTX1,OVOL1,PAK6,PAX9,PGLYRP3,PITX1,RAB3B,RAD54B,RAP2B,RAPGEFL1,RPP40…
LUSC2	UP	MYBL2	4.1155	3.24686e-05	47	AK4,ANLN,B3GNT4,C16orf59,CCDC34,CCDC58,CENPI,CHEK1,DEPDC1B,DHRS13,DMRT3,FAM162A,FAM83G,FBXO43,FBXO5,FGF11,FSCN1,GGCT,GLI4,GMPS,GPR87,HOXA10,IL36RN,KRT74,MCM4,MIS18A,MTL5,NAT10,PBK,PFKP,PHGDH,PPM1J,PSAT1,PSPH,PVRL4,RBM28,RPL39L,SFXN1,SRM,TAF1A,TCF19,TMEM177,TMEM189,TWF1,USH1G,XPOT,YEATS2
LUSC2	UP	PITX1	7.06308	0.00010935	219	A2ML1,ABCA12,ABCC5,ADAMTS20,AKR1B10,ARHGEF19,ARTN,ASPM,ATAD2,BDH1,BIRC5,BNC1,BRI3BP,BTBD11,C12orf56,C16orf74,C19orf48,C1orf106,C1orf170,CALML3,CARD14,CASC5,CBLC,CCDC58,CCNB1,CDC25A,CDC25C,CDCA3,CDK1,CDK16,CDKN3,CDT1,CENPA,CENPE,CENPI,CENPP,CENPU,CHAF1A,CHEK1,CHRNB4,CKAP2L,CKMT1A,CKMT1B,CLCN2,COL7A1,CSE1L,DDR1,DEPDC1,DKC1,DLGAP5,DLK2,DLX5,DSC2,DSG2,DSG3,DSP,DTL,E2F1,E2F7,ECT2,EFS,EIF4G1,EME1,EPN3,…
LUSC2	UP	HOXA10	4.70965	0.000334979	167	ABCA12,AC117395.1,ANKRD18B,ANLN,ARHGAP11A,ASPM,ASUN,ATAD2,ATAD5,AUNIP,BRCA1,BRIP1,BUB1,BUB1B,C1orf74,C5orf34,CCDC34,CCNB1,CCNE2,CCNF,CCT6A,CDC6,CDC7,CDCA2,CDCA7,CDK1,CDKN3,CENPA,CENPE,CENPI,CENPL,CENPN,CENPW,CEP55,CHEK1,CHRNA5,CKS1B,CMSS1,CSE1L,CTSV,DEPDC1,DIEXF,DKC1,DLGAP5,DLX6,DMRT3,DNAJB11,DONSON,DSG2,DSP,DTL,E2F8,ECT2,EFNA3,ESPL1,ESRP1,EZH2,FAM111B,FAM64A,FAM72A,FAM72B,FAM72C,FANCB,FBXO43,FBX…
LUSC2	UP	TFAP2C	2.383	0.00134674	149	ABCA12,AK4,AKR1B15,AP000769.1,AURKB,BCL2L10,BIRC5,BNC1,BRIP1,BUB1B,C17orf53,C1orf51,C1orf74,C3orf67,C5orf34,CA9,CASC5,CCNA2,CCT5,CDC20,CDCA3,CDCA5,CDKN3,CENPA,CENPE,CENPF,CENPI,CENPU,CKAP2L,CLCN2,CLSPN,CTSV,DBF4,DEPDC1B,DIEXF,DQX1,DSC2,DSC3,DSN1,DTL,E2F2,E2F7,E2F8,EFNA3,EFNA4,EME1,EPN3,ESCO2,FAM64A,FAM72A,FAM83D,FANCB,FAT2,FERMT1,FGF11,FOXM1,GGCT,GGH,GINS3,GJB3,GJB5,GMNN,GRHL1,GRHL3,HAP1,HDGF,HIS…
LUSC2	UP	DMRT3	4.30152	0.000219058	161	AC117395.1,ACPL2,AK4,ANKRD18B,ARHGAP11A,ARHGEF5,ASNS,ATAD2,AUNIP,BCL11A,BRI3BP,BRIP1,BTBD11,CBX2,CCDC34,CCNE1,CDC6,CDC7,CDK1,CDKN3,CENPE,CENPP,CERS3,CHEK1,CKAP2L,CKS1B,CMSS1,CNTNAP2,CSE1L,CTSV,DDN,DDR1,DEPDC1,DEPDC1B,DLX5,DLX6,DNAJB11,DSC3,DSCC1,DSG2,DSG3,E2F7,ECE2,ECT2,EPT1,ESCO2,ESRP1,ETNK2,ETV4,EXO1,FAM162A,FAM57A,FAM64A,FAM72B,FAM83B,FAM83D,FANCB,FANCI,FBL,FBXO45,FIGNL1,FKBP4,FOXE1,GABRA3,GAB…
LUSC2	UP	TFAP4	1.65176	0.00692559	223	ADCK5,AGAP2-AS1,ALDOA,ARHGAP39,B4GALT2,BDH1,BOP1,BUB1B,C11orf84,C16orf59,C17orf53,C19orf48,C1orf170,C1orf35,CBLC,CBX2,CCNF,CDC20,CDC6,CDCA3,CDCA5,CDH24,CDK16,CDKN3,CDT1,CENPH,CEP170B,CEP250,CEP72,CGREF1,CHAF1A,CHAF1B,CHTF18,CKS1B,COL7A1,DBN1,DDR1,DHX34,DLK2,DLX5,DTYMK,E2F1,ECT2,EFNA3,EFNA4,EFS,EIF4EBP1,EIF4G1,EMC9,EME1,ENO1,EPHB3,ESPL1,ETNK2,ETV4,EXO1,FAM189B,FAM72A,FAM72B,FAM83G,FAM83H,FANCA,FAN…
LUSC2	UP	HOXC13	8.27509	8.81934e-07	85	ABCA12,AC117395.1,AK4,ASUN,BUB1B,C12orf56,CDCA7,CDK1,CDKN3,CENPE,CENPF,CENPH,CENPI,CENPK,CEP55,CERS3,CHRNA5,CMSS1,COL11A1,CSE1L,DDX11,DEPDC1,DEPDC1B,DIEXF,DNAJB11,DNMT3B,DSG2,DSG3,DSP,E2F8,EXO1,FAM83B,FANCB,FAT2,FBXO43,FERMT1,GAN,GJB2,GMPS,GPR87,GRHL3,HDGF,HILPDA,HIST1H2BG,HIST1H2BH,HIST2H2BF,IRF6,KDM5B,KIF15,KIF18A,KPNA2,KRT74,MAGOHB,MARVELD3,METTL1,MEX3A,MMS22L,MTFR2,MTL5,NEIL3,NOP56,NUP155,PGK…
LUSC2	UP	ETV4	2.94935	0.00386398	19	B4GALT2,BDH1,C19orf48,C1orf35,GPI,GYLTL1B,IGSF9,KAT2A,KLC3,NKPD1,ORC6,OTX1,PKMYT1,RAB3B,RECQL4,SAPCD2,SHMT2,STC2,YEATS2
LUSC2	UP	E2F2	2.16199	0.00126435	35	ATAD2,BRI3BP,C1orf74,CCDC150,CDC25C,CDCA3,CKS1B,CSE1L,DONSON,DSC2,FAT2,FBXO43,FKBP4,GABRQ,GJB6,GMNN,HOXA10,HOXC11,KIF15,KIF4B,KNOP1,KRT16,NAT10,NME1,PBK,POLE,PSMD2,PSRC1,SPAG5,TFAP2A,TMEM194A,TMEM79,TRIM29,TTF2,UNG
LUSC2	UP	TCF3	0.837684	0.00245598	161	AGAP2-AS1,ALDOA,ANGPTL4,ANKRD13B,ARHGAP39,ARHGEF19,AURKB,B4GALT2,BOP1,C11orf84,C16orf59,C16orf74,C19orf48,C1orf35,CBLC,CBX2,CDH24,CDK16,CDT1,CEP170B,CEP72,CHAF1A,CLCN2,COL7A1,DBN1,DDR1,DHRS13,DHX34,DLK2,DTYMK,DUSP9,E2F1,ECE2,EFS,EIF4EBP1,EMC9,EPHB3,EPN3,ETV4,F12,FAM189B,FAM64A,FAM83G,FAM83H,FASTK,FBXL19,FSCN1,GAPDH,GLI4,GPC1,GPI,GTF2IRD1,GTPBP3,GYLTL1B,H2AFX,HIST1H2AE,HMGA1,HOMER3,HOOK2,HRAS,HSPB…
LUSC2	UP	ERF	0.82553	0.0178999	41	B4GALT2,C11orf84,C1orf35,CBLC,CDH24,CEP170B,CEP72,CLCN2,DLK2,EFS,EPHB3,FBXL19,FSCN1,GPC1,GTPBP3,GYLTL1B,ITGB4,KAT2A,KLC3,KLHL17,LRFN4,MDFI,MMP17,MRGBP,MTA1,NUMBL,PAFAH1B3,PPM1J,PRRX2,RECQL4,RNF187,SCRIB,SHMT2,SLC25A10,SLC2A4RG,SLC6A8,TMEM132A,TNFRSF18,ZMYND19,ZNF579,ZNF692
LUSC2	UP	E2F8	2.42408	0.000449025	35	ANLN,CCDC34,CCNA2,CKS1B,DNA2,EPN3,FAM83B,FAT2,FBXO5,FERMT1,FIGNL1,GGCT,GPR87,GPRIN1,GPT2,GRHL3,HIST2H2BF,HOXA10,HOXC13,MCM4,MTBP,NAT10,NXPH4,OTX1,PAK6,POLE2,RACGAP1,RAD54B,SAPCD2,TCF19,TFAP2A,UBE2T,WDR12,ZC3HAV1L,ZNF280C
LUSC2	UP	RARG	1.61738	0.0026939	132	AACS,ADCK5,AIM1L,ALDH3B2,ALDOA,ARHGEF4,BNC1,C11orf84,C16orf59,C16orf74,C19orf48,C1orf106,C1orf35,CALML3,CARD14,CBLC,CDH24,CDK16,CDT1,CELSR2,CEP170B,CERS3,CGB7,CHRNB4,CHTF18,COL7A1,DLK2,DSC3,DSP,DTYMK,E2F1,EFS,EPHB3,EPN3,ESPL1,ESPN,ETNK2,FAM83C,FAM83H,FAT2,FERMT1,FSCN1,GAPDH,GJB3,GJB5,GPC1,GPR144,GPR56,GRHL3,GTF2IRD1,GYLTL1B,HIST1H2AE,HOOK2,HRAS,HSPB1,IGSF9,IL22RA1,INCENP,IRF6,ITGB4,JUP,KIAA1522,K…
LUSC2	UP	SOX2	3.70845	0.0123666	77	ALG1L,ANKRD18B,ARTN,BCL11A,C12orf56,C17orf99,CHAF1A,CNTNAP2,COCH,DGKA,DLX5,DMRT1,DSG2,E2F7,ECE2,EPT1,FAM83B,FANCE,FBXO27,FETUB,FOXE1,GBP6,GDA,GMPS,GPX2,GRHL1,HAP1,HRG,IGFBP2,IGFL4,IGSF3,KRT6A,KRT74,LSG1,NPSR1,OR7A5,PAPL,PAX9,PITX1,PLD1,PNCK,PPAP2C,PSAT1,PSMD2,PTHLH,PVRL1,RAB3B,RAET1L,RPL22L1,SDC1,SERPINB13,SIAH2,SKA1,SLC4A11,SLC6A8,SLC7A11,SOGA2,SOX12,SPRR1A,SPRR2A,SPRR3,STON2,TMEM117,TMEM189,TME…
LUSC2	UP	E2F3	0.758676	6.26256e-05	20	AK4,ANLN,CCDC150,CDC25C,EXO1,FBXO43,GINS1,HOXA10,KIF15,KIF4B,KPNA2,NCAPH,NUF2,ORC6,OTX1,RRM2,SGOL2,SPAG5,TAF1A,WDHD1
LUSC2	UP	POU6F2	2.5858	0.010358	61	ABCC5,ADAMTS20,BCL11A,BTBD11,BUB1B,C12orf56,CDCA7,CDK1,CHEK1,CMAS,DLX5,DLX6,DSC3,DSG2,DSG3,DSP,E2F7,ESCO2,EXO1,FAM83B,FANCB,FOXM1,GABRQ,GGH,GMNN,GPR87,GRHL3,HELLS,HOXD11,IGSF9,KIAA1524,KRT15,MAD2L1,MARK1,MIS18A,MMS22L,NUF2,NXPH4,OTX1,PARD6G,PARPBP,PPFIA4,RAET1L,RP11-758M4.1,SCN8A,SIX4,SLC5A12,SOGA2,SPC25,TCF24,TFAP2A,TMEM117,TMEM194A,TMPRSS11A,TMTC3,TPRXL,TWF1,WDR72,WNK2,XPOT,ZWINT
LUSC2	UP	HOXD13	8.23264	0.000468839	60	AC117395.1,ANKRD18B,ARHGAP11A,ASPM,ATAD2,BRIP1,BUB1,BUB1B,C12orf56,CDCA3,CENPF,CERS3,DLX5,DLX6,DMRT3,DSC3,DSG3,E2F7,ECT2,ESCO2,EXO1,FAM83B,FANCB,FANCI,FOXE1,GABRQ,GAN,GMNN,HOXA10,HOXA13,HOXC11,IGF2BP3,KIF18B,KIF23,KRT6A,KRT74,MAD2L1,MARK1,MND1,NDC80,NOP56,NUF2,NUSAP1,ORC6,PBK,PRC1,RAD51,RAD51AP1,SIAH2,SKA1,SKA3,SOGA2,SPC25,STON2,TP63,UNG,WDHD1,WDR72,XRCC2,YEATS2
LUSC2	UP	NR2F6	0.558389	0.031994	77	ADCK5,AGAP2-AS1,ALDOA,B4GALT2,BOP1,C11orf84,C16orf59,C1orf35,CCDC167,CDK16,CDT1,CEP170B,CHTF18,CPNE7,DBN1,DDIT4,DLK2,DTYMK,E2F1,EPN3,ESPN,F12,FAM189B,FAM83H,FASTK,FBXL19,GLI4,GTPBP3,H2AFX,HIST1H2AE,HMGA1,HRAS,HSPB1,JUP,KIFC2,KLC3,LRFN4,MDK,MMP17,MRGBP,MRPS26,MTA1,MYL6B,MZT2A,NPAS1,PACSIN3,PFKP,PHLDB3,PIDD,PLEKHN1,PLXNB3,PPP1R14B,PRMT1,PRR19,PYCR1,RAC3,RBBP8NL,RECQL4,RRP1,SCRIB,SLC2A4RG,SMPD4,SRM,…
LUSC2	UP	PAX9	4.0506	0.000767057	26	ABCA13,ALG1L,ARNTL2,BRI3BP,C10orf99,C12orf56,CABYR,CCDC58,CDCA3,CMAS,DSG2,EPT1,FAM162A,FAM57A,MRPL3,NAA50,NMD3,NPSR1,PSAT1,PTHLH,PVRL1,SHOX2,SIX1,SLC2A1,TMEM40,TWF1
LUSC2	UP	HLTF	0.915338	2.96521e-05	33	ATAD2,C5orf34,CDC25C,DEPDC1,DSCC1,DSG2,FBXO45,GMPS,HELLS,KIF11,KIF2C,KIF4A,KIF4B,MCM4,MRPL3,MTBP,MTFR1,NCAPG2,NEK2,NUP155,PAICS,PGK1,PRR11,PTTG1,RAD51AP1,RDM1,RSRC1,SPDL1,STYK1,TYMS,UBE2T,UNG,ZWINT
LUSC2	UP	TEAD3	1.13245	0.000833527	40	ADAD2,ARHGEF19,B4GALT2,C16orf74,CARD14,CBLC,CDH24,CDH3,CDK16,CELSR2,DDR1,EFNA4,EPN3,ETNK2,FAM171A2,FSCN1,GJB3,GJB5,GPR56,GPR87,IRF6,JUP,KIAA1522,KRT15,KRT17,NXPH4,PLEKHG3,PLEKHG5,PNCK,PPM1J,PTGES,PVRL1,RARG,SALL4,SERINC2,SERPINH1,SLC4A3,TNS4,TRPV4,ZBTB12
LUSC2	UP	HOXC10	5.95744	0.0076484	11	ATAD2,AUNIP,BRIP1,CDCA7,MTBP,ORC6,PHGDH,PSMD2,RAE1,TET1,WDR12
LUSC2	UP	NPAS2	0.967526	0.0436639	26	ADAM12,ADAMTS2,APCDD1L,C5orf46,CD276,COL12A1,COL1A2,COL3A1,COL5A1,COL5A2,CPA4,DFNA5,FGF5,GREM1,KIF26B,LRRC15,MFAP2,MMP14,MXRA5,RFX8,SH2D5,SPOCK1,SUGCT,SULF1,THBS2,VCAN
LUSC2	UP	BARX1	6.85823	0.00859434	14	ADAMTS20,BRIP1,C12orf56,CBX2,CGREF1,DLX6,DMRT3,ECT2,HOXC11,IGSF9,KIF18B,PHGDH,PSMD2,RPL39L
LUSC2	UP	TFCP2	0.532123	0.00508025	22	ADAMTS20,ASUN,BRI3BP,CCDC34,CENPW,DSG2,ESCO2,FANCB,GRHL2,HOXD11,KCTD1,KRT74,MTBP,NEIL3,POU6F2,RACGAP1,RSRC1,SIX4,TMPRSS11A,TMTC3,WDHD1,ZWILCH
LUSC2	UP	TP73	1.96201	0.00213643	33	ARHGEF19,CELSR2,CGB7,COL27A1,COL7A1,COX6B2,DLG5,DLK2,EDARADD,EPHB3,FSCN1,GTF2IRD1,HR,HRAS,IER5L,IGSF9,ITGB4,JAG2,KRT15,KRT5,LIG1,MDFI,PGF,PIDD,PTGES,RIPK4,SEMA3F,TFAP2A,TRIM29,TRPV4,UCN2,WDR90,WNK2
LUSC2	UP	FOXK1	0.403002	0.031562	42	ADCK5,C11orf84,C1orf35,C2orf82,CEP170B,CHAF1A,CLCN2,COL7A1,DTYMK,ETV4,FAM132B,FAM83G,FBXL19,FSCN1,GTF2IRD1,GYLTL1B,HMGA1,HSPB1,INCENP,KLC3,KLHL17,LAD1,LMNB2,LRFN4,MCM7,PPM1J,PPP1R16A,PPP2R3B,RRP1,SCRIB,SLC26A6,SLC4A11,SLC7A1,SMPD4,SOX15,TFAP4,TIGD5,UBE2S,UCK2,USH1G,WDR4,ZNF282
LUSC2	UP	ZBTB33	0.442463	0.0413329	10	CLSPN,ESRP1,HMGB3,NAA50,OTX1,RAD54B,RPL35A,TIMM8A,UBE2T,XRCC2
LUSC2	UP	NKX2-5	6.03986	0.00894782	13	AC117395.1,ASUN,C1orf51,DLX6,DMRT3,DSCC1,ECT2,IGFBP2,PSAT1,RAD51AP1,SLC3A2,SOX2,USH1G
LUSC2	UP	LHX2	5.01453	0.00339012	15	CENPP,CTSV,EFS,FBXO43,GINS1,HOXC11,IGSF9,KIF11,KIF15,PBK,RAD51AP1,SCN8A,SFXN1,SPDL1,XRCC2
LUSC2	DOWN	SOX17	-3.33794	0.000573657	297	ABCA10,ABCA6,ABLIM3,ACACB,ACSS3,ACTN2,ADARB1,ADH1B,ADPRH,AGER,AKAP12,AKAP2,ALAS1,ALOX15B,ALOX5,ALOX5AP,AMHR2,AMICA1,ANGPTL1,ANKRD1,ANXA3,APOH,ARHGAP15,ARHGAP25,ARHGAP6,ARHGEF6,ART4,ASAH1,ASPA,ATP8A1,B3GALT2,BTD,C10orf11,C10orf128,C10orf32,C19orf38,C1orf116,C1orf186,C1QTNF7,C2,C20orf202,C4BPA,C4BPB,C4orf32,C5,C5AR1,C6,C8orf34,CA3,CAPN3,CCBE1,CCDC141,CCDC68,CCL14,CCL16,CCL23,CCR1,CCRL2,CD1C,CD244,C…
LUSC2	DOWN	MEF2C	-1.25598	0.014117	775	A2M,AAED1,ABAT,ABCA10,ABCA6,ABCA8,ABCA9,ABCB1,ABI3,ABI3BP,ABLIM3,ACACB,ACOX2,ACOXL,ACSL5,ACSM5,ACSS3,ADAMTS8,ADAMTSL3,ADARB1,ADCY4,ADH1A,ADH1B,ADPRH,AGTR1,AHCYL2,AIF1,AKAP12,AKAP13,AKAP2,ALDH1A2,ALDH3B1,ALOX5,ALOX5AP,AMICA1,ANGPTL1,ANK2,ANKRD44,ANO5,ANXA3,AOC3,AOX1,APBB1IP,APOH,APOLD1,AQP9,ARHGAP15,ARHGAP18,ARHGAP20,ARHGAP25,ARHGAP29,ARHGAP30,ARHGAP31,ARHGAP44,ARHGEF10,ARHGEF15,ARHGEF3,ARHGEF38,A…
LUSC2	DOWN	FLI1	-1.46566	5.71921e-05	55	ACOXL,ACSL5,ADCY9,ASPA,C1orf116,C2,C4BPB,CA4,CCM2L,CCRL2,CD69,CEACAM21,CNTN6,CSRNP1,CXCL16,DAPK2,DIXDC1,DNAJC5B,DOCK9,EDNRB,EMR1,GIMAP8,HEMGN,HK3,HNF1B,IL1RL1,IL3RA,IL6R,ITLN1,LAMP3,LIPA,LMO2,LRRC18,MACF1,MEFV,N4BP2L1,NAIP,PHYHD1,PYGM,RHOU,SH3KBP1,SIGLEC6,SLC46A2,SORBS2,SORT1,ST6GALNAC3,STAC3,TMEM2,TMOD1,TMPRSS2,TNFAIP8L2,TNFRSF10C,TREM2,VSIG2,ZMYND15
LUSC2	DOWN	TCF21	-3.80671	0.00186385	318	AAED1,ABCA3,ABCA6,ABCA8,ABCB1,ABCC6,ABI3BP,ACADL,ACOXL,ACSL5,ACSM2B,ACVRL1,ADAMTSL3,ADARB1,ADCY4,ADCY9,ADH1A,ADH1B,AFAP1L1,AGBL1,AGTR1,AGTR2,AK1,ANGPTL7,ANKRD1,AOC3,AOX1,APBB1IP,APOH,ARHGAP20,ARHGAP31,ARHGEF15,ARHGEF6,ARL6IP5,ARRB1,ART4,ATOH8,ATP13A4,ATP8A1,B3GNT7,BCL6B,BEST1,BTBD9,C10orf11,C10orf128,C11orf96,C2orf40,C4orf32,C6,C8B,C9orf152,CA3,CACNA1D,CALCRL,CAPN3,CAPSL,CASP12,CASQ2,CASS4,CAT,CC…
LUSC2	DOWN	PKNOX2	-1.76588	0.000562671	633	ABCA3,ABCA6,ABCA8,ABI3,ABI3BP,ABLIM3,AC090616.2,ACAA2,ACE,ACOXL,ACTN2,ACVRL1,ADAMTS8,ADAMTSL3,ADAMTSL4,ADARB1,ADCY4,ADCY9,ADGB,ADH1A,ADH1B,ADPRH,ADRA1A,AFAP1L1,AFF3,AGER,AGTR1,AHCYL2,AIF1,AK1,AKAP12,AKAP13,ALOX15B,ALOX5,ALOX5AP,ALPL,AMICA1,ANGPT1,ANKRD1,ANKRD44,ANKRD66,ANO5,ANXA3,AOC3,APOH,AQP4,ARHGAP20,ARHGAP29,ARHGAP30,ARHGAP31,ARHGAP6,ARHGEF10,ARHGEF3,ARHGEF6,ARL6IP5,ARRB1,ASAH1,ASPA,ATOH8,ATP…
LUSC2	DOWN	IRF8	-1.19488	0.00096296	184	AAED1,ABCA10,ABCA9,ACSL1,ADCY4,ADGB,ADH1A,AFF3,ALAS1,AOX1,ARHGAP18,ARHGAP31,ARHGEF38,ARHGEF6,ARL6IP5,ARRB1,ART4,ASAH1,ASPA,ATP8A1,BCL6B,BIRC3,C1orf87,C5,C6,C8B,C8orf34,C8orf4,CASP12,CCBE1,CCDC170,CCDC180,CCDC69,CCL14,CCL16,CCL23,CD34,CDHR4,CDO1,CGNL1,CHRDL1,CNR1,COL6A5,COLEC12,CPA3,CPM,CPVL,CRTAC1,CTSO,CXCL3,CXorf36,CYP4B1,DAPK2,DAW1,DCDC2,DEXI,DLC1,EDNRB,EFEMP1,EIF4E3,ENPP4,F13A1,F8,FAM216B,FAM4…
LUSC2	DOWN	ERG	-1.67613	0.000502271	106	ACVRL1,ADAMTSL3,ADAMTSL4,ADCY4,ADH1A,ADH1B,ALDH1A2,ALDH3B1,ANKRD1,ARHGAP20,ARHGAP6,ARHGEF10,ARHGEF3,ARL6IP5,BTK,C1orf116,C4BPB,C6,CACNA1D,CASS4,CCDC69,CCL14,CD93,COL4A4,CPM,CTSH,CUBN,CYB5A,CYBB,CYSLTR1,DAB2,DIXDC1,FAM101B,FAM211A,FAM65B,FCN3,FGD4,FLT3,FMO5,FOXA2,FYCO1,GATA6,GIMAP8,GNGT2,GPX3,GRK5,HEMGN,HNF1B,IFT57,IL3RA,IL6ST,INMT,IRF8,JADE1,KIF13B,LEFTY2,LIPA,LPCAT1,LRRC18,MACF1,MACROD2,MBIP,MLP…
LUSC2	DOWN	NR5A2	-1.41774	0.0237301	263	AAED1,ABCA10,ACACB,ACSL5,ACSM2B,ACSS3,ADARB1,ADCY4,ADRA1A,AGER,AHCYL2,AKAP12,ALAS1,ALDH1A2,AMICA1,ANO5,AOX1,APOH,ARHGAP20,ARHGAP6,ARHGEF15,ARL6IP5,ARRB1,ASAH1,ATP13A4,ATP8A1,B3GALT2,BCL6B,C10orf128,C10orf32,C1orf116,C1orf186,C1orf87,C4BPB,C8orf34,CAB39L,CABLES1,CACNA2D2,CACNB4,CALCRL,CCBE1,CCDC170,CCDC30,CCL14,CCL15,CCL16,CCL23,CD101,CDO1,CEP112,CITED2,CLEC4M,CLIC2,COL4A3,COL4A4,CSRNP1,CUBN,CXCL2…
LUSC2	DOWN	ETS1	-0.96491	0.00584762	196	ABCA10,ABCA3,ABCA8,ABCB1,ABLIM3,ACACB,ACSL5,ACVRL1,ADRB2,AFAP1L1,AKAP2,AOC3,AOX1,ARHGAP29,ARHGAP6,ARHGEF3,ARHGEF38,ARHGEF6,ASPA,ATP10A,BCL6B,BEST1,C10orf25,C4BPB,CASP12,CASS4,CCDC69,CCL16,CD300E,CD69,CD93,CDO1,CELF2,CEP112,CHI3L2,CLEC10A,CLEC9A,CMKLR1,CNR1,COL4A4,CPED1,CPM,CSRNP1,CTSH,CTSO,CUBN,CXCL16,CXCL2,CXCL3,CYBB,CYP2U1,CYSLTR1,DAAM2,DAB2,DAPK2,DAW1,DIXDC1,DLC1,DNALI1,DOCK4,DOCK9,DUSP1,EIF4E…
LUSC2	DOWN	FOXP1	-0.934564	0.00152337	224	ABCA10,ABCA8,ABI3BP,ABLIM3,ADAMTSL3,ADARB1,ADCY4,ADRB2,AFAP1L1,ALDH1A2,ALOX5,AMICA1,ANGPT1,ANKRD44,ANXA3,AOX1,APH1B,ARHGAP18,ARHGAP20,ARHGAP29,ARHGAP31,ARHGAP6,ARHGEF10,ARHGEF6,ARL6IP5,ASAH1,ASPA,ATP10A,BEST1,C10orf128,C10orf25,C1orf116,C1orf162,C5,CALCRL,CASP12,CCBE1,CCDC30,CCDC69,CD33,CD55,CD93,CDH19,CELF2,CLEC1A,CLIC2,COL4A4,CPED1,CSRNP1,CTSO,CUBN,CXCL12,CXorf21,CYBB,CYP2U1,CYP3A7,CYP4V2,CYSLT…
LUSC2	DOWN	NFATC2	-0.834167	0.0180186	326	A2M,ABCA6,ABCA8,ABCB1,ABI3BP,ACACB,ACOXL,ACVRL1,ADRB2,AMICA1,ANGPTL1,ANKRD55,AOX1,APBB1IP,APOLD1,AQP1,ARHGAP20,ARHGAP25,ARHGAP31,ARHGEF38,ARHGEF6,ARL6IP5,ART4,ASAH1,ASPA,ATP10A,ATP8A1,B3GALT2,BEST1,BIRC3,C10orf128,C10orf25,C1orf186,C4BPB,C5,CADPS2,CASS4,CCDC141,CCDC170,CCDC69,CCL14,CCL23,CD163,CD1C,CD226,CD244,CD247,CD300E,CD300LF,CD33,CD34,CD3G,CD40LG,CD52,CD83,CDO1,CEACAM21,CELF2,CGNL1,CIITA,CL…
LUSC2	DOWN	HOXA5	-1.69264	5.77624e-05	105	ACACB,ACSS3,ALDH1A2,ANKRD1,ANO2,ANO5,ARHGAP29,BMPER,C10orf11,CA3,CAB39L,CASS4,CAV1,CD300LG,CD36,CD55,CDO1,CLEC14A,CNTN6,COLEC12,CPM,CXorf36,CYBRD1,CYS1,DDAH1,DENND4C,DISP1,DKK2,DOCK9,EIF4E3,EPB41L5,ERICH2,FAM124B,FERMT2,FHL5,FIG4,FMO5,GCOM1,GIMAP8,GIPC2,GNAQ,HPSE2,JAM2,KCNT2,KCTD12,KCTD16,KIAA1456,KIAA1462,LEPR,LMO2,LONRF3,LOXHD1,LTA4H,MACF1,MARC2,MS4A7,MYH10,MYO9A,NCKAP5,NECAB1,NR2F1,PCDH17,PCDH…
LUSC2	DOWN	NR2F1	-1.47111	0.00968067	374	ABCA3,ABLIM3,ACACB,ACE,ACSM2B,ADCY4,AFF3,AGBL1,AGER,AGR3,AHCYL2,AKAP13,ALDH3B1,ALOX5,AMHR2,AMICA1,ANK2,ANKRD1,ANO5,ANXA3,APBB1,APOH,AQP4,ARHGAP18,ARHGAP31,ARHGAP44,ARHGAP6,ARHGEF38,ARL6IP5,ARRB1,ASAH1,ASPA,B3GALT2,B3GNT7,BCL6B,BMP3,BTBD9,C10orf128,C10orf32,C19orf59,C1orf116,C4BPB,C5,C8B,C9orf152,CA3,CA4,CABLES1,CADM1,CAPN8,CASS4,CAT,CCBE1,CCDC141,CCDC30,CCL14,CCL16,CCL23,CCM2L,CD1C,CD300LG,CD33,C…
LUSC2	DOWN	TFEC	-1.2488	4.02815e-05	208	ABCB1,ABI3,ACP5,ACSL1,ACSL5,ACSL6,ACSM5,AFF3,ANKRD44,APOC1,ARHGAP15,ARL6IP5,ARRB1,ASAH1,ASPA,BEST1,BIRC3,C10orf128,C19orf38,C1orf162,C1orf186,C4BPA,C4BPB,C5AR1,C5AR2,CAPN3,CCL23,CD101,CD160,CD163,CD226,CD244,CD300E,CD3G,CD52,CD83,CELF2,CGNL1,CHI3L2,CIITA,CLEC10A,CLEC1B,CLEC6A,CLEC9A,CLIC2,CNR1,COL4A3,COL6A6,CPM,CXCL16,CXorf21,CYP4V2,DAPK1,DEXI,DNASE2B,DOCK2,DPEP2,EIF4E3,ELMO1,EMILIN2,EMR1,ENPP4,E…
LUSC2	DOWN	MITF	-1.5794	0.00155411	100	ABLIM3,ACACB,ADAMTSL4,ADARB1,AHCYL2,ANKRD1,ANKRD44,APOH,AQP9,ARHGAP31,ASAH1,BTBD9,C19orf59,C4BPB,C5AR2,CABLES1,CASS4,CCDC13,CCL14,CCL16,CCL23,CD226,CGNL1,CNN1,COBL,COL13A1,CPA3,CPM,CSRNP1,CTSO,CYP27A1,DTHD1,DUSP1,EGR2,EMILIN2,ERVFRD-1,F13A1,FABP3,FAM124B,FAM65B,FBP1,FCRL6,FMN1,FPR1,GAB2,GJB1,GNG11,GPD1,GPIHBP1,GREM2,HBEGF,HLA-DPA1,HSD17B11,HSD17B4,IL1RL1,IL3RA,ITGA10,ITPR1,KCNK3,KLF6,LDLRAD4,LIPA…
LUSC2	DOWN	NR3C2	-2.11415	0.00504508	158	ABCA8,ABCA9,ABCB1,ACACB,ACOXL,ADAMTSL3,AGER,AHCYL2,AL078585.1,ANGPT1,AOX1,APOH,ARHGAP31,ARHGAP6,ARHGEF6,ARL6IP5,ARRB1,ASAH1,ASB5,BTBD9,C1orf116,C5,C9orf152,CACNA1D,CACNA2D2,CASS4,CCBE1,CCDC69,CCL15,CD300LG,CDO1,CELF2,CGNL1,CHRDL1,CNR1,COL4A4,CST5,CTSO,CX3CR1,CYB5A,CYSLTR1,DISP1,DKK2,FAM105A,FAM150B,FAR2,FBLN5,FCHO2,FIG4,FNIP2,FRMD3,GAB3,GCOM1,GFRA1,GNAQ,GPD1,GPD1L,GPR126,GPR133,HGF,HIGD1B,HNMT,IL…
LUSC2	DOWN	STAT4	-0.889626	0.0168451	165	ABCA10,ABLIM3,ACOX2,ADCY4,ADH1B,ALOX5,ANKRD55,ARHGAP31,ARHGEF3,ARL6IP5,ATP8A1,C1orf186,C4BPA,C5,CALCRL,CAPN3,CAPN8,CCDC141,CCDC170,CCDC68,CCL14,CCL23,CD69,CELF2,CFTR,CLEC1A,CLEC9A,CLIC2,CMKLR1,COL4A3,COL4A4,COL6A5,CPED1,CPM,CRTAM,CTSO,CUBN,CYFIP2,DAB2,DNAJC5B,DPCR1,DUSP1,EIF4E3,ELMO1,ELTD1,ENPP4,ESAM,F8,FAM49A,FBLN5,FBP1,FCHO2,FGD5,FGL2,FILIP1,FLT3,FMN1,FMO2,FZD4,GAB2,GATA6,GCSAML,GNAQ,GNG11,GPR6…
LUSC2	DOWN	FOXA2	-3.52562	0.00197272	308	ABCA3,ABCA8,ABCC6,ACADL,ACOX2,ACOXL,ACP5,ACSS3,ACVRL1,ADH1A,ADH1B,ADRB1,AFF3,AGBL1,AGER,AGTR2,AKAP2,ALAS1,ALDH3B1,AMICA1,ANGPT1,ANGPTL1,ANK2,ANKRD1,AOC3,ARHGAP18,ARHGEF38,ARRB1,ART4,ASAH1,ATOH8,ATP8A1,B3GNT7,BMP3,BMP5,C10orf128,C19orf59,C1orf116,C4BPA,C4BPB,C5,C8B,C8orf34,C9orf152,CA4,CACNA1D,CACNA2D2,CALCRL,CASP12,CAV1,CCBE1,CCDC68,CD300C,CD300LF,CD302,CD33,CD52,CD5L,CD83,CD93,CDO1,CFTR,CITED2,C…
LUSC2	DOWN	NKX2-1	-3.20404	0.00494764	297	ABCC6,AC090616.2,ACADL,ACE,ACOX2,ACOXL,ACP5,ACSL1,ACSL5,ACSS3,ACVRL1,ADRB1,AFF3,AIF1,AK1,ALDH3B1,AMHR2,AMICA1,AOC3,APOH,AQP5,ARHGAP6,ARHGEF15,ARRB1,ART4,ASAH1,B3GNT7,BTK,C11orf21,C16orf89,C19orf59,C2,C4BPA,C4BPB,C6,C8B,C8orf34,C9orf152,CA4,CAPN8,CAPN9,CASS4,CAT,CCBE1,CCDC141,CCL16,CCM2L,CCRL2,CD226,CD300LF,CD300LG,CD33,CD40LG,CD52,CD5L,CD93,CDH5,CDKL2,CLDN18,CLEC10A,CLEC12A,CLEC4M,CLIC3,CLIC5,COL…
LUSC2	DOWN	NR3C1	-0.985021	6.92324e-05	226	ABCB1,ACACB,ACOXL,AFF3,AGTPBP1,AIF1,ALDH1A2,APH1B,ARHGAP29,ARHGAP31,ARHGAP44,ARHGAP6,ARHGEF6,ARL6IP5,ARRB1,ASAH1,BTBD9,BTNL9,C10orf128,C10orf32,C4orf32,C5,C8orf34,CABLES1,CACNA2D2,CADPS2,CASP12,CASS4,CCDC30,CCDC69,CCR5,CD226,CD244,CD300LF,CD34,CD40LG,CD83,CD93,CDO1,CELF2,CEP112,CGNL1,CLEC1A,CNR1,COL4A4,CTSO,CUBN,CYBB,CYP3A7,CYP4V2,CYSLTR1,DAPK1,DISP1,DOCK4,DPF3,ECHDC1,EDNRB,EIF4E3,ELMO1,EMR1,ENPP…
LUSC2	DOWN	TBX5	-1.27579	0.012173	248	ABAT,ACAA2,ACOX2,ADAMTSL3,ADAMTSL4,ADCY4,AFF3,AGTR1,ALDH1A2,ANKRD1,ANXA3,AOC3,AOX1,APBB1,ARHGAP31,ARHGAP6,ARL6IP5,ASAH1,ASPA,ATOH8,ATP10A,ATP1A2,BMP5,C10orf128,C10orf32,C1orf116,C1orf162,C1orf198,C2orf40,C4BPB,CA3,CABLES1,CACNA1D,CACNA2D2,CADM1,CCBE1,CCDC170,CCL14,CCL16,CD101,CD302,CD55,CD93,CDK15,CDO1,CEP112,CLEC1A,CLIC5,COL13A1,COL4A3,COL4A4,CPM,CPVL,CTSO,CXCL16,DAAM2,DAPK1,DAPK2,DES,DHRS12,DIX…
LUSC2	DOWN	SPI1	-1.3959	0.00119005	152	A2M,ABI3,ACOX2,ACVRL1,AGER,AKAP2,ALOX5,ALPL,AMICA1,ANGPTL1,ART4,ASAH1,ATOH8,ATP10A,B3GNT7,BIN2,C10orf128,C11orf21,C17orf72,C1QA,C2,C4BPA,C5AR1,CATSPER1,CD244,CIITA,CLEC4M,CLIC3,CNN1,COL13A1,COL4A3,COL4A4,CSRNP1,CTSH,CXCL16,CYBB,CYP4B1,CYSTM1,DAPK2,DARC,DES,DOCK8,DPEP2,EHD1,F10,FAM167B,FAM78A,FBP1,FCGR1B,FFAR4,FGD5,FGL2,FLT4,FYCO1,GCHFR,GGTLC1,GIMAP6,GIMAP7,GIMAP8,GKN2,GLIPR2,GNGT2,GPA33,GPX3,GRK5…
LUSC2	DOWN	ZEB1	-0.515489	0.0499226	178	A2M,AAED1,ABCA10,ABCA8,ACSS3,ADCY4,AGTR1,AIF1,AKAP12,AMICA1,AOC3,ARHGAP29,ARHGAP31,ARHGAP6,ARHGEF6,ARL6IP5,ASPA,BCL6B,BIN2,BMPR2,BST1,C10orf32,C1QTNF2,CABLES1,CALCRL,CCBE1,CCDC170,CCL14,CD302,CD34,CDK15,CMKLR1,COLEC12,CPED1,CTSO,CTSS,CYS1,CYYR1,DAB2,DIXDC1,DKK2,DOCK11,DOCK8,DOCK9,ECM2,FAM101B,FAM124B,FAM198A,FAM211A,FAR2,FBLN5,FCHO2,FGD5,FGF10,FGL2,FILIP1,FLI1,FOXF1,FZD4,GATA6,GCNT4,GFRA1,GIMAP8,…
LUSC2	DOWN	RXRG	-3.48532	0.00829335	215	A2M,ABCC6,AC090616.2,ACADL,ACOXL,ACTN2,ACVRL1,AGBL1,AGER,AHCYL2,APBB1,APOH,AQP1,ARHGAP6,ART4,ASAH1,ASPA,ATP1A2,ATP8A1,B3GALT2,BMP5,BMPER,C1orf162,C4BPB,C8orf34,C9orf152,CA4,CABLES1,CACNA1D,CACNA2D2,CACNB4,CASP12,CASQ2,CCBE1,CCL14,CCM2L,CD300LG,CD36,CD52,CD93,CDC14A,CGNL1,CHRDL1,CHRM2,CLDN18,CLEC1A,CLEC3B,CNTN6,COL4A3,CPVL,CRTAC1,CYP1A2,CYP3A7,DACH1,DAPK1,DES,DKK2,DNASE2B,DOCK9,DPCR1,DUSP27,EFCC1,…
LUSC2	DOWN	ID4	-2.52597	0.00217434	253	ABAT,ABLIM3,ACACB,ACSM2B,ACTN2,ADCY4,ADH1A,AFF3,AHCYL2,AKAP13,ALDH1A2,ANK2,APBB1,APOH,ARHGAP18,ARHGAP44,ASAH1,ATOH8,ATP1A2,B3GALT2,BCL6B,BMP5,BRINP3,C10orf32,C1orf116,C5,C8orf34,C8orf46,CA3,CABLES1,CACNA2D2,CACNB4,CADM1,CASQ2,CAT,CCDC173,CCDC180,CCL14,CCM2L,CD1C,CD302,CD55,CD83,CD93,CDK15,CDKL2,CDO1,CELF2,CGNL1,CHRM2,CLEC1A,CPED1,CUBN,CYS1,CYYR1,DAAM2,DAPK1,DDAH1,DES,DNALI1,DNM3,DOCK4,DPYS,DRAM1,…
LUSC2	DOWN	NR4A2	-1.96668	0.000645063	144	ABCA10,ABCA9,ABCB1,ABI3BP,ACACB,ACSM5,ACSS3,ACVRL1,ADARB1,AFF3,ANGPT1,APOLD1,ARHGAP31,ARHGAP6,ARHGEF6,ASPA,BCL6B,C10orf128,C8orf4,CASQ2,CASS4,CCDC141,CCDC69,CD83,CDH5,CDO1,CELF2,CLEC14A,CLIC5,CNN1,COL4A4,CPED1,CXCL2,CXorf36,DARC,DES,EFCC1,EGR2,EGR3,ESAM,FAM167B,FAM198A,FAM65B,FGD5,FGF10,FGF2,FOXF1,FRY,GAB2,GDF10,GFRA2,GNG2,GNGT2,GPD1,GPR133,GPRIN3,HEG1,HPGDS,HRC,HSPB7,ICAM2,IL6ST,INMT,ITGA10,ITGA…
LUSC2	DOWN	ETV1	-1.64071	0.0486895	19	AOC3,CD93,CDK15,FAM211A,FCHO2,FLI1,GIMAP8,GRK5,HIP1,HMCN1,IL1RL1,KIAA0754,MFAP4,MSR1,NPR1,SLC4A8,TBX4,UTRN,VSIG4
LUSC2	DOWN	NFE2	-1.3929	0.0493795	179	ABCC6,AC090616.2,ACOX2,ACOXL,ACP5,ACSL5,ACVRL1,ADAMTSL4,AIF1,AKAP2,ALDH3B1,ALOX5,ALOX5AP,AOC3,APBB1IP,APOBR,AQP7,ARHGAP30,ASAH1,B3GNT7,BEST1,BIN2,BTD,BTK,C10orf128,C11orf21,C16orf89,C19orf38,C1orf116,C1orf186,C2,CALCRL,CATSPER1,CCDC69,CD244,CD300C,CD300LF,CD93,CD97,CDH5,CFD,CFTR,CHI3L2,CITED2,CLEC12A,CLEC14A,CLEC1B,COL4A3,COL4A4,CPM,CSF3R,CTSH,CXCL16,CYB5A,CYP4B1,DAPK2,DARC,DDO,DHCR24,DPEP2,DPYD,…
LUSC2	DOWN	MEF2D	-0.510356	0.0152303	195	A2M,ABI3,ACP5,ACVRL1,ADAMTS8,ADARB1,ADRA1B,AKAP2,ALDH2,ALDH3B1,ALOX5,AOC3,APOBR,ARHGAP18,ARHGAP30,ARHGAP31,ARHGEF15,ARL6IP5,ARRB1,ATP10A,BCL6B,BEST1,C11orf21,C16orf54,C19orf38,C1QA,C5AR1,CATSPER1,CCDC69,CD300LB,CD33,CD34,CD52,CFP,CIITA,CLEC3B,CLIC3,CNN1,COL4A4,CPAMD8,CSF2RA,CTSH,CTSW,CXCL16,CYP27A1,DAGLA,DAPK1,DES,DOK2,DPEP2,EFCC1,EHD1,EMILIN2,EPOR,ESAM,F10,FAM110D,FAM167B,FAM78A,FBLN5,FBP1,FCGRT…
LUSC2	DOWN	EGR2	-1.48117	0.0154356	48	AIF1,ARHGAP18,ARHGAP30,C10orf128,CCR1,CD52,CD69,CD83,CD93,CLEC10A,CNN1,CSRNP1,CXCL12,CXCL2,DUSP1,F13A1,FAM180A,FBP1,FGL2,FOS,FOSB,GATA6,HAVCR2,HBEGF,IL3RA,INMT,IRF8,LATS2,LILRA6,MGP,MS4A4A,MSR1,MYADM,NCKAP1L,NR4A1,NR4A2,NR4A3,PPP1R15A,RRAD,SLC7A7,SLC8A1,SNTB1,STARD8,TCF21,TLR4,TNFSF14,UNC45B,ZFP36
LUSC2	DOWN	ELF1	-0.526909	0.0142814	15	ASAH1,CXorf21,CYBB,EMR1,GNGT2,IL6ST,LILRA1,N4BP2L1,PARD3B,PTPRM,RCSD1,RGS18,SASH3,SH2B3,TLR7
LUSC2	DOWN	FOS	-1.84121	0.0107387	101	A2M,ABCA8,ABI3BP,ACSM5,ACTN2,ACVRL1,ADAMTS8,AGBL1,AGER,ANGPT1,ATP1A2,BTNL9,C1QTNF7,C2orf91,CACNA1D,CACNA2D2,CALCRL,CASQ2,CCL14,CD300LG,CD34,CD52,CD69,CD93,CDH5,CITED2,CLDN18,CLEC14A,CMA1,CPB2,CRTAC1,CSRNP1,CXCL2,DAPK2,DARC,DLC1,DPEP2,DUSP1,EGR1,FIGF,GDF10,GJA4,GPIHBP1,GPR112,GPR133,GPR17,GRASP,HHIP,ITIH3,ITPR1,KLF2,KLF6,LEPR,LGI4,LOXHD1,LRP2,LRRC36,LRRK2,MAMDC2,MARCO,MGP,MS4A15,MYOCD,MYOZ1,NDNF,N…
LUSC2	DOWN	PPARG	-2.60165	0.000153146	102	ABCC6,ABHD6,AC090616.2,ACOXL,ACSS2,ADRB1,AGTPBP1,ALDH3B1,APOH,C19orf59,C1orf116,CACNA2D2,CCBE1,CCM2L,CD52,CD5L,CDC14A,CEACAM8,CFTR,CLDN18,CYB5A,DCSTAMP,DDAH1,DPCR1,EFCC1,EPB41L5,ERICH2,FABP3,FAM189A2,FBP1,FMO5,FOLR1,FOXA2,GALNT12,GCSAML,GGTLC1,GLOD5,GNA14,GNAQ,GNG11,GPD1,GPX3,HNF1B,HOPX,HPGDS,HSD17B6,HSDL2,IFT57,IL1RL1,ITLN1,KMO,LIMCH1,LONRF3,LPCAT1,LPL,LRRC52,LRRN4,LTA4H,MAP1LC3C,MBIP,MGLL,MIA2,…
LUSC2	DOWN	LHX9	-2.40042	0.00796088	28	ACADL,ACOXL,ACSS3,ANO2,CDKL2,CDO1,CHRDL1,CNR1,COL4A3,COL4A4,ERBB4,FAM184A,GATA6,GDF10,GRIK4,IQGAP2,ITGA9,KCNT2,MASP1,MMRN1,PREX2,PTPRG,SNRK,ST6GALNAC3,TDRD10,USP44,WWC2,ZNF385B
LUSC2	DOWN	EBF1	-1.0889	0.043964	78	AAED1,ABCA10,ABCA6,ABCA8,ADCY4,ALDH1A2,ANGPTL1,ANKRD44,ARHGAP31,ARHGEF6,C1QTNF7,CD300E,CD302,CD93,CELF2,CGNL1,DAAM2,DPF3,EGR3,FAM211A,FAR2,FBLN5,FILIP1,FLI1,FOXF1,GATA6,GFRA1,GLIPR2,GPR64,GREM2,GRK5,HGF,ID4,IQGAP2,ITGA10,ITIH5,KANK2,KAT2B,LATS2,LMOD1,MAL,MFAP4,MITF,MPEG1,MYADM,NHSL2,NOSTRIN,NR5A2,OLFML1,PARP8,PDZRN4,PEAK1,PGM5,PIEZO2,PPAP2B,PRICKLE2,PTPLAD2,PTPRM,RASGEF1B,RGS13,RGS2,ROR1,RSPO1,SC…
LUSC2	DOWN	ZNF423	-1.27608	0.0199492	79	ADARB1,ADCY4,ALDH1A2,ARHGAP31,ARHGEF10,ATOH8,BMP4,C1QTNF2,CABLES1,CCBE1,CDO1,CNN1,COX4I2,CYBRD1,CYS1,DAAM2,DAB2,DES,DIXDC1,DOK4,EFHD1,F10,FAM198A,FAM211A,FBLN5,FGF9,FLI1,FOXF1,GALNT16,GFRA1,GFRA2,GLIPR2,GPER1,GRIK4,GRK5,HPSE2,ITIH5,KANK2,KANK3,KCTD12,KIF1C,LATS2,LDLRAD4,MFAP4,MYADM,MYH10,MYL3,NES,NEXN,NKD1,NMUR1,NPAS4,NXPH3,PDE1B,PDLIM2,PEAK1,PIEZO2,PKNOX2,PLAC9,PTH1R,RFTN1,RHOJ,RSPO1,SCARA5,SH3B…
LUSC2	DOWN	RARA	-0.537077	0.0228455	87	AC104809.3,ACVRL1,AGPAT2,AMHR2,APOBR,ATP10A,C11orf96,C1QTNF2,CASKIN2,CD300C,CLEC3B,CLIC3,CNN1,COX4I2,CSRNP1,CYP27A1,CYSTM1,DES,DOK4,EGFL7,EHD1,EPOR,F10,FAM110D,FAM167B,FCGRT,FCN1,FERMT3,FGD5,GCHFR,GJA4,GPER1,HRC,HSPA12B,HSPB7,ICAM1,JPH2,KANK2,KANK3,KCNQ1,KIF1C,KLHL30,LHFP,LIMS2,LRRC32,LTBP4,MARCH2,MFAP4,MYADM,MYL3,NMUR1,NPR1,NR4A1,NXPH3,PDLIM2,PEAR1,PLAC9,PPP1R14A,PRAM1,PTH1R,RAMP3,RASGRP4,RASIP1…
LUSC2	DOWN	EGR1	-1.35969	0.0139287	60	ABCA10,ABCA6,ABCA9,ANGPT1,AOC3,C11orf96,C5AR1,CASS4,CCL23,CD300LB,CD34,CD52,CD69,CD93,CMA1,CPED1,CSRNP1,CXCL2,DLC1,DUSP1,EFCC1,ELTD1,FHL5,FIGF,FOS,GCSAML,GNG11,GPR133,HBEGF,HSD17B11,INMT,ITGA9,ITIH3,KLF9,KMO,LHFP,LIPA,LYVE1,MARCO,MS4A7,NDNF,NEDD9,NR4A2,NR4A3,OLR1,PGR,PLA1A,PPP1R15A,RASGEF1B,RGCC,S1PR1,SCN7A,SELP,SLC8A1,ST3GAL5,TCF21,TEK,UNC45B,ZEB2,ZNF331
LUSC2	DOWN	ID2	-1.48102	3.80301e-05	44	ACACB,AFF3,ARHGAP31,ARHGAP6,B3GALT2,BMPER,C1orf95,CELF2,CGNL1,CHN2,CHRDL1,CLEC10A,CLEC4F,DES,FAM105A,FAM150B,FAM211A,FGD5,FIG4,FLI1,FOXF1,FXYD6,GREM2,GRIK4,HPSE2,ID4,KL,LDLRAD4,LEPR,LRRN3,MAL,NMUR1,NR3C2,PLCL2,RAMP2,RGL1,RSPO1,RTKN2,RTN1,SLC24A4,SLC8A3,SVEP1,TAL1,TMEM170B
LUSC2	DOWN	ELF5	-2.77403	0.0144416	37	ADAMTSL3,ADH1A,ADH1B,AGBL1,AGR3,AQP4,ART4,ATOH8,BMP5,C4BPA,C9orf152,CA4,CACNA1D,CD1C,CHRDL1,CYP4B1,GKN2,GRIK4,HSD17B13,INMT,MACROD2,MYOCD,NAPSA,NDNF,PCDH15,PTPRQ,RP11-664D7.4,SCN7A,SFTPB,SLC4A4,SMCO3,SORBS2,SSTR1,ST8SIA6,TBX4,TMEM125,VSIG2
LUSC2	DOWN	GATA2	-2.07821	0.0110958	41	AFF3,AGER,ALDH3B1,ARHGAP44,CCBE1,CD300C,CD55,CMTM5,COBL,CPA3,CST5,EPOR,FGFR4,GDF10,GLIPR2,GNG11,HPGDS,HPSE2,ITIH5,LEPR,MS4A2,MYH10,NMUR1,PPP1R14A,PREX2,PRG4,PRX,PTH1R,RASGRP4,RASSF3,RETN,RILP,RSPO4,SHE,SNX25,SPNS2,SPTBN1,TAL1,TMOD1,TNNC1,WFS1
LUSC2	DOWN	HOXB5	-0.572031	0.0457095	36	ADARB1,AKAP12,ATP10A,BMP4,C1QTNF7,CD55,CEP112,COL13A1,COLEC12,CYS1,DAAM2,DCN,ECM2,GALNT5,GREM2,JAM2,KCTD16,KIAA1462,LATS2,LHFP,MOB3B,MYH10,OLFML1,PGR,PLEKHH2,PTPN21,RASSF8,RECK,ROR1,RUNX1T1,SEMA5A,STARD9,TRPC3,TUBA1A,VIM,VSTM4
LUSC2	DOWN	NFATC3	-0.50448	0.00407485	22	ACACB,AK9,ARHGEF6,CAB39L,CADPS2,CPB2,DAPK1,ESYT3,GFRA1,JAM2,MYO9A,NHSL2,PEAK1,PHACTR2,RAPGEF2,SECISBP2L,SHE,TLR3,WWC2,ZBED3,ZNF106,ZNF660
LUSC2	DOWN	JDP2	-0.865812	0.00831267	25	ACTN2,ADAMTS8,ADARB1,ATP10A,CABLES1,DENND2A,EHD1,FERMT2,FGD5,FGF18,GPER1,GREM2,KIF1C,LCN6,MT1M,NPAS4,PDE1B,PHYHD1,PTPN21,RPS6KA2,SLC1A7,STARD8,TMEM88,TNFSF13,ZNF423
LUSC2	DOWN	HLF	-2.92386	0.00690402	11	ARHGAP24,B3GALT2,CACNB4,COLEC10,IFT57,KLF4,NPNT,SDPR,TACC1,TAPT1,ZBED3
LUSC2	DOWN	BATF3	-1.025	0.0124198	16	APOBR,B3GNT7,C19orf38,CATSPER1,CD300LF,CYBB,EMILIN2,FCGR3A,FGD2,LILRA6,MNDA,PILRA,SLCO2B1,SPATA13,TMEM150B,VSIG4
LUSC2	DOWN	RFX5	-0.506359	0.00887795	11	ANKRD44,BIRC3,CELF2,CXorf21,CYFIP2,EMR1,PARM1,PLCL2,SH2B3,SYTL3,TRABD2A
LUSC2	DOWN	KLF4	-1.82736	0.00130688	23	ABCA10,ACSM5,ADH1A,ARHGAP24,CCDC141,CMA1,CSRNP1,CXCL2,DUSP1,EGR1,FABP4,FOS,FRY,KLF2,MYOCD,NR4A1,NR4A2,PPP1R15A,RASGEF1B,SLC6A4,TGFBR3,UNC45B,USP53
LUSC2	DOWN	NFIX	-0.713129	0.00528147	21	C1orf198,CGNL1,CLEC3B,COX4I2,CYP27A1,DENND2A,F10,FAM13C,FLT4,FXYD6,GALNT16,GPR133,LIMS2,NXPH3,PDZD2,PEAR1,RASIP1,SH3BP5,SPNS2,ZNF106,ZNF423
LUSC2	DOWN	TCF7L2	-0.699974	4.866e-05	25	ACTN2,C2orf40,C8orf34,CABLES1,CAV1,CCBE1,DPP6,FHL1,GAS2,GREM2,KIAA1377,LONRF3,PTPN21,RASSF8,RBMS3,SEMA5A,SOBP,SORBS1,SPATA18,SPATA6,ST3GAL6,UBL3,VIM,ZFP2,ZNF781
LUSC2	DOWN	HMBOX1	-0.456667	0.0439839	13	ARHGEF10,CCDC180,FNIP2,MAATS1,NBEAL1,NOSTRIN,PARP8,PP2D1,PRDM5,SECISBP2L,TMEM220,UTRN,ZNF106
LUSC2	DOWN	MEF2A	-0.415398	0.0170156	25	AHNAK,AKAP13,BMPR2,CDKL1,DOCK9,ECHDC1,GUCY1A2,JAM2,KCTD12,MASP2,MYO9A,PHACTR2,PRDM5,PREX2,PRKCE,PRKG1,PTPN21,PTPRB,SHROOM4,THSD1,TM6SF1,TMEM220,VPS13C,WWC2,ZNF366
SCLC	UP	THAP1	0.524543	2.17634e-13	212	AASDHPPT,ACTR10,AIDA,APIP,ATP5E,ATP5H,ATP5J2,ATP6V1D,BCAS2,BRIX1,BTBD10,BUD31,C12orf45,C1orf131,C2orf76,CACYBP,CBX3,CCDC112,CCDC58,CCDC90B,CCT2,CCT8,CDC26,CDKN2AIPNL,CENPK,CETN3,CHCHD2,CHCHD3,COIL,COMMD10,COPS4,COPS5,COQ5,COX11,COX7A2,COX7A2L,COX7C,CWC15,DCK,DDX10,DNAJC8,DUSP11,DYNC1I2,DYNLT1,EAPP,EEF1E1,EIF1B,EIF3E,EIF4A2,ESD,FAM133B,FAM200A,FAM96A,FBXO5,FKBP3,FRG1,GLO1,GLRX3,GMNN,GNG10,GNPAT,HE…
SCLC	UP	ATF4	0.529257	1.98066e-17	128	AAGAB,AIMP2,ATP5B,ATP5E,ATP5G2,ATP5J2,ATP6V1G1,AUP1,AURKAIP1,BANF1,BCAS2,C1orf122,CCDC124,CCT2,CCT4,CDK4,CHCHD2,CHCHD3,CKS1B,CLNS1A,COMMD4,CRADD,DR1,DTYMK,DYNC1I2,EDF1,EIF2B1,EIF3K,ERH,FABP5,FAM136A,FAM32A,FAM58A,FAU,GADD45GIP1,GPX7,HEBP2,HSPE1,IMP3,KRTCAP2,LACTB2,LSM10,MAP2K2,MED10,MRPL12,MRPL20,MRPL34,MRPL37,MRPL48,MRPL49,MRPS12,MRPS15,MRPS18B,MRPS2,MRPS26,MRPS33,MRTO4,MTCH2,MTX2,NAA10,NDUFA11,…
SCLC	UP	CENPB	0.82071	9.76636e-30	47	AAMP,AIP,CLPP,COX6A1,DDRGK1,DHRS13,DPM3,DUS1L,FARSA,FBXW9,GRWD1,IDH2,IRF2BP1,KRTCAP2,LONP1,MACROD1,MAZ,MDH2,MRPL12,MRPL37,PIK3R2,POLD2,POLR2G,POLR2L,POLR3K,POLRMT,PREB,PRPF19,PSMA7,PSMC3,RNF126,RPUSD1,RUVBL2,SAC3D1,SIVA1,SLC25A10,SNF8,TACO1,TMEM161A,UBAC1,VKORC1,WDR34,WDR83,YIF1A,ZMYND19,ZNF576,ZNF787
SCLC	UP	E2F1	4.475	7.3905e-78	40	ANKRD9,ATG4D,CCDC34,CCNF,CDKN3,CDT1,CHRM4,DTYMK,E2F7,FARSA,GPRIN1,HMGB3,KIF22,KIF24,KPNA2,LSM14B,NCAPH,PAQR4,PCNA,PHF13,PLEKHJ1,POLA2,PRDX2,PSMC3,RECQL4,SAC3D1,SAMD1,SLC20A1,SNRPA,SPAG5,THOP1,TMEM201,TUBA1B,TUBB,UBE2S,UBR7,UCKL1,WDR76,WDR83,ZNF367
SCLC	UP	YY1	1.68666	9.26944e-68	134	ACTR10,AHSA1,ALKBH1,ANP32B,ATAD2,ATP5H,ATP5L,AURKA,BANF1,BIRC5,BPHL,BTBD6,C14orf166,CCDC58,CCNE2,CDC20,CDC6,CDCA3,CDCA5,CDKN3,CENPA,CENPW,CEP70,CGRRF1,CINP,CISD2,COPS4,COQ2,COQ5,DAD1,DCK,DDX10,DEK,DNAJC8,EAPP,EED,EIF2B2,ERH,ESCO2,EXOSC9,FAF1,FAM83D,FBXO5,FKBP3,FKBPL,GINS1,GLRX5,GMPS,GNPNAT1,GSTZ1,H2AFX,H2AFZ,HMGB2,HMGB3,HMGN2,HPRT1,ISCA2,KHDRBS1,KIF22,KIF2C,KIF4A,KLHDC2,LSM12,MAD2L1,MAGOH,MEA1,ME…
SCLC	UP	ZNF143	1.23757	1.37271e-60	105	AKIRIN2,ASNA1,ATP5B,ATP5F1,BTBD10,BUB3,C19orf53,CCT2,CCT4,CCT5,CCT8,CDC20,CDK4,CEP55,CHCHD3,CINP,CKS1B,CLNS1A,CNIH4,COX6B1,COX7B,DDX10,DNAJC8,DTD1,DYNLRB1,EEF1G,EIF2B2,EIF3F,EIF3G,EIF3I,EIF3K,ERH,FAF1,FAM32A,FBL,GADD45GIP1,HAT1,HMBS,HSD17B10,ILF2,KHDRBS1,KIF18A,KPNA2,MAGOH,MED8,MRPL37,MRPL48,MRPL49,MRPS30,MTCH2,NDUFS3,NME7,NUTF2,PCGF1,PDCL3,PDRG1,PHGDH,POLR2G,POLR2L,PPIA,PRDX2,PSMA3,PSMA7,PSMB3,P…
SCLC	UP	ID2	1.76035	3.71663e-24	49	AP1M2,AP1S1,AP2S1,ARPC5L,ATP5G2,ATP5I,ATP6V0B,ATP6V1F,BOLA3,C12orf73,C19orf53,C19orf70,CCDC85B,CNPY2,COX5B,COX6A1,EEF1E1,EPCAM,FAAH2,GMDS,HEBP2,JTB,LSM1,LSM4,MRPL12,MRPL36,MRPL53,MRPS12,MRPS24,MRPS26,MTX2,NDUFA7,NTHL1,PAK1IP1,PDCD6,PEBP1,POLR2J,PPP1R14B,PSENEN,PTS,RDH14,RPL38,SERGEF,SLC25A39,TMUB1,TOMM7,TSSC4,UQCR11,VPS29
SCLC	UP	LHX2	7.74084	3.05523e-55	44	ACBD7,ACYP1,ADCY2,CCDC151,CDH2,CDKN2C,CDKN2D,CHGA,CNTNAP2,COQ10A,DTX1,DUSP26,FAF1,FAM155A,FBXO43,FSD1,GNAO1,GPRIN1,HCN3,ICA1L,ID4,INA,IQCD,ISL1,KCNB2,KCNH7,KCTD19,MANEAL,MAP1B,MAST1,MYBL1,MYT1,NGB,PCBP3,PCSK1,PSPH,RAB39B,SH3GL2,SLC20A1,SMPD3,STXBP5L,TEKT2,UBR7,ZIC5
SCLC	UP	ASCL1	9.96712	1.56864e-43	63	ADSSL1,BDKRB1,CA8,CAMK1D,CCDC151,CDK5R2,CELSR3,CHGB,CHRM4,CNKSR3,COL22A1,CRY1,CXXC4,DLL3,DTX1,DUSP26,EPOR,FAAH2,FAM3B,FBLN7,FBXL16,GOLGA7B,GPRIN1,GRIP1,GRP,HABP2,HCN2,HS3ST1,ICA1,INA,KCNC1,MARCH9,MAST1,MYT1,NR0B1,PAH,PRR15L,PSD,PSPH,QPCT,RAB3B,RASD1,RTN2,RUNDC3A,SCGN,SEC11C,SERGEF,SEZ6,SHC2,SLC35D3,SLC36A4,SMPD3,SNCAIP,SRRM3,STX1A,SYT13,SYT17,TCERG1L,TMEM150C,TMEM61,TMEM63C,TOX,TRPM8
SCLC	UP	HSF2	0.77573	4.98928e-12	58	AASDHPPT,ACTR10,AMN1,APIP,ASF1A,ASNSD1,C10orf88,C12orf73,CACYBP,CCDC112,CCDC34,CCDC90B,COPS3,COQ3,COX11,CYB5R4,DBF4,EEF1E1,EIF1B,ELMOD2,FAM200A,FAM72A,FBXO5,GLMN,HYLS1,ILF2,IMMP1L,ISCA1,KIAA1586,LRRC40,MRPS14,NDUFAF4,NUF2,PCGF6,PPIL4,PPP2R3C,PSMG1,PSMG2,RARS2,RBM18,RINT1,RMND1,SMNDC1,SUB1,TADA1,TAF9B,TMEM206,TRMT11,UBE2N,UBE2T,VBP1,VPS29,VPS45,VTA1,YEATS4,YWHAQ,ZDHHC13,ZNF627
SCLC	UP	ESRRA	0.799187	5.56641e-19	55	ALDH1B1,ANKRD39,ARPC5L,AUP1,BYSL,C1orf122,CCDC85B,CNPY2,DCXR,DDRGK1,DOHH,DUS1L,EXOSC4,GALK1,GRWD1,HPDL,HSPE1,IMP4,JTB,KRTCAP3,MARS2,MDH2,MRPL14,MRPL17,MRPL27,MRPL38,MRPS2,MRPS34,MRTO4,PCBD1,POLE4,PPP1R14B,PRDX4,PRPF19,PSMD3,PTGES2,PUSL1,RRS1,SDHAF2,SIGMAR1,SLC25A39,SPRYD4,SSSCA1,STIP1,TMEM161A,TMEM223,TMUB1,TUBA1C,UBAC1,UCP2,WDR12,YIPF2,ZDHHC12,ZDHHC24,ZNHIT2
SCLC	UP	FOXA2	0.621445	0.00448287	53	ANO4,BDKRB1,BEST3,C1QL3,CAMK1D,CAMK2N2,CDK5R2,COL22A1,CRMP1,CXXC4,DLL3,DNAJC12,DNALI1,FAAH2,FAM163B,FAM174A,FAM3B,FBLN7,GNA11,GRP,ICA1,INO80E,INPPL1,INSM1,KCNMB2,KIF5C,MARCH9,NDST4,NELL1,PCSK1,PRR15L,QPCT,RAB19,RGS17,RGS7,RNF182,SCG2,SCG3,SCGN,SEC11C,SHC2,SMPD3,ST18,SYT17,SYT4,TCERG1L,TFF3,TMEM198,TMEM61,TNFRSF11A,TOX,WNT11,ZMAT4
SCLC	UP	TBP	1.16015	2.64107e-49	36	ACAT2,AKIRIN2,ANKRD49,ASF1A,BRIX1,C17orf75,CENPQ,COQ3,CSTF3,DEK,FAM76B,FBXO5,FRG1,H2AFZ,HDAC2,IFT52,KIAA1586,MND1,MRPL18,PMAIP1,POLR3F,PPIL4,RAD51AP1,RMND1,SMARCE1,SUB1,TBPL1,TMSB15A,TPRKB,TRMT11,VRK1,ZDHHC13,ZNF140,ZNF675,ZSCAN16,ZUFSP
SCLC	UP	E2F2	4.17749	2.71604e-70	14	CBX2,CDH24,CYB5RL,HCN3,KLHL11,LHX2,MAP3K9,POLE,SAMD1,SLC20A1,SMPD3,SPAG5,XKR7,ZNF749
SCLC	UP	KLF16	0.971627	8.08702e-17	34	ANKRD39,ARPC5L,AUP1,BOLA3,C15orf61,CCDC86,CTU1,DPH2,GALK1,JTB,MARS2,METTL1,MRPL12,MRPL17,MRPL37,MRPS12,MRPS2,MRPS24,MRPS7,NME1,PGAM5,PREB,RNF126,RPS6KB2,SIGMAR1,SLC25A39,SPRYD4,TIMM13,TMUB1,TSTA3,WDR12,YARS2,ZDHHC24,ZNHIT2
SCLC	UP	NR2F6	1.817	5.65872e-43	43	B3GAT3,CCDC124,CD320,CDC37,CLPP,CNPY2,COX8A,DAPK3,DDRGK1,DDX49,DOHH,DPM2,EXOSC4,EXOSC5,FARSA,FBXL12,GPAA1,GRWD1,HSPBP1,KRTCAP3,LONP1,MRPS26,NDUFA13,NDUFS7,NDUFS8,NTHL1,PPP1R14B,PRPF19,PTDSS2,RPS6KB2,SIGMAR1,SPRYD4,TIMM13,TIMM44,TMED1,TMEM161A,TSTA3,UQCRC1,WDR18,WDR83,YIF1A,YIPF2,ZNF358
SCLC	UP	INSM1	9.58227	1.9709e-68	22	ACYP1,AGBL4,ATG4D,C1QL3,CCDC34,CRY1,DTX1,GADD45G,GRP,HCN3,IGFBPL1,ISL1,KCNMB2,NR0B2,PCSK1,PSPH,RAB3B,RGS17,RTN2,TCERG1L,TMEM61,TXNDC16
SCLC	UP	ID4	1.85995	5.14395e-18	36	ACBD7,ADCY2,ADCYAP1,C1QL1,CA8,CDKN2C,CPE,CRY1,DEPDC1B,DLX6,DNAJC18,ELAVL3,FBXO43,GKAP1,IGFBPL1,INSM1,KCNK17,KCNMB2,LHX2,MARCH4,MRAP2,MYBL1,PCSK1,PSIP1,PSPH,RGS17,RGS7,SH3GL2,SHD,SNAP25,STMN3,TMEM150C,TOX,TXNDC16,ZDHHC22,ZIC2
SCLC	UP	E2F6	1.16694	1.4445e-36	39	AASDHPPT,C10orf88,CCDC126,CCT4,CDC34,CENPA,COIL,COX11,COX17,COX7A2L,COX8A,DGUOK,DNAJC9,FAM136A,LSM12,MCM6,MRPL30,MRPS17,PARL,PIGF,PIGP,PIGU,PIGW,PSMC1,PSMG1,PTS,RBM45,RDH14,RP9,SDHAF2,SKA2,SLC35B1,SNRNP27,SPAG16,SUCLG1,TMEM18,TMEM97,UBXN2A,YWHAQ
SCLC	UP	TCF3	0.884117	7.57444e-28	14	APBA3,CARM1,CBX2,CHAF1A,CSNK1G2,LMNB2,LPAR2,MARCKSL1,MEX3A,MEX3D,MTA2,RCOR2,SSBP3,TTYH3
SCLC	UP	PKNOX1	0.879543	4.24128e-43	10	E2F7,GRM2,KIF24,MED12L,NAA40,NAB1,SLC20A1,SOCS7,ZNF711,ZNF713
SCLC	DOWN	TCF21	-4.12614	9.49347e-46	208	ABCA6,ABCA8,ABCB1,ABI3BP,ACSL5,ACVRL1,ADAM9,ADAMTSL3,ADH1B,AHR,ALDH2,ANG,ANGPTL5,ANKRD1,AOC3,AOX1,APBB1IP,ARHGAP31,ARHGEF15,ARHGEF6,ART4,ATOH8,ATP13A4,AWAT2,BMP4,C1QA,C7,C8B,CA3,CALCRL,CASS4,CATSPER1,CCDC68,CCDC69,CCDC80,CCL22,CCR1,CCR5,CD163,CD300LG,CD68,CD93,CES1,CFD,CH25H,CHI3L2,CLEC1A,CLEC3B,CLEC7A,CMKLR1,COL8A1,COLEC11,CPA3,CPZ,CREB3L1,CSF1R,CXCL12,CYP1B1,CYR61,DNASE2B,DPP4,DUSP1,DUSP6,ENG,E…
SCLC	DOWN	JUNB	-0.59621	0.00358617	253	ABI3BP,ACP5,ADAMTS8,ADRB2,ALOX15B,ALOX5AP,AOX1,APBB1IP,AQP3,ARHGAP27,ARHGAP30,ARHGAP9,ARL6IP5,ASPA,BHLHE41,BTK,C16orf54,C1QC,C1S,C2,C3,CALCRL,CAPG,CASP5,CASS4,CATSPER1,CAV1,CCDC69,CCL14,CCL22,CCR1,CCRL2,CD14,CD1C,CD300C,CD300LF,CD33,CD37,CD53,CD55,CD69,CD74,CDH11,CFI,CFP,CHI3L2,CLEC10A,CLEC14A,CLEC3B,CLEC5A,CLIC3,COL6A2,COL8A1,CPA3,CPZ,CR1,CREB3L1,CSF1R,CSF3R,CSRNP1,CTSD,CTSH,CXCL12,CXCL16,CXCL3,…
SCLC	DOWN	PPARG	-4.61105	1.18189e-52	251	ABCA6,ABCB1,ABI3,ACAA1,ACP5,ACVRL1,ADAMTS8,ADD3,AGER,ALDH2,ALOX15B,ALOX5AP,ANKRD1,ANKRD29,AOC3,AOX1,APBB1IP,APLNR,AQP1,AQP3,ARHGAP25,ARHGAP31,ARHGEF15,ARHGEF6,ARL6IP5,ART4,ASPA,AWAT2,BHLHE41,C1orf162,C1QTNF7,C1S,C7,CA2,CALCRL,CAPG,CASS4,CCDC68,CCL14,CCPG1,CCR1,CD300C,CD300LF,CD300LG,CD34,CD37,CD53,CD69,CD81,CD93,CEACAM21,CFD,CFH,CFI,CFP,CLEC12A,CLEC3B,CLIC2,CMKLR1,COL6A2,COLEC11,CPVL,CPZ,CRIM1,CR…
SCLC	DOWN	SOX17	-1.44099	7.76389e-23	109	ABCA6,ACTG2,ACTN1,ADAMTSL3,ADH1B,ADPRH,AGER,ANGPT4,ANGPTL1,ANKRD1,ANXA6,ARHGAP24,ARHGAP6,ART4,ASPA,C1orf186,C1QTNF7,C4orf32,C7,CA3,CCL14,CCL22,CCL23,CD1C,CD93,CEACAM8,CH25H,COLEC11,COLEC12,CPA3,CTSG,CXCR2,CYS1,DAB2,DPEP2,ECE1,EDNRA,EFEMP2,ENG,F13A1,FAM198B,FOLR2,GALNT5,GAPT,GCNT4,GDF10,GIMAP1,GIMAP6,GIMAP8,GSTM5,GYPE,HDC,HPR,HRH4,HSPB7,IGF1,IL16,IL1A,IL1R1,IL1RL1,IL4R,INMT,ITGB4,ITPR1,IYD,JPH2,KI…
SCLC	DOWN	NFKB1	-2.07152	1.19885e-61	236	ACVRL1,ADAMTSL4,AOC3,APBB1IP,ARHGAP27,ARHGAP30,ARHGAP31,ARHGEF6,ARID5B,ARSB,ATXN1,AXL,BHLHE40,BTK,C1QC,C1S,C2,C3,C4A,C5AR1,CAPG,CCDC69,CCDC80,CCL22,CCND2,CCR1,CCR5,CCR6,CCRL2,CD14,CD1C,CD300C,CD37,CD68,CD74,CDH11,CIITA,CISH,CLEC10A,CMKLR1,COL6A2,CR1,CREB3L1,CRTAP,CSF1R,CSRNP1,CTSH,CTSO,CTSS,CXCL12,CXCL16,CYBRD1,CYP27A1,DAB2,DGKA,DOCK10,DOCK2,DOCK8,DOK2,DPEP2,DPP4,DPT,DUSP3,EFEMP2,EHD2,ELL2,ENG,EN…
SCLC	DOWN	VENTX	-0.88864	1.09677e-08	98	ABCA6,ACTN1,ADRB2,ANGPTL1,ANGPTL5,ARHGAP27,ARHGAP31,ARID5B,AXL,BCL9L,BHLHE40,BMP1,C1QTNF7,C4A,C5AR1,CARD6,COL6A2,COL6A3,CORIN,CPA3,CPNE8,CPZ,CREB3L2,CTGF,CXCL12,CYR61,DAB2,DGKA,DPT,ECE1,EFEMP1,ENG,F11,FAM20A,FBLN5,FBN1,FOXF1,FSTL3,FYCO1,GATA1,GATA6,GLIPR1,GLRX,GSTM5,GYPE,H6PD,HDAC7,HDC,HMCN1,HRH4,HSD11B1,HSPB7,IL1RL1,IL3RA,JPH2,LATS2,LIMA1,LUM,MMP2,MRGPRF,MS4A2,MYLK,NBL1,NEXN,OGN,PAPSS2,PARP3,PDG…
SCLC	DOWN	CREB3L1	-2.16901	9.41938e-33	97	ACAA1,ADAM9,ALAS1,ANPEP,AOC3,AQP3,BHLHE40,C3,CAST,CATSPER1,CCDC80,CD300C,CFI,CISH,CLIC3,COL6A3,COL8A1,CPZ,CSF1R,CSRNP1,CTSD,CTSH,CYS1,DAB2,DUSP3,ENG,FAM198B,FBLN2,FBLN5,FBP1,FCN1,FRMD4B,FSTL3,FURIN,GADD45B,GATA6,GLIPR1,GNAI2,GPX3,HLA-DOA,HLA-DPB1,HYAL2,ICAM1,IL1R1,IL32,INMT,ITGA5,KIF1C,KLHL5,LAT2,LGALS9,LRRC25,LTBP2,MAN2B2,MMP2,MRC2,MRGPRF,MSR1,MYO1G,MYOF,NNMT,NUCB1,OLFML1,PLAT,PLAUR,PLEKHB2,PLEK…
SCLC	DOWN	REST	-1.18805	1.09959e-17	79	ABCA1,ABCC3,ANXA4,ARID5B,BCL9L,BHLHE41,BTN2A2,BTN3A1,C3,CAPG,CCND2,CCND3,CFI,CLEC5A,CLIC2,CMKLR1,CSF1,CX3CL1,CXCL16,DAB2,DKK2,DPT,DTX4,EDN1,EPHB4,F13A1,FGD5,FOXO1,FYCO1,GATA6,GIMAP6,GJA5,GM2A,H6PD,HDAC7,HEG1,HLA-DMB,HLA-DPB1,IFIT2,IL18,ITM2A,LGALS3,LHFPL2,LPCAT2,MMP2,MRC2,MXRA5,MYOF,NOD2,NOTCH2,OLR1,PIK3CG,PLEKHO2,PLK2,PPFIBP1,PRKCD,RAB31,RGL1,RRBP1,SAMHD1,SEMA4A,SHC1,SIGLEC1,SLC37A2,SMAD6,STAT2,…
SCLC	DOWN	MEF2C	-3.9624	7.18546e-65	216	A2M,ABCA6,ABCA8,ABCA9,ABCB4,ADAMTS1,ADAMTS3,ADAMTS9,ADAMTSL3,ADD3,ADPRH,AHR,ANGPTL1,AOC3,APLNR,ARHGAP18,ARHGAP31,ARHGEF15,ARSB,ASPA,AXL,BMP1,C7,CARD6,CAV1,CCDC68,CCDC80,CCL14,CCND1,CCR2,CD1C,CD22,CD34,CDH11,CDH19,CFH,CFI,CLEC1A,CMTM5,COL14A1,COL6A2,CPNE8,CREB3L2,CRTAP,CSGALNACT1,CTSO,DAB2,DKK2,DLC1,DOCK10,DUSP6,ECM2,EDNRA,EHD2,EMCN,ENG,ENPP2,ESAM,F10,F11,FAM198B,FBLN5,FBN1,FCGR2A,FEZ1,FGF10,FGF7,…
SCLC	DOWN	NR3C2	-4.30678	4.51299e-61	59	ABCB1,AGER,ANGPT1,AOC3,AOX1,ARHGAP31,ARHGAP6,BAAT,CASS4,CCDC68,CCDC69,CCL14,CCR6,CD300LG,CD69,CFTR,CH25H,CHRDL1,COLEC11,CSF3R,CST5,CTSH,EDN1,F10,FBLN5,GGTLC1,GIMAP1,HRH4,IFIT2,IL1RL1,INMT,IYD,KLK7,LCN6,MRGPRF,MUSK,MYH11,MYH2,MYLK,MYOC,NPR3,ORM2,OVCH1,PEBP4,PTGDS,PTGS2,PTH1R,SCARA5,SELP,SIRPB1,SLC19A3,SLC1A1,SLC6A4,SSPN,SYT15,TGM2,TMPRSS2,TSPAN32,XPNPEP2
SCLC	DOWN	RARB	-0.861914	1.33935e-11	131	ADD3,AHNAK,AHR,ALDH1A1,ANXA1,APBB1IP,ARHGAP18,ARHGAP31,ARID5B,ATXN1,AXL,BHLHE41,BTK,C1orf162,C1S,C2,CAPG,CCR5,CD33,CD53,CD96,CLEC5A,CSF1,CTGF,CTSO,CXCL16,CYBB,CYP1B1,DDX60,DKK2,DLC1,FAM198B,FBLN5,FCGR2A,FEZ2,FIBIN,GATA6,GBP3,GBP4,GIMAP4,GIMAP8,GLI3,GLIPR1,GLIPR2,HAS2,HAVCR2,HLA-DRA,HLA-E,HSD11B1,HVCN1,ICAM1,IL18,IL18R1,IL1R1,IL32,IL7R,ITGA5,ITGAM,ITGAX,ITM2A,KLHL5,KMO,LAIR1,LAMB1,LBH,LGALS9,LHFPL…
SCLC	DOWN	FOXO1	-1.82192	2.60871e-43	114	ABCA1,ABCA6,ABCA9,ABCC3,ADCY7,AHR,APBB1IP,ARHGAP30,ARHGAP31,ARHGEF6,ARSB,ATF7IP2,ATXN7,C4A,CASP10,CCDC69,CCND2,CD163,CD1C,CIITA,CLEC5A,CLEC7A,CLIP4,CMKLR1,COLEC12,CPNE8,CR1,CSF1,CSF1R,CYBB,DAB2,DOCK2,DPP4,DPYD,EDEM1,ENPP2,FAM46C,FAS,FCN1,FLVCR2,GAPT,GCNT4,H6PD,HEG1,HLA-DOA,HMCN1,HVCN1,IGF1,IL16,IL4R,IL7R,IQGAP2,ITGA2,ITGAM,KDR,LBH,LHFPL2,LRP1,LUZP1,MMP19,NDRG2,NLRP3,NOD2,NOTCH2,PAG1,PLBD1,PLCD1,P…
SCLC	DOWN	EGR1	-2.68754	3.68038e-33	90	ABCC3,ACVRL1,ALOX15B,ANKRD1,ANTXR2,ARHGAP31,ARSB,ATP13A4,BHLHE40,C5AR1,CASS4,CCDC80,CD1C,CD69,CD93,CFH,CFI,CH25H,CHI3L2,CLEC10A,COLEC12,CRTAP,CSRNP1,CTGF,CTSG,CXCL12,CXCL2,CXCL3,DAB2,DPP4,DUSP1,DUSP6,ECE1,EFEMP1,ELL2,EPAS1,F13A1,FBLN5,FOS,GJA5,HAS2,HBEGF,HEG1,HEPH,HSPB7,ICAM1,IL1R1,IL1RL1,IL6,INMT,KCNJ15,LAMB2,LYVE1,MGAT1,MMP28,MRC1,MYOF,NBL1,OLFML1,OLR1,PDGFRA,PLBD1,PRAM1,PRICKLE1,PROS1,PTGIS,PT…
SCLC	DOWN	FOXF2	-0.848424	3.23559e-13	27	ABCC3,ANKRD1,ASPA,C1orf186,CCDC68,CD33,CFI,CFTR,CLIC5,CTSE,IFIT2,IL1RL1,ITPR1,MYH2,PAPSS2,PEBP4,PLA2G4F,RCSD1,SAMD4A,SCEL,SHE,TLR3,TMEM92,TNFRSF10C,TNFSF13,TRANK1,TYRP1
SCLC	DOWN	TP63	-4.60851	6.1786e-106	72	ABCA6,ACE2,AGER,ANGPT1,ANGPT4,AOX1,ARHGAP6,ASPA,ATOH8,BTNL9,C1QTNF7,C7,CASS4,CAV2,CCDC68,CCL14,CCL23,CD300LG,CLEC3B,CLIC5,COLEC11,CXCR2,CYP2C18,CYS1,DMD,EDN1,ELANE,F10,F11,FHL5,GDF10,GGTLC1,GUCA2A,GYPE,HMCN1,HNF1B,HPD,HPGDS,HPSE2,HRH4,HYAL1,IGF1,IL1RL1,ITPR1,IYD,KRT1,MAP1LC3C,MEOX1,MUSK,MYH1,MYH2,MYOC,NBL1,NEXN,OGN,PRX,PTH1R,PTPRB,RAPGEF3,SCN7A,SELP,SGCA,SHE,SLC10A2,SLC46A2,SMAD6,STEAP2,TCF21,TME…
SCLC	DOWN	GATA1	-1.06515	1.42759e-24	91	ABCA6,ACTG2,ADRB2,AGER,ANKRD1,AOX1,ARHGAP6,ASPA,AWAT2,BTNL9,C8B,CASS4,CCDC68,CCL22,CCL23,CD300LG,CES1,COLEC11,CORIN,CPB2,CST5,CTSG,F11,FBLN5,FGD5,FGFR4,FHL5,FILIP1,GDF10,GSTM5,GYPE,HDC,HEG1,HHLA2,HNF1B,HPGDS,HPSE2,HRH4,HSPB6,HSPB7,HYAL1,IL1RL1,ITGA8,ITPR1,IYD,JPH2,KLK7,LCN6,MS4A2,MSRB3,MUSK,MYH1,MYH11,MYH2,MYOC,NPR1,NR3C2,NTF4,NXF3,OTC,OVCH1,P2RX2,PRG4,PRX,RAPGEF3,RBPMS,RETN,SCARA5,SCEL,SCN7A,SEL…
SCLC	DOWN	ZBTB7A	-0.647628	3.51255e-15	31	ACVRL1,AKNA,ARHGAP27,CCND2,CTDSP1,FGD5,FHOD1,FLT4,FYCO1,HDAC7,LAMB2,MAN2B2,MEFV,NBEAL2,NUCB1,OPA3,PDGFRB,PLEC,PRX,SH2B3,SIDT2,SIGLEC1,SNX33,SSC5D,STAB1,TMC6,TMEM127,TRPV2,UNC13D,ZBTB4,ZYX
SCLC	DOWN	STAT3	-3.36096	4.31475e-79	78	ABCC3,ADAR,AKAP2,ALOX5,ARHGAP27,ARHGAP30,ARHGAP31,BHLHE40,CAST,CCDC80,CD163,CDH11,CIITA,COL8A1,CRIM1,CSF1R,CTSO,CYBB,DAG1,DDX60,DOCK2,DOCK8,EDEM1,F13A1,FAM20A,FLVCR2,FMNL1,FN1,FOSL2,GBP4,GSN,HLA-DOA,HLA-DRB1,IFIT2,IL4R,INPP5D,IQGAP2,IRF1,ITGA2,ITGAM,LGALS9,LHFPL2,LILRB1,MRC2,MVP,MYO1G,MYOF,NCKAP1L,NOD2,NPC1,OAS2,PAPSS2,PARP14,PIK3AP1,PLEKHO2,PTPRE,RAB31,RIN3,SAMD9L,SASH1,SELPLG,SIGLEC1,SLC15A3,ST…
SCLC	DOWN	TBX2	-1.62033	6.19795e-24	25	ASPA,ELANE,FILIP1,GDF10,GGTLC1,GIMAP8,GYPE,IL34,ITPR1,KIF1C,PDGFA,PKD1L1,PTH1R,RASGRP2,RPS6KA2,S1PR1,SCARF1,SGCA,SH2B3,SHE,STK10,SYPL2,TMEM92,TNS3,ZBTB4
SCLC	DOWN	MEOX1	-2.49206	1.34623e-18	32	ABCA8,ABCA9,AOX1,ASPA,BMP4,C1QTNF7,CEACAM8,COLEC11,F10,GATA6,GIMAP1,HHLA2,HPGDS,HPR,HPSE2,HRH4,HYAL1,MUSK,MYH1,PEAR1,PKD1L1,PRG4,SAMD4A,SIGLEC6,SLC10A2,SLC22A10,STEAP2,SYPL2,THSD1,TP63,VIT,ZEB2
SCLC	DOWN	MEF2D	-1.42862	1.6349e-34	66	AHNAK,ANKFY1,ANKRD17,ARHGEF17,ARID1A,ASH1L,ATXN1,ATXN1L,BAZ2A,BCL9L,CAMTA2,CCND2,DOCK6,EHD2,FHOD1,FOXK1,FURIN,GBF1,GYS1,H6PD,HSPG2,HTT,IL4R,INO80,IQSEC1,ITPRIPL2,KIAA0513,KIF1C,LAMB2,MAP3K3,MAPKBP1,MAVS,MED13L,MINK1,MTHFR,MYO18A,NBEAL2,NOTCH3,OBSCN,OPA3,PDGFRB,PLEC,POLR2A,RAPGEF1,SHC1,SIDT2,SLC9A1,SMCR8,SNX33,SPTBN1,SRCAP,TBC1D9B,TLN1,TNKS1BP1,TNS3,TOM1L2,TPCN1,TRAM2,TRANK1,UNC13D,WDR81,ZBTB4,ZBT…
SCLC	DOWN	FOSL2	-1.58223	1.83571e-29	65	AGRN,AHNAK,AKAP2,BCL9L,BHLHE40,C5AR1,COL12A1,COL6A2,COL8A1,CSRNP1,CTDSP2,CYBRD1,CYR61,DAG1,EGR1,ENG,ERC1,F13A1,FN1,GALNT4,GJA5,GYS1,H6PD,HBEGF,HEG1,HEPH,HSPG2,IGFBP4,IL4R,ITPKB,ITPRIPL2,LAMB2,LATS2,LRP1,LRRC15,LTBP1,LTBP2,LUZP1,MICAL2,MMP19,MRC2,MVP,MYOF,NFIC,NOTCH3,OSMR,PDGFRA,RAB31,RAPGEF1,RHBDF2,SHC1,SLC11A1,SLC2A3,SLC9A1,STAB1,STAT3,THBS1,TLN1,TMBIM1,TMEM127,TMEM214,TNKS1BP1,TTC7A,ZNFX1,ZYX
SCLC	DOWN	RARG	-3.07196	2.51941e-38	56	ABCA8,ADAMTS9,ADAMTSL3,ADPRH,ANPEP,ARAP3,ARHGAP31,AXL,BMP1,CYBRD1,ENG,F10,FBN1,FGD5,FGF10,FXYD1,FYCO1,GAS7,GLI3,GYPE,HDAC7,HEG1,HSPA12B,ITGB4,ITGB5,KIF1C,LAMB1,LAMB2,LATS2,LBH,MAML2,MEOX1,MRC2,NDRG2,NLRP12,NOTCH2,NPR1,PEAR1,PLTP,PODN,PRICKLE2,PTPRB,RAB11FIP5,RAPGEF3,SEMA3G,SHROOM4,SLC2A10,SLCO2A1,SNX33,TGFBR2,TJP1,TNFRSF10B,TRPM4,VIM,YAP1,ZEB2
SCLC	DOWN	GATA5	-1.33162	2.51841e-15	15	AGER,ASPA,C16orf89,CEACAM8,EFEMP1,GAS6,GDF10,GSTM5,HHLA2,IYD,ODAM,PLCD1,PTH1R,SLC10A2,TCF21
SCLC	DOWN	RXRA	-2.46902	2.65995e-44	32	ABCA1,ACOX2,ADAMTSL3,ADCY7,AGRN,ALS2CL,ANPEP,CD82,COLEC12,ECE1,FCGRT,H6PD,HEG1,HSPG2,LATS2,LTBP2,MAP3K6,MKNK1,MMP2,PAG1,PLCD1,PLD2,PREX1,RIN3,SCARA3,SNED1,SNX33,TMEM2,TNS1,TRPM4,ZCCHC24,ZYX
SCLC	DOWN	RARA	-3.43052	1.08036e-83	36	ACTN1,ACVRL1,AXL,CTDSP1,EHD2,FHOD1,FSTL3,H6PD,HSPA12B,HYAL2,ITGA5,ITGB5,KIF1C,LAMB2,LRRC32,MAFK,MAN2B2,PARP3,PDGFA,PDLIM2,PLAT,RIN3,RRBP1,SAMD4A,SH2B3,SOD3,SSC5D,STAB1,TBX2,TGM2,TMC6,TMEM2,TNS1,VIM,WFS1,ZYX
SCLC	DOWN	FOS	-2.65301	6.51814e-25	29	BTG2,C10orf10,CD69,CFI,CH25H,CPA3,CSRNP1,CXCL2,CXCL3,DUSP1,EGR1,ELL2,FGF7,GADD45B,KCNJ15,MMP19,NNMT,ORM1,PPP1R15A,PTGS2,RND1,RRAD,SFTPD,SIK1,SLC2A3,SOCS2,SOCS3,TRIB1,ZFP36
SCLC	DOWN	NPAS2	-0.936498	1.95747e-17	15	ABCC3,ATXN1,COL8A1,IL1R1,LAMB2,LTBP2,LTBP3,MMP2,MRC2,MYOF,PAPSS2,PDGFRB,PLAT,RNF144B,STAB1
SCLC	DOWN	TBX5	-3.78795	5.6873e-41	15	ARHGAP6,CST5,ECE1,ELANE,HNF1B,ICAM5,IL1RL1,INMT,MS4A2,PRG4,PRX,PTH1R,SH3RF2,SLC10A2,TBX4
SCLC	DOWN	GATA2	-3.71333	8.98881e-41	12	AGER,C8B,CPB2,HNF1B,ITPR1,PDE4D,PTPRQ,SLC10A2,SLC19A3,SLC6A4,TDRD10,TMEM213
SCLC	DOWN	LEF1	-0.469711	0.00677221	11	ACOX2,CFI,DUSP6,GALNT10,MMP2,PLCD1,RXRA,SPRED1,TMEM2,VIM,YAP1
SCLC	DOWN	BCL6	-2.66159	2.64148e-51	12	ACOX2,ALS2CL,CD82,CEACAM6,GALNT10,GAS6,NOD1,PLCD1,SLC13A2,SLC6A20,SLCO2A1,UBA7
SCLC	DOWN	TCF12	-5.02866	8.85909e-30	10	C1orf106,CHST3,FOXO1,GLI3,IGF2BP2,IQGAP2,QKI,TEAD2,TRPS1,WWTR1

## Sheet: table S2
Table S2. GO terms enriched in targets of each TF.
Columns are:
DS (dataset), DIR (direction of regulation), TF, GO, Term, Annotated (Number of genes annotated and recognized in GO term),
GOI (Number of deregulated targets for each TF), Hits (TF targets annoated in the GO term), OR (odds ratio), pFisher (Fisher’s Exact Test p value), Genes (Gene Hits)
DS	DIR	TF	GO	Term	Annotated	GOI	Hits	OR	pFisher	Genes
LUAD	up	MYBL2	GO:1903047	mitotic cell cycle process	777	45	10	5.93182	3.18452e-05	ANLN,CHEK1,FBXO43,FBXO5,MCM4,MSH2,NSUN2,PBK,PSMB5,RAN
LUAD	up	MYBL2	GO:0000280	nuclear division	478	45	8	7.46	3.54707e-05	ANLN,CHEK1,FBXO43,FBXO5,MSH2,NSUN2,PBK,RAN
LUAD	up	MYBL2	GO:0051783	regulation of nuclear division	141	45	5	15.2102	3.67896e-05	ANLN,CHEK1,FBXO43,FBXO5,MSH2
LUAD	up	MYBL2	GO:0007067	mitotic nuclear division	381	45	7	8.03642	6.44552e-05	ANLN,CHEK1,FBXO43,FBXO5,NSUN2,PBK,RAN
LUAD	up	MYBL2	GO:0006520	cellular amino acid metabolic process	267	45	5	7.83774	0.000721206	CAD,GMPS,PSAT1,PSMB5,TARS
LUAD	up	MYBL2	GO:0007346	regulation of mitotic cell cycle	427	45	6	5.94544	0.000932873	ANLN,CHEK1,FBXO43,FBXO5,MSH2,PSMB5
LUAD	up	MYBL2	GO:0010564	regulation of cell cycle process	503	45	6	5.01357	0.00215195	ANLN,CHEK1,FBXO43,FBXO5,MSH2,PSMB5
LUAD	up	MYBL2	GO:0019693	ribose phosphate metabolic process	489	45	5	4.18601	0.00973133	CAD,GMPS,MSH2,OLA1,RPE
LUAD	up	MYBL2	GO:1901566	organonitrogen compound biosynthetic process	1209	45	8	2.78895	0.0141995	CAD,GMPS,MRPL37,MRPS30,PSAT1,RPL39L,SRM,TARS
LUAD	up	MYBL2	GO:0009117	nucleotide metabolic process	575	45	5	3.53568	0.0185116	CAD,GMPS,MSH2,OLA1,RPE
LUAD	up	MYBL2	GO:0006259	DNA metabolic process	819	45	6	3.00505	0.0215451	CHEK1,HSPD1,MCM4,MSH2,RAN,SHFM1
LUAD	up	MYBL2	GO:0030162	regulation of proteolysis	640	45	5	3.16101	0.0278656	FBXO5,HSPD1,HSPE1,PBK,PSMB5
LUAD	up	MYBL2	GO:0043604	amide biosynthetic process	648	45	5	3.12014	0.0291931	CAD,MRPL37,MRPS30,RPL39L,TARS
LUAD	up	MYBL2	GO:0022414	reproductive process	1155	45	7	2.49448	0.0332064	CAD,CENPI,FBXO43,FBXO5,MSH2,NSUN2,RPL39L
LUAD	up	MYBL2	GO:0002520	immune system development	729	45	5	2.75715	0.0449316	ANLN,HSPD1,MSH2,SFXN1,ZC3H8
LUAD	up	E2F3	GO:1903047	mitotic cell cycle process	777	35	12	10.8669	2.85929e-08	ANLN,CDC25C,CDCA3,E2F1,GINS1,KIF15,KIF4B,KPNB1,NCAPH,NUF2,RRM2,SPAG5
LUAD	up	E2F3	GO:0007067	mitotic nuclear division	381	35	9	15.1825	6.23985e-08	ANLN,CDC25C,CDCA3,KIF15,KIF4B,KPNB1,NCAPH,NUF2,SPAG5
LUAD	up	E2F3	GO:0000280	nuclear division	478	35	9	11.9773	4.2677e-07	ANLN,CDC25C,CDCA3,KIF15,KIF4B,KPNB1,NCAPH,NUF2,SPAG5
LUAD	up	E2F3	GO:0000819	sister chromatid segregation	187	35	5	15.1229	4.07778e-05	KIF4B,KPNB1,NCAPH,NUF2,SPAG5
LUAD	up	E2F3	GO:0051301	cell division	496	35	7	8.28803	6.28743e-05	ANLN,CDC25C,CDCA3,KIF4B,NCAPH,NUF2,SPAG5
LUAD	up	E2F3	GO:0006260	DNA replication	246	35	5	11.3788	0.000148999	CDC25C,EXO1,GINS1,PARP1,RRM2
LUAD	up	E2F3	GO:0002520	immune system development	729	35	5	3.67818	0.0169785	ANLN,EXO1,HSPD1,NME1,PARP1
LUAD	up	E2F3	GO:0033993	response to lipid	772	35	5	3.4628	0.0212205	DNMT3A,E2F1,HSPD1,NME1,PARP1
LUAD	up	E2F3	GO:0033365	protein localization to organelle	796	35	5	3.35269	0.0238684	E2F1,KPNA2,KPNB1,PARP1,SPAG5
LUAD	up	E2F3	GO:0008283	cell proliferation	1761	35	8	2.52702	0.0261573	CDC25C,E2F1,GINS1,HSPD1,KIF15,MARCKSL1,NME1,PAK1IP1
LUAD	up	E2F3	GO:0034622	cellular macromolecular complex assembly	822	35	5	3.24071	0.0269722	ANLN,ANP32E,HSPD1,KPNB1,PARP1
LUAD	up	E2F3	GO:0051726	regulation of cell cycle	845	35	5	3.14743	0.0299269	ANLN,CDC25C,E2F1,PPM1G,SPAG5
LUAD	up	E2F3	GO:0006461	protein complex assembly	1237	35	6	2.60051	0.0412018	ANLN,ANP32E,HSPD1,KPNB1,PARP1,RRM2
LUAD	up	E2F3	GO:0006915	apoptotic process	1627	35	7	2.32775	0.0483623	ANP32E,DNMT3A,E2F1,HSPD1,KPNB1,NME1,PARP1
LUAD	up	E2F8	GO:0044772	mitotic cell cycle phase transition	403	49	8	8.04761	1.99998e-05	ANLN,CCNA2,DBF4B,FBXO5,MCM4,MTBP,POLE2,TUBB
LUAD	up	E2F8	GO:0006310	DNA recombination	213	49	5	9.00265	0.00038488	DNA2,FIGNL1,POLE2,RAD54B,WHSC1
LUAD	up	E2F8	GO:1901990	regulation of mitotic cell cycle phase transition	273	49	5	6.96077	0.0011799	ANLN,CCNA2,DBF4B,FBXO5,MTBP
LUAD	up	E2F8	GO:0045787	positive regulation of cell cycle	287	49	5	6.6102	0.00147216	ASNS,CKS1B,DBF4B,MTBP,RACGAP1
LUAD	up	E2F8	GO:0006281	DNA repair	434	49	6	5.30062	0.00159696	DNA2,FIGNL1,POLE2,RAD54B,UBE2T,WHSC1
LUAD	up	E2F8	GO:0000280	nuclear division	478	49	6	4.79388	0.00259529	ANLN,CCNA2,FBXO5,MTBP,RACGAP1,RAD54B
LUAD	up	E2F8	GO:0051301	cell division	496	49	6	4.6124	0.00311729	ANLN,CCNA2,CKS1B,FBXO5,RACGAP1,TUBB
LUAD	up	E2F8	GO:0000226	microtubule cytoskeleton organization	351	49	5	5.3662	0.00352571	FBXO5,FIGNL1,KIF24,RACGAP1,TUBB
LUAD	up	E2F8	GO:0034470	ncRNA processing	354	49	5	5.3193	0.0036559	CSTF2,DCAF13,DHX37,NOP2,WDR12
LUAD	up	E2F8	GO:0007067	mitotic nuclear division	381	49	5	4.92933	0.00498813	ANLN,CCNA2,FBXO5,MTBP,RACGAP1
LUAD	up	E2F8	GO:0070925	organelle assembly	525	49	5	3.53337	0.0182555	ANLN,FBXO5,KIF24,RACGAP1,TUBB
LUAD	up	E2F8	GO:0051276	chromosome organization	527	49	5	3.5194	0.0185267	DNA2,MCM4,POLE2,RACGAP1,RAD54B
LUAD	up	E2F2	GO:0007067	mitotic nuclear division	381	36	9	14.6198	8.15401e-08	CDC25C,CDCA3,FBXO43,KIF15,KIF4B,PBK,PSRC1,SPAG5,UBE2S
LUAD	up	E2F2	GO:0000280	nuclear division	478	36	9	11.5371	5.54754e-07	CDC25C,CDCA3,FBXO43,KIF15,KIF4B,PBK,PSRC1,SPAG5,UBE2S
LUAD	up	E2F2	GO:1903047	mitotic cell cycle process	777	36	10	7.99058	3.70702e-06	CDC25C,CDCA3,FBXO43,KIF15,KIF4B,PBK,PRKDC,PSRC1,SPAG5,UBE2S
LUAD	up	E2F2	GO:0051301	cell division	496	36	7	8.0022	7.60769e-05	CDC25C,CDCA3,CKS1B,KIF4B,PSRC1,SPAG5,UBE2S
LUAD	up	E2F2	GO:0006260	DNA replication	246	36	5	11.0119	0.000170974	CDC25C,DONSON,GMNN,HMGA1,RNASEH1
LUAD	up	E2F2	GO:0007346	regulation of mitotic cell cycle	427	36	6	7.7339	0.000270637	ASNS,CDC25C,CKS1B,FBXO43,PRKDC,PSRC1
LUAD	up	E2F2	GO:0045786	negative regulation of cell cycle	401	36	5	6.64022	0.0015731	CDC25C,FBXO43,GMNN,PPM1G,PRKDC
LUAD	up	E2F2	GO:0010564	regulation of cell cycle process	503	36	5	5.24752	0.00419361	CDC25C,FBXO43,PRKDC,PSRC1,SPAG5
LUAD	up	E2F2	GO:0051276	chromosome organization	527	36	5	4.99933	0.00510603	HMGA1,KIF4B,PRKDC,PSRC1,SPAG5
LUAD	up	E2F2	GO:0033554	cellular response to stress	1547	36	8	2.81507	0.0151382	ASNS,CDC25C,HMGA1,PBK,PPIF,PRKDC,PYCR1,UNG
LUAD	up	E2F2	GO:0010605	negative regulation of macromolecule metabolic process	2042	36	9	2.40529	0.0258152	ATAD2,CBX1,FBXO43,GMNN,HMGA1,NME1,PBK,PRKDC,XPO5
LUAD	up	E2F2	GO:0031324	negative regulation of cellular metabolic process	2050	36	9	2.39457	0.0264105	ATAD2,CBX1,FBXO43,GMNN,HMGA1,PBK,PPIF,PRKDC,XPO5
LUAD	up	E2F2	GO:0060548	negative regulation of cell death	802	36	5	3.21872	0.027436	ASNS,PPIF,PRKDC,PYCR1,UNG
LUAD	up	E2F2	GO:0051338	regulation of transferase activity	850	36	5	3.02676	0.0340972	CDC25C,CKS1B,FBXO43,PSRC1,UBE2S
LUAD	up	E2F2	GO:0031399	regulation of protein modification process	1497	36	7	2.46447	0.0377299	CDC25C,CKS1B,FBXO43,PBK,PRKDC,PSRC1,UBE2S
LUAD	up	E2F2	GO:0042325	regulation of phosphorylation	1254	36	6	2.47691	0.0491282	CDC25C,CKS1B,PBK,PPIF,PRKDC,PSRC1
LUAD	up	E2F1	GO:0051301	cell division	496	41	12	13.855	1.44991e-09	BLM,CCNF,DSN1,E2F7,NCAPH,RCC2,SAC3D1,SPAG5,SYCE2,TUBA1C,TUBB,UBE2S
LUAD	up	E2F1	GO:0000280	nuclear division	478	41	10	11.1805	1.6614e-07	CCNF,DSN1,KIF22,MSH2,NCAPH,RCC2,SAC3D1,SPAG5,SYCE2,UBE2S
LUAD	up	E2F1	GO:0006261	DNA-dependent DNA replication	108	41	6	27.8676	2.34611e-07	BLM,CDT1,DONSON,E2F7,PCNA,POLE2
LUAD	up	E2F1	GO:0006310	DNA recombination	213	41	7	16.4721	7.61889e-07	BLM,EXO1,KPNA2,MSH2,PCNA,POLE2,RECQL4
LUAD	up	E2F1	GO:0007067	mitotic nuclear division	381	41	8	10.6029	3.3136e-06	CCNF,DSN1,KIF22,NCAPH,RCC2,SAC3D1,SPAG5,UBE2S
LUAD	up	E2F1	GO:0051052	regulation of DNA metabolic process	316	41	7	10.9176	1.03553e-05	BLM,CDT1,DNMT3A,E2F7,KPNA2,MSH2,PCNA
LUAD	up	E2F1	GO:0000077	DNA damage checkpoint	132	41	5	18.1074	1.68588e-05	BLM,E2F7,MSH2,PCNA,WDR76
LUAD	up	E2F1	GO:0006281	DNA repair	434	41	7	7.84398	7.86633e-05	BLM,EXO1,KIF22,MSH2,PCNA,POLE2,RECQL4
LUAD	up	E2F1	GO:0000819	sister chromatid segregation	187	41	5	12.5969	8.91644e-05	DSN1,KIF22,NCAPH,RCC2,SPAG5
LUAD	up	E2F1	GO:0010948	negative regulation of cell cycle process	192	41	5	12.2569	0.000100974	BLM,CCNF,E2F7,MSH2,PCNA
LUAD	up	E2F1	GO:0000082	G1/S transition of mitotic cell cycle	202	41	5	11.6302	0.000128177	CDKN3,CDT1,E2F7,PCNA,POLE2
LUAD	up	E2F1	GO:0072331	signal transduction by p53 class mediator	229	41	5	10.2123	0.000230025	BLM,E2F7,EXO1,MSH2,PCNA
LUAD	up	E2F1	GO:0044702	single organism reproductive process	1042	41	9	4.26473	0.000777023	CCNF,DNMT3A,DSN1,E2F7,EXO1,MSH2,PCNA,RPL39L,SYCE2
LUAD	up	E2F1	GO:0007017	microtubule-based process	517	41	6	5.42931	0.00151224	CCNF,KIF22,KIF24,SPAG5,TUBA1C,TUBB
LUAD	up	E2F1	GO:0007346	regulation of mitotic cell cycle	427	41	5	5.35559	0.00371172	BLM,E2F7,MSH2,PCNA,RCC2
LUAD	up	E2F1	GO:0032446	protein modification by small protein conjugation	825	41	5	2.68932	0.0497082	BLM,CCNF,FBXO45,PCNA,UBE2S
LUAD	up	HLTF	GO:0007067	mitotic nuclear division	381	64	20	20.5266	6.66111e-18	ANLN,CDC20,CDC25A,CDC25C,CDC6,DSCC1,FBXO5,HELLS,KIF11,KIF14,KIF15,KIF2C,KIF4A,MTBP,NCAPG2,NEK2,NUF2,PRC1,RACGAP1,ZWINT
LUAD	up	HLTF	GO:0000082	G1/S transition of mitotic cell cycle	202	64	12	19.9973	1.30214e-11	CDC25A,CDC25C,CDC6,CDKN3,DBF4,E2F1,FBXO5,KIF14,MCM4,MTBP,SKP2,TYMS
LUAD	up	HLTF	GO:0000070	mitotic sister chromatid segregation	119	64	9	24.6037	6.77129e-10	CDC6,DSCC1,KIF14,KIF2C,KIF4A,NEK2,PRC1,RACGAP1,ZWINT
LUAD	up	HLTF	GO:0000732	strand displacement	23	64	5	78.0946	2.22256e-08	BARD1,BRIP1,EXO1,RAD51AP1,XRCC2
LUAD	up	HLTF	GO:0000910	cytokinesis	125	64	8	20.2007	2.40532e-08	ANLN,CDC6,CKAP2,ECT2,KIF14,KIF4A,PRC1,RACGAP1
LUAD	up	HLTF	GO:0006302	double-strand break repair	166	64	8	14.9269	2.18023e-07	BARD1,BRIP1,FIGNL1,GINS4,MSH2,RAD51AP1,TRIP13,XRCC2
LUAD	up	HLTF	GO:0008283	cell proliferation	1761	64	22	4.49875	2.71423e-07	BRIP1,CDC20,CDC25A,CDC25C,CDC6,CDKN3,E2F1,FIGNL1,GINS1,GINS4,HELLS,KIF14,KIF15,KIF2C,MTBP,NCAPG2,PRC1,RACGAP1,RRM1,SKP2,TCF19,TYMS
LUAD	up	HLTF	GO:0007052	mitotic spindle organization	41	64	5	39.0896	4.69477e-07	KIF11,KIF4A,PRC1,RACGAP1,WDR62
LUAD	up	HLTF	GO:0000018	regulation of DNA recombination	54	64	5	28.7217	1.90698e-06	FIGNL1,MSH2,MSH6,RAD51AP1,UNG
LUAD	up	HLTF	GO:0006261	DNA-dependent DNA replication	108	64	6	16.7956	3.46912e-06	CDC6,DONSON,DSCC1,GINS1,GINS4,MCM4
LUAD	up	HLTF	GO:0000731	DNA synthesis involved in DNA repair	63	64	5	24.2684	4.1278e-06	BARD1,BRIP1,EXO1,RAD51AP1,XRCC2
LUAD	up	HLTF	GO:0010212	response to ionizing radiation	123	64	6	14.633	7.36802e-06	ECT2,FIGNL1,MSH2,RAD51AP1,RRM1,XRCC2
LUAD	up	HLTF	GO:0051983	regulation of chromosome segregation	71	64	5	21.3026	7.46865e-06	CDC6,ECT2,KIF2C,NEK2,RACGAP1
LUAD	up	HLTF	GO:0051225	spindle assembly	73	64	5	20.6755	8.56573e-06	FBXO5,KIF11,KIF4A,NEK2,RACGAP1
LUAD	up	HLTF	GO:0006890	retrograde vesicle-mediated transport, Golgi to ER	74	64	5	20.367	9.15951e-06	KIF11,KIF15,KIF2C,KIF4A,RACGAP1
LUAD	up	HLTF	GO:0007127	meiosis I	74	64	5	20.367	9.15951e-06	FBXO5,MSH2,MSH6,TRIP13,XRCC2
LUAD	up	HLTF	GO:0007018	microtubule-based movement	196	64	7	10.7069	9.5749e-06	DNAH14,KIF11,KIF14,KIF15,KIF2C,KIF4A,RACGAP1
LUAD	up	HLTF	GO:0007126	meiotic nuclear division	135	64	6	13.2563	1.25686e-05	CDC20,FBXO5,MSH2,MSH6,TRIP13,XRCC2
LUAD	up	HLTF	GO:0019886	antigen processing and presentation of exogenous peptide antigen via MHC class II	87	64	5	17.1343	2.02235e-05	KIF11,KIF15,KIF2C,KIF4A,RACGAP1
LUAD	up	HLTF	GO:0051297	centrosome organization	93	64	5	15.9621	2.79487e-05	KIF11,NEK2,PLK4,WDR62,XRCC2
LUAD	up	HLTF	GO:0000086	G2/M transition of mitotic cell cycle	165	64	6	10.7394	3.91286e-05	CDC25A,CDC25C,KIF14,NEK2,PLK4,SKP2
LUAD	up	HLTF	GO:0031023	microtubule organizing center organization	102	64	5	14.4766	4.36253e-05	KIF11,NEK2,PLK4,WDR62,XRCC2
LUAD	up	HLTF	GO:0007062	sister chromatid cohesion	106	64	5	13.902	5.246e-05	CDC20,DSCC1,KIF2C,NUF2,ZWINT
LUAD	up	HLTF	GO:2000045	regulation of G1/S transition of mitotic cell cycle	118	64	5	12.4139	8.74415e-05	CDC25C,CDC6,E2F1,KIF14,MTBP
LUAD	up	HLTF	GO:0001701	in utero embryonic development	294	64	7	7.0098	0.000126614	GINS1,GINS4,MSH2,NCAPG2,NEK2,PLK4,XRCC2
LUAD	up	HLTF	GO:0007050	cell cycle arrest	208	64	6	8.43331	0.000140889	BARD1,CDC25C,CDKN3,E2F1,MSH2,MTBP
LUAD	up	HLTF	GO:0031570	DNA integrity checkpoint	140	64	5	10.3776	0.000195383	BRIP1,CDC25C,CDC6,E2F1,MSH2
LUAD	up	HLTF	GO:0072331	signal transduction by p53 class mediator	229	64	6	7.63027	0.000237347	BARD1,BRIP1,CDC25C,E2F1,EXO1,MSH2
LUAD	up	HLTF	GO:0071103	DNA conformation change	235	64	6	7.42813	0.000272766	BRIP1,GINS1,GINS4,HELLS,MCM4,NCAPG2
LUAD	up	HLTF	GO:0045930	negative regulation of mitotic cell cycle	189	64	5	7.59354	0.000773613	CDC25C,E2F1,MSH2,MTBP,ZWINT
LUAD	up	HLTF	GO:0010948	negative regulation of cell cycle process	192	64	5	7.47062	0.000830386	CDC25C,E2F1,FBXO5,MSH2,MTBP
LUAD	up	HLTF	GO:0021700	developmental maturation	218	64	5	6.54803	0.00146163	CDC20,FBXO5,KIF14,TRIP13,TYMS
LUAD	up	HLTF	GO:0010639	negative regulation of organelle organization	234	64	5	6.08475	0.00199413	CKAP2,FBXO5,MSH2,MTBP,NEK2
LUAD	up	HLTF	GO:0051347	positive regulation of transferase activity	585	64	7	3.41985	0.00680647	CDC20,CDC6,DSCC1,ECT2,FBXO5,KIF14,NEK2
LUAD	up	HLTF	GO:0030900	forebrain development	335	64	5	4.1975	0.00905839	E2F1,FBXO45,KIF14,RRM1,WDR62
LUAD	up	HLTF	GO:0007276	gamete generation	515	64	6	3.2853	0.013687	CDC25C,E2F1,FBXO5,MSH2,RACGAP1,TRIP13
LUAD	up	HLTF	GO:0046649	lymphocyte activation	549	64	6	3.07315	0.0182098	EXO1,HELLS,MSH2,MSH6,UNG,ZC3H8
LUAD	up	HLTF	GO:0006915	apoptotic process	1627	64	12	2.15195	0.0191342	BARD1,CKAP2,E2F1,ECT2,FIGNL1,KIF14,MSH2,MSH6,SKP2,UNG,XRCC2,ZC3H8
LUAD	up	HLTF	GO:0042981	regulation of apoptotic process	1261	64	10	2.28313	0.020673	BARD1,E2F1,ECT2,FIGNL1,KIF14,MSH2,SKP2,UNG,XRCC2,ZC3H8
LUAD	up	HLTF	GO:0009117	nucleotide metabolic process	575	64	6	2.92803	0.0222989	FIGNL1,GMPS,MSH2,RRM1,TYMS,UNG
LUAD	up	HLTF	GO:0045934	negative regulation of nucleobase-containing compound metabolic process	1189	64	9	2.14871	0.0361397	ATAD2,BARD1,CDC6,DEPDC1,E2F1,HELLS,MSH2,MSH6,ZC3H8
LUAD	up	HLTF	GO:0022411	cellular component disassembly	483	64	5	2.87145	0.0371643	CKAP2,KIF2C,MRPL3,NUP155,WDR75
LUAD	up	HLTF	GO:0032446	protein modification by small protein conjugation	825	64	7	2.38052	0.0374333	BARD1,CDC20,FBXO45,FBXO5,NUP155,SKP2,UBE2T
LUAD	up	HLTF	GO:0045859	regulation of protein kinase activity	659	64	6	2.53802	0.0396516	CDC25A,CDC25C,CDC6,CDKN3,ECT2,KIF14
LUAD	up	HLTF	GO:0006511	ubiquitin-dependent protein catabolic process	508	64	5	2.72443	0.0445674	CDC20,FBXO45,FBXO5,KIF14,SKP2
LUAD	up	HLTF	GO:0048589	developmental growth	521	64	5	2.6538	0.0487453	GINS1,GINS4,NCAPG2,TYMS,XRCC2
LUAD	up	OTX1	GO:0007067	mitotic nuclear division	381	25	8	20.6012	5.15806e-08	BUB1,CDC25C,CDCA3,DLGAP5,KIF23,SPC24,TPX2,ZWINT
LUAD	up	OTX1	GO:0051301	cell division	496	25	8	15.6357	3.89469e-07	BUB1,CCNE1,CDC25C,CDCA3,KIF23,SPC24,TPX2,ZWINT
LUAD	up	OTX1	GO:0000070	mitotic sister chromatid segregation	119	25	4	27.4397	2.736e-05	BUB1,DLGAP5,KIF23,ZWINT
LUAD	up	OTX1	GO:0007062	sister chromatid cohesion	106	25	3	21.9678	0.000512849	BUB1,SPC24,ZWINT
LUAD	up	OTX1	GO:0006261	DNA-dependent DNA replication	108	25	3	21.5411	0.000541651	C10orf2,CCNE1,MCM4
LUAD	up	OTX1	GO:0033044	regulation of chromosome organization	117	25	3	19.8393	0.00068407	BUB1,CCT3,DLGAP5
LUAD	up	OTX1	GO:0007088	regulation of mitotic nuclear division	120	25	3	19.3228	0.000736355	BUB1,CDC25C,DLGAP5
LUAD	up	OTX1	GO:0007093	mitotic cell cycle checkpoint	135	25	3	17.1169	0.00103599	BUB1,CDC25C,ZWINT
LUAD	up	OTX1	GO:0007018	microtubule-based movement	196	25	3	11.6687	0.00300687	DLGAP5,DNAH14,KIF23
LUAD	up	OTX1	GO:0000082	G1/S transition of mitotic cell cycle	202	25	3	11.3087	0.00327371	CCNE1,CDC25C,MCM4
LUAD	up	OTX1	GO:0090068	positive regulation of cell cycle process	212	25	3	10.7635	0.00375003	CDC25C,DLGAP5,KIF23
LUAD	up	OTX1	GO:1901990	regulation of mitotic cell cycle phase transition	273	25	3	8.30242	0.00756659	BUB1,CDC25C,DLGAP5
LUAD	up	OTX1	GO:0008283	cell proliferation	1761	25	7	3.31682	0.0123216	BUB1,CDC25C,DLGAP5,FAM83A,HDGF,TPX2,TRAIP
LUAD	up	OTX1	GO:0045859	regulation of protein kinase activity	659	25	4	4.66951	0.0155845	CCNE1,CDC25C,TPX2,TRAF4
LUAD	up	OTX1	GO:0016567	protein ubiquitination	716	25	4	4.28045	0.0205219	CDCA3,TRAF4,TRAIP,UBE2T
LUAD	up	TCF3	GO:0007067	mitotic nuclear division	381	91	27	19.4051	4.56483e-23	ASPM,AURKB,BUB1B,CDC20,CDC25A,CDCA3,CDCA5,CENPA,CENPE,CENPF,ESPL1,INCENP,KIF14,KIF15,KIF18B,KIF2C,KIF4A,KIFC1,MTBP,NCAPH,RCC2,SPAG5,SPC24,TIMELESS,TPX2,UBE2C,UBE2S
LUAD	up	TCF3	GO:0007062	sister chromatid cohesion	106	91	12	26.7036	4.57058e-13	AURKB,BUB1B,CDC20,CDCA5,CENPA,CENPE,CENPF,ESPL1,INCENP,KIF2C,RCC2,SPC24
LUAD	up	TCF3	GO:0000086	G2/M transition of mitotic cell cycle	165	91	11	14.7202	1.46301e-09	CDC25A,CENPF,CLSPN,DBF4B,FOXM1,KIF14,PLK4,RCC2,TPX2,TUBB,TUBG1
LUAD	up	TCF3	GO:0071459	protein localization to chromosome, centromeric region	12	91	5	137.372	3.26467e-09	AURKB,BUB1B,CENPA,MTBP,RCC2
LUAD	up	TCF3	GO:0008608	attachment of spindle microtubules to kinetochore	24	91	5	50.706	1.66417e-07	AURKB,CENPE,KIF2C,RCC2,SPAG5
LUAD	up	TCF3	GO:1901992	positive regulation of mitotic cell cycle phase transition	51	91	6	25.9929	3.23097e-07	CDCA5,DBF4B,ESPL1,MTBP,RCC2,UBE2C
LUAD	up	TCF3	GO:0007080	mitotic metaphase plate congression	36	91	5	31.1236	1.40209e-06	CDCA5,CENPE,KIF14,KIF2C,KIFC1
LUAD	up	TCF3	GO:0000082	G1/S transition of mitotic cell cycle	202	91	9	9.35254	1.5142e-06	CDC25A,CDCA5,CDT1,E2F1,IQGAP3,KIF14,MCM10,MCM7,MTBP
LUAD	up	TCF3	GO:0007052	mitotic spindle organization	41	91	5	26.8069	2.72809e-06	AURKB,KIF4A,STIL,TPX2,WDR62
LUAD	up	TCF3	GO:0030071	regulation of mitotic metaphase/anaphase transition	41	91	5	26.8069	2.72809e-06	BUB1B,CENPE,CENPF,ESPL1,UBE2C
LUAD	up	TCF3	GO:0051225	spindle assembly	73	91	6	17.4546	2.77509e-06	ASPM,AURKB,KIF4A,KIFC1,TPX2,TUBB
LUAD	up	TCF3	GO:0007091	metaphase/anaphase transition of mitotic cell cycle	43	91	5	25.3639	3.47435e-06	BUB1B,CENPE,CENPF,ESPL1,UBE2C
LUAD	up	TCF3	GO:0051306	mitotic sister chromatid separation	45	91	5	24.097	4.37217e-06	BUB1B,CENPE,CENPF,ESPL1,UBE2C
LUAD	up	TCF3	GO:0008283	cell proliferation	1761	91	25	3.25384	4.86207e-06	ASPM,AURKB,BRIP1,BUB1B,CDC20,CDC25A,CENPF,DBF4B,DNMT1,E2F1,E2F3,FOXM1,IQGAP3,KIF14,KIF15,KIF2C,MARCKSL1,MCM10,MCM7,MTBP,NACC1,SCRIB,STIL,TPX2,TRAIP
LUAD	up	TCF3	GO:0010389	regulation of G2/M transition of mitotic cell cycle	48	91	5	22.4226	6.04948e-06	CENPF,CLSPN,DBF4B,KIF14,RCC2
LUAD	up	TCF3	GO:1903046	meiotic cell cycle process	142	91	7	10.1885	1.21746e-05	ASPM,CDC20,EME1,ESPL1,RAD54L,TUBG1,XRCC2
LUAD	up	TCF3	GO:0006302	double-strand break repair	166	91	7	8.63871	3.34207e-05	BRIP1,CDCA5,EME1,FOXM1,H2AFX,RAD54L,XRCC2
LUAD	up	TCF3	GO:0000910	cytokinesis	125	91	6	9.79927	6.09997e-05	AURKB,CENPA,ESPL1,INCENP,KIF14,KIF4A
LUAD	up	TCF3	GO:0031145	anaphase-promoting complex-dependent catabolic process	77	91	5	13.3821	6.16678e-05	AURKB,BUB1B,CDC20,UBE2C,UBE2S
LUAD	up	TCF3	GO:0065004	protein-DNA complex assembly	185	91	7	7.70863	6.6537e-05	CENPA,CENPE,CENPF,CHAF1A,H2AFX,HJURP,XRCC2
LUAD	up	TCF3	GO:0010948	negative regulation of cell cycle process	192	91	7	7.41438	8.40395e-05	AURKB,BUB1B,CENPF,CLSPN,E2F1,ESPL1,MTBP
LUAD	up	TCF3	GO:0007126	meiotic nuclear division	135	91	6	9.03583	9.35402e-05	ASPM,CDC20,EME1,ESPL1,RAD54L,XRCC2
LUAD	up	TCF3	GO:0007018	microtubule-based movement	196	91	7	7.25613	9.56192e-05	CENPE,KIF14,KIF15,KIF18B,KIF2C,KIF4A,KIFC1
LUAD	up	TCF3	GO:0019886	antigen processing and presentation of exogenous peptide antigen via MHC class II	87	91	5	11.7394	0.000110511	CENPE,KIF15,KIF2C,KIF4A,SPTBN2
LUAD	up	TCF3	GO:0072331	signal transduction by p53 class mediator	229	91	7	6.16449	0.000249846	AURKB,BRIP1,E2F1,E2F2,FOXM1,NOC2L,TPX2
LUAD	up	TCF3	GO:0006261	DNA-dependent DNA replication	108	91	5	9.33643	0.00030485	CDT1,DBF4B,EME1,MCM10,MCM7
LUAD	up	TCF3	GO:0010212	response to ionizing radiation	123	91	5	8.14176	0.00055439	DNMT3A,DNMT3B,H2AFX,RAD54L,XRCC2
LUAD	up	TCF3	GO:0031497	chromatin assembly	128	91	5	7.80866	0.000664544	CENPA,CHAF1A,H2AFX,HJURP,NOC2L
LUAD	up	TCF3	GO:0000077	DNA damage checkpoint	132	91	5	7.5612	0.000763863	BRIP1,CLSPN,E2F1,EME1,H2AFX
LUAD	up	TCF3	GO:0007093	mitotic cell cycle checkpoint	135	91	5	7.38571	0.000845335	BUB1B,CENPF,CLSPN,E2F1,EME1
LUAD	up	TCF3	GO:0006310	DNA recombination	213	91	6	5.60535	0.00107328	BRIP1,EME1,H2AFX,PIF1,RAD54L,XRCC2
LUAD	up	TCF3	GO:0010639	negative regulation of organelle organization	234	91	6	5.08235	0.00173443	BUB1B,CENPF,ESPL1,MTBP,PIF1,SPTBN2
LUAD	up	TCF3	GO:0071897	DNA biosynthetic process	169	91	5	5.84244	0.00228449	AURKB,BRIP1,CENPF,PIF1,XRCC2
LUAD	up	TCF3	GO:0051054	positive regulation of DNA metabolic process	177	91	5	5.5681	0.00279063	AURKB,DBF4B,DNMT1,FOXM1,H2AFX
LUAD	up	TCF3	GO:0008284	positive regulation of cell proliferation	749	91	10	2.6577	0.00740531	ASPM,CDC20,DBF4B,E2F1,E2F3,FOXM1,IQGAP3,KIF14,MARCKSL1,NACC1
LUAD	up	TCF3	GO:0030900	forebrain development	335	91	6	3.50102	0.0098648	ASPM,E2F1,H2AFX,KIF14,STIL,WDR62
LUAD	up	TCF3	GO:0000122	negative regulation of transcription from RNA polymerase II promoter	680	91	9	2.6134	0.0115544	AURKB,DNMT1,DNMT3A,DNMT3B,E2F1,FOXM1,NOC2L,RCOR2,TIMELESS
LUAD	up	TCF3	GO:0007568	aging	258	91	5	3.76736	0.0132913	AURKB,DNMT3A,FOXM1,H2AFX,RAD54L
LUAD	up	TCF3	GO:0043623	cellular protein complex assembly	475	91	7	2.8809	0.0148349	CENPA,CENPE,CENPF,SPTBN2,TUBG1,UBE2C,UBE2S
LUAD	up	TCF3	GO:0016567	protein ubiquitination	716	91	9	2.47463	0.0157314	AURKB,BUB1B,CDC20,CDCA3,KLHL17,TRAIP,UBE2C,UBE2O,UBE2S
LUAD	up	TCF3	GO:0042493	response to drug	378	91	6	3.08821	0.0170279	CAD,CENPF,DNMT3A,DNMT3B,MCM7,RAD54L
LUAD	up	TCF3	GO:0032147	activation of protein kinase activity	276	91	5	3.51312	0.0173131	CLSPN,DBF4B,IQGAP3,KIF14,TPX2
LUAD	up	TCF3	GO:0048193	Golgi vesicle transport	289	91	5	3.34972	0.0206738	CENPE,KIF15,KIF2C,KIF4A,SPTBN2
LUAD	up	TCF3	GO:0007283	spermatogenesis	405	91	6	2.8745	0.0230202	ASPM,DNMT3A,E2F1,H2AFX,KIFC1,MAST2
LUAD	up	TCF3	GO:0031400	negative regulation of protein modification process	523	91	7	2.60522	0.0237471	BUB1B,CDC20,DNMT1,DNMT3B,FOXM1,NOC2L,UBE2C
LUAD	up	TCF3	GO:0018205	peptidyl-lysine modification	339	91	5	2.83963	0.037471	AURKB,DNMT1,DNMT3B,INCENP,NOC2L
LUAD	up	FOXP3	GO:0033209	tumor necrosis factor-mediated signaling pathway	147	39	7	25.8345	4.24104e-08	AIM2,CD70,LTB,STAT1,TNFRSF17,TNFRSF4,TRAF1
LUAD	up	FOXP3	GO:0042100	B cell proliferation	76	39	5	34.3882	8.61449e-07	CD180,CD79A,CTLA4,MS4A1,TNFRSF4
LUAD	up	FOXP3	GO:0045087	innate immune response	694	39	9	7.01229	2.37861e-05	AIM2,BLK,CCL19,CD180,JAK3,SLAMF7,STAT1,TLR10,UBD
LUAD	up	FOXP3	GO:0006915	apoptotic process	1627	39	13	4.67315	4.75396e-05	AIM2,BLK,CCL19,CD70,CTLA4,JAK3,MMP9,PDCD1,PIM2,STAT1,TNFRSF4,TRAF1,UBD
LUAD	up	FOXP3	GO:0050870	positive regulation of T cell activation	188	39	5	13.2654	7.1538e-05	CCL19,CTLA4,JAK3,PDCD1,SIRPG
LUAD	up	FOXP3	GO:0002250	adaptive immune response	318	39	6	9.54701	8.62191e-05	CCL19,CD79A,CTLA4,JAK3,SLAMF7,TNFRSF17
LUAD	up	FOXP3	GO:0002757	immune response-activating signal transduction	393	39	6	7.66308	0.00027288	BLK,CD180,CD19,CD79A,CTLA4,TLR10
LUAD	up	FOXP3	GO:0042110	T cell activation	399	39	6	7.54362	0.000295988	CCL19,CTLA4,JAK3,PDCD1,SIRPG,TNFRSF4
LUAD	up	FOXP3	GO:0070489	T cell aggregation	399	39	6	7.54362	0.000295988	CCL19,CTLA4,JAK3,PDCD1,SIRPG,TNFRSF4
LUAD	up	FOXP3	GO:0002521	leukocyte differentiation	421	39	6	7.13211	0.000394219	CCL19,CD79A,CTLA4,JAK3,MMP9,UBD
LUAD	up	FOXP3	GO:0002252	immune effector process	596	39	7	5.98141	0.000399145	AIM2,CCL19,CD180,JAK3,SLAMF7,STAT1,TNFRSF4
LUAD	up	FOXP3	GO:0050708	regulation of protein secretion	358	39	5	6.80839	0.00137781	AIM2,BLK,CCL19,TLR10,TNFRSF4
LUAD	up	FOXP3	GO:0009306	protein secretion	432	39	5	5.60427	0.00312521	AIM2,BLK,CCL19,TLR10,TNFRSF4
LUAD	up	FOXP3	GO:0051707	response to other organism	689	39	6	4.26336	0.00486641	AIM2,CCL19,CD180,PIM2,STAT1,TNFRSF4
LUAD	up	FOXP3	GO:0043066	negative regulation of apoptotic process	735	39	6	3.98311	0.00663991	BLK,CCL19,JAK3,MMP9,PDCD1,PIM2
LUAD	up	FOXP3	GO:0001817	regulation of cytokine production	519	39	5	4.63015	0.00677758	AIM2,CCL19,JAK3,LTB,TLR10
LUAD	up	FOXP3	GO:0008284	positive regulation of cell proliferation	749	39	6	3.90475	0.00726326	CCL19,JAK3,MMP9,SIRPG,STAT1,TNFRSF4
LUAD	up	FOXP3	GO:0001816	cytokine production	573	39	5	4.17624	0.0101663	AIM2,CCL19,JAK3,LTB,TLR10
LUAD	up	FOXP3	GO:0006954	inflammatory response	597	39	5	4.0011	0.0119938	AIM2,CCL19,CD180,TLR10,TNFRSF4
LUAD	up	FOXP3	GO:0007186	G-protein coupled receptor signaling pathway	901	39	6	3.21057	0.0170423	CCL19,CCR8,CXCR5,GPR82,GPR84,PNOC
LUAD	up	FOXP3	GO:0010647	positive regulation of cell communication	1407	39	7	2.39062	0.0416731	BLK,CCL19,CD180,MMP9,PIM2,TNFRSF4,UBD
LUAD	up	FOXP3	GO:0051050	positive regulation of transport	829	39	5	2.83327	0.042077	AIM2,BLK,CCL19,CD19,TNFRSF4
LUAD	up	FOXP3	GO:0023056	positive regulation of signaling	1413	39	7	2.37955	0.0424965	BLK,CCL19,CD180,MMP9,PIM2,TNFRSF4,UBD
LUAD	up	FOXP3	GO:0016032	viral process	858	39	5	2.73196	0.0476113	AIM2,CCL19,PIM2,STAT1,TNFRSF4
LUAD	up	E2F7	GO:0032508	DNA duplex unwinding	71	17	3	52.3297	4.76419e-05	DNA2,MCM7,RAD54B
LUAD	up	E2F7	GO:0071459	protein localization to chromosome, centromeric region	12	17	2	219.16	6.36844e-05	MTBP,RCC2
LUAD	up	E2F7	GO:0010971	positive regulation of G2/M transition of mitotic cell cycle	16	17	2	157.292	0.000115513	DBF4B,RCC2
LUAD	up	E2F7	GO:0033260	nuclear DNA replication	20	17	2	123.022	0.00018246	DBF4B,DNA2
LUAD	up	E2F7	GO:2000779	regulation of double-strand break repair	31	17	2	76.2984	0.000443622	FIGNL1,WHSC1
LUAD	up	E2F7	GO:0006312	mitotic recombination	39	17	2	59.9602	0.000703565	DNA2,RAD54B
LUAD	up	E2F7	GO:0000280	nuclear division	478	17	4	10.543	0.00116225	ANLN,MTBP,RAD54B,RCC2
LUAD	up	E2F7	GO:0045740	positive regulation of DNA replication	51	17	2	45.2608	0.00120195	DBF4B,DNA2
LUAD	up	E2F7	GO:0000018	regulation of DNA recombination	54	17	2	42.6846	0.0013466	FIGNL1,WHSC1
LUAD	up	E2F7	GO:0000724	double-strand break repair via homologous recombination	71	17	2	32.1312	0.00231484	FIGNL1,RAD54B
LUAD	up	E2F7	GO:0034968	histone lysine methylation	90	17	2	25.1904	0.00368873	DNMT3B,WHSC1
LUAD	up	E2F7	GO:0007067	mitotic nuclear division	381	17	3	9.26377	0.00627422	ANLN,MTBP,RCC2
LUAD	up	E2F7	GO:0010212	response to ionizing radiation	123	17	2	18.2746	0.00677598	DNMT3B,FIGNL1
LUAD	up	E2F7	GO:0000086	G2/M transition of mitotic cell cycle	165	17	2	13.5324	0.0119174	DBF4B,RCC2
LUAD	up	E2F7	GO:0051129	negative regulation of cellular component organization	528	17	3	6.60952	0.0152588	DNMT3B,MTBP,RCC2
LUAD	up	E2F7	GO:0000082	G1/S transition of mitotic cell cycle	202	17	2	11.0083	0.0174926	MCM7,MTBP
LUAD	up	E2F7	GO:0046128	purine ribonucleoside metabolic process	302	17	2	7.29505	0.0369094	DNMT3B,FIGNL1
LUAD	up	E2F7	GO:0001667	ameboidal-type cell migration	308	17	2	7.14995	0.038257	ANLN,RCC2
LUAD	up	MSC	GO:0030198	extracellular matrix organization	307	43	9	14.5621	6.80823e-08	COL11A1,COL3A1,COL6A3,GREM1,ITGA11,LOXL1,SULF1,VCAM1,VCAN
LUAD	up	MSC	GO:0007160	cell-matrix adhesion	181	43	5	12.3438	9.64745e-05	COL3A1,GREM1,ITGA11,PLAU,VCAM1
LUAD	up	MSC	GO:0016477	cell migration	1105	43	10	4.31711	0.000389624	COL3A1,GREM1,ITGA11,LRRC15,NOX4,PLAU,SPHK1,SULF1,TNFAIP6,VCAM1
LUAD	up	MSC	GO:0070661	leukocyte proliferation	246	43	5	8.98043	0.000401541	CD180,GREM1,IL2RA,TNFSF4,VCAM1
LUAD	up	MSC	GO:0032496	response to lipopolysaccharide	281	43	5	7.82612	0.000734637	CD180,FMO1,LOXL1,TNFSF4,VCAM1
LUAD	up	MSC	GO:0006954	inflammatory response	597	43	7	5.30676	0.000746801	CD180,IL2RA,NOX4,SPHK1,TNFAIP6,TNFSF4,VCAM1
LUAD	up	MSC	GO:0001501	skeletal system development	464	43	6	5.74876	0.0011215	COL11A1,COL3A1,GREM1,HAPLN3,SULF1,VCAN
LUAD	up	MSC	GO:0032101	regulation of response to external stimulus	643	43	7	4.90866	0.00115316	CD180,GREM1,GUCA1A,IL2RA,PLAU,TNFAIP6,TNFSF4
LUAD	up	MSC	GO:0007517	muscle organ development	319	43	5	6.86289	0.00129469	COL11A1,COL3A1,COL6A3,GREM1,ITGA11
LUAD	up	MSC	GO:0006790	sulfur compound metabolic process	325	43	5	6.73185	0.00140592	GAL3ST4,NOX4,SULF1,TDO2,VCAN
LUAD	up	MSC	GO:0002683	negative regulation of immune system process	337	43	5	6.48386	0.00164941	COL3A1,GREM1,IL2RA,TIGIT,TNFSF4
LUAD	up	MSC	GO:0030335	positive regulation of cell migration	358	43	5	6.09045	0.00214849	LRRC15,NOX4,PLAU,SPHK1,TNFAIP6
LUAD	up	MSC	GO:0009628	response to abiotic stimulus	983	43	8	3.68518	0.00317359	COL11A1,COL3A1,FMO1,GUCA1A,NOX4,PLAU,TRPA1,VCAM1
LUAD	up	MSC	GO:0030155	regulation of cell adhesion	576	43	6	4.58716	0.00333709	GREM1,IL2RA,PLAU,TIGIT,TNFSF4,VCAM1
LUAD	up	MSC	GO:0048585	negative regulation of response to stimulus	1236	43	9	3.337	0.00361807	CILP,COL3A1,GREM1,IL2RA,LRRC15,PLAU,SULF1,TNFAIP6,TNFSF4
LUAD	up	MSC	GO:0055114	oxidation-reduction process	865	43	7	3.58902	0.00606949	DIO2,FMO1,IL4I1,LOXL1,NOX4,TDO2,VCAM1
LUAD	up	MSC	GO:0007507	heart development	464	43	5	4.65343	0.0064751	COL11A1,COL3A1,GREM1,NOX4,XIRP1
LUAD	up	MSC	GO:0019221	cytokine-mediated signaling pathway	498	43	5	4.32436	0.00866209	IL2RA,LRRC15,SPHK1,TNFSF4,VCAM1
LUAD	up	MSC	GO:0044712	single-organism catabolic process	750	43	6	3.47663	0.0117489	COL11A1,COL3A1,COL6A3,IL4I1,SPHK1,TDO2
LUAD	up	MSC	GO:0001568	blood vessel development	542	43	5	3.9591	0.0121957	COL3A1,GREM1,LOXL1,SPHK1,SULF1
LUAD	up	MSC	GO:0046649	lymphocyte activation	549	43	5	3.90653	0.0128367	CD180,IL2RA,TIGIT,TNFSF4,VCAM1
LUAD	up	MSC	GO:0071363	cellular response to growth factor stimulus	564	43	5	3.79835	0.014287	COL3A1,GREM1,NOX4,SULF1,VCAM1
LUAD	up	MSC	GO:0051241	negative regulation of multicellular organismal process	915	43	6	2.81624	0.0284095	COL3A1,GREM1,PLAU,SULF1,TIGIT,TNFSF4
LUAD	up	MSC	GO:0008284	positive regulation of cell proliferation	749	43	5	2.82105	0.0418886	GREM1,IL2RA,SPHK1,TNFSF4,VCAM1
LUAD	up	MSC	GO:0050776	regulation of immune response	759	43	5	2.7819	0.0439385	CD180,COL3A1,IL2RA,TNFSF4,VCAM1
LUAD	up	E2F6	GO:1903047	mitotic cell cycle process	777	45	13	8.46935	7.72108e-08	CENPA,DNA2,FAM64A,NEK2,NUF2,OIP5,PCNA,PSMD12,RAN,SPC25,WDR43,ZWILCH,ZWINT
LUAD	up	E2F6	GO:0007062	sister chromatid cohesion	106	45	6	25.4828	3.72522e-07	CENPA,CENPL,NUF2,SPC25,ZWILCH,ZWINT
LUAD	up	E2F6	GO:0051054	positive regulation of DNA metabolic process	177	45	7	17.8914	4.24279e-07	CCT4,DNA2,MSH6,NEK2,PCNA,RFC4,RFC5
LUAD	up	E2F6	GO:0000280	nuclear division	478	45	10	9.90197	4.26735e-07	CENPA,FAM64A,MSH6,NEK2,NUF2,OIP5,RAN,SPC25,ZWILCH,ZWINT
LUAD	up	E2F6	GO:0051301	cell division	496	45	10	9.52527	5.98478e-07	CENPA,CKS1B,FAM64A,NEK2,NUF2,OIP5,RAN,SPC25,ZWILCH,ZWINT
LUAD	up	E2F6	GO:0000723	telomere maintenance	116	45	6	23.166	6.35115e-07	CCT4,DNA2,NEK2,PCNA,RFC4,RFC5
LUAD	up	E2F6	GO:0007067	mitotic nuclear division	381	45	9	10.9645	6.40457e-07	CENPA,FAM64A,NEK2,NUF2,OIP5,RAN,SPC25,ZWILCH,ZWINT
LUAD	up	E2F6	GO:0000731	DNA synthesis involved in DNA repair	63	45	5	35.7352	6.98747e-07	DNA2,EXO1,PCNA,RFC4,RFC5
LUAD	up	E2F6	GO:0006275	regulation of DNA replication	106	45	5	20.5223	9.24714e-06	DNA2,GMNN,PCNA,RFC4,RFC5
LUAD	up	E2F6	GO:0006261	DNA-dependent DNA replication	108	45	5	20.1189	1.01309e-05	DNA2,PCNA,RFC4,RFC5,RNASEH1
LUAD	up	E2F6	GO:0006310	DNA recombination	213	45	6	12.2485	2.12934e-05	DNA2,EXO1,MSH6,PCNA,RFC4,RFC5
LUAD	up	E2F6	GO:0090305	nucleic acid phosphodiester bond hydrolysis	241	45	6	10.7702	4.25913e-05	DNA2,EXO1,PCNA,RFC4,RFC5,RNASEH1
LUAD	up	E2F6	GO:0072331	signal transduction by p53 class mediator	229	45	5	9.18722	0.000358734	DNA2,EXO1,PCNA,RFC4,RFC5
LUAD	up	E2F6	GO:0007346	regulation of mitotic cell cycle	427	45	6	5.94544	0.000932873	CKS1B,NEK2,PCNA,PSMD12,ZWILCH,ZWINT
LUAD	up	E2F6	GO:0022613	ribonucleoprotein complex biogenesis	398	45	5	5.18383	0.00414306	PNO1,RAN,SNRPG,WDR12,WDR43
LUAD	up	E2F6	GO:0045786	negative regulation of cell cycle	401	45	5	5.14366	0.00427687	GMNN,PCNA,PPM1G,ZWILCH,ZWINT
LUAD	up	E2F6	GO:0051347	positive regulation of transferase activity	585	45	6	4.28144	0.00453757	CCT4,CKS1B,NEK2,PSMD12,RFC4,RFC5
LUAD	up	E2F6	GO:0007017	microtubule-based process	517	45	5	3.9504	0.0121758	CENPA,DNAH14,MEMO1,NEK2,WDR43
LUAD	up	E2F6	GO:0010557	positive regulation of macromolecule biosynthetic process	1448	45	9	2.65021	0.0135655	CCT4,CKS1B,DNA2,ILF2,NEK2,PCNA,RAN,RFC4,RFC5
LUAD	up	E2F6	GO:0031328	positive regulation of cellular biosynthetic process	1568	45	9	2.42708	0.0218391	CCT4,CKS1B,DNA2,ILF2,NEK2,PCNA,RAN,RFC4,RFC5
LUAD	up	E2F6	GO:0006325	chromatin organization	645	45	5	3.13534	0.0286906	CENPA,CENPL,DPY30,OIP5,SUV39H2
LUAD	up	E2F6	GO:0000003	reproduction	1157	45	7	2.4898	0.033477	CCT4,EXO1,FANCL,MSH6,NEK2,PCNA,WDR43
LUAD	up	LEF1	GO:0030198	extracellular matrix organization	307	37	15	38.2725	4.13375e-17	COL16A1,COL1A1,COL1A2,COL3A1,COL5A2,CTSK,FAP,ITGA11,LOXL1,MFAP2,MMP16,POSTN,SULF1,VCAM1,VCAN
LUAD	up	LEF1	GO:0030574	collagen catabolic process	59	37	7	74.3699	4.43402e-11	COL1A1,COL1A2,COL3A1,COL5A2,CTSK,FAP,MMP16
LUAD	up	LEF1	GO:0001501	skeletal system development	464	37	11	15.1636	2.94134e-09	COL1A1,COL1A2,COL3A1,COL5A2,HAPLN3,MMP16,POSTN,ROR2,RUNX2,SULF1,VCAN
LUAD	up	LEF1	GO:0071230	cellular response to amino acid stimulus	45	37	5	64.8971	4.5638e-08	COL16A1,COL1A1,COL1A2,COL3A1,COL5A2
LUAD	up	LEF1	GO:0007160	cell-matrix adhesion	181	37	6	18.2721	2.58809e-06	COL16A1,COL3A1,ITGA11,POSTN,THY1,VCAM1
LUAD	up	LEF1	GO:0001503	ossification	342	37	7	11.3915	8.48778e-06	COL1A1,COL5A2,CTSK,ITGA11,MMP16,RUNX2,VCAN
LUAD	up	LEF1	GO:0009887	animal organ morphogenesis	930	37	10	6.35223	2.35125e-05	COL1A1,COL1A2,COL3A1,COL5A2,MFAP2,MMP16,ROR2,RUNX2,SULF1,THY1
LUAD	up	LEF1	GO:0007178	transmembrane receptor protein serine/threonine kinase signaling pathway	292	37	6	11.1033	3.94639e-05	COL1A2,COL3A1,HTRA3,ROR2,RUNX2,SULF1
LUAD	up	LEF1	GO:0071560	cellular response to transforming growth factor beta stimulus	197	37	5	13.428	6.88576e-05	COL1A1,COL1A2,COL3A1,HTRA3,POSTN
LUAD	up	LEF1	GO:0016477	cell migration	1105	37	10	5.27814	0.000101655	COL1A1,COL1A2,COL3A1,FAP,ITGA11,POSTN,ROR2,SULF1,THY1,VCAM1
LUAD	up	LEF1	GO:0001568	blood vessel development	542	37	7	7.04884	0.00015872	COL1A1,COL1A2,COL3A1,FAP,LOXL1,SULF1,THY1
LUAD	up	LEF1	GO:0016055	Wnt signaling pathway	438	37	6	7.28632	0.000362164	COL1A1,CPZ,ROR2,SFRP4,SULF1,WISP1
LUAD	up	LEF1	GO:0048598	embryonic morphogenesis	541	37	6	5.8467	0.00109769	COL5A2,MFAP2,MMP16,ROR2,RUNX2,SULF1
LUAD	up	LEF1	GO:0046649	lymphocyte activation	549	37	6	5.75812	0.00118397	CD28,IL21R,POU2F2,RUNX2,THY1,VCAM1
LUAD	up	LEF1	GO:0050776	regulation of immune response	759	37	7	4.94813	0.00119904	CD28,COL1A1,COL1A2,COL3A1,CTSK,THY1,VCAM1
LUAD	up	LEF1	GO:2000026	regulation of multicellular organismal development	1543	37	10	3.66457	0.00147108	CD28,COL1A1,COL3A1,COL5A2,CPNE5,ROR2,RUNX2,SFRP4,SULF1,THY1
LUAD	up	LEF1	GO:0030155	regulation of cell adhesion	576	37	6	5.47675	0.0015143	CD28,COL16A1,COL1A1,POSTN,THY1,VCAM1
LUAD	up	LEF1	GO:0030334	regulation of cell migration	616	37	6	5.10542	0.00212842	COL1A1,COL3A1,POSTN,ROR2,SULF1,THY1
LUAD	up	LEF1	GO:0045595	regulation of cell differentiation	1352	37	9	3.67571	0.00222739	CD28,COL1A1,COL3A1,COL5A2,CPNE5,POSTN,RUNX2,SFRP4,THY1
LUAD	up	LEF1	GO:0022603	regulation of anatomical structure morphogenesis	890	37	7	4.17988	0.00297559	COL5A2,CPNE5,POSTN,ROR2,RUNX2,SULF1,THY1
LUAD	up	LEF1	GO:0042060	wound healing	476	37	5	5.38341	0.00374444	COL1A1,COL1A2,COL3A1,FAP,POSTN
LUAD	up	LEF1	GO:0009968	negative regulation of signal transduction	995	37	7	3.71075	0.00550224	HTRA3,MEIS3,ROR2,RUNX2,SFRP4,SULF1,THY1
LUAD	up	LEF1	GO:0043009	chordate embryonic development	523	37	5	4.88121	0.00557363	COL1A1,MMP16,ROR2,RUNX2,SULF1
LUAD	up	LEF1	GO:0006955	immune response	1316	37	8	3.24649	0.00704893	CD28,COL1A1,COL1A2,COL3A1,CTSK,POU2F2,THY1,VCAM1
LUAD	up	LEF1	GO:0009888	tissue development	1614	37	9	3.02315	0.00726728	COL1A1,COL3A1,COL5A2,MSC,POSTN,ROR2,RUNX2,SFRP4,SULF1
LUAD	up	LEF1	GO:0048646	anatomical structure formation involved in morphogenesis	1053	37	7	3.49217	0.00746144	ADAM12,COL1A1,COL5A2,FAP,ROR2,SULF1,THY1
LUAD	up	LEF1	GO:0006357	regulation of transcription from RNA polymerase II promoter	1666	37	9	2.91832	0.00890429	BHLHE22,CD28,HTRA3,MEIS3,MSC,POU2F2,ROR2,RUNX2,SULF1
LUAD	up	LEF1	GO:0051128	regulation of cellular component organization	1991	37	10	2.75221	0.00936209	CD28,COL16A1,CPNE5,CTSK,FAP,HTRA3,POSTN,SFRP4,THY1,WISP1
LUAD	up	LEF1	GO:0098602	single organism cell adhesion	697	37	5	3.61468	0.0178442	CD28,POSTN,RUNX2,THY1,VCAM1
LUAD	up	LEF1	GO:0009967	positive regulation of signal transduction	1287	37	7	2.81107	0.0209355	CD28,COL1A1,COL3A1,MEIS3,ROR2,SFRP4,SULF1
LUAD	up	LEF1	GO:0034097	response to cytokine	728	37	5	3.45302	0.0211268	COL1A1,COL3A1,IL21R,POSTN,VCAM1
LUAD	up	LEF1	GO:0051093	negative regulation of developmental process	731	37	5	3.4381	0.0214643	COL3A1,COL5A2,POSTN,SULF1,THY1
LUAD	up	LEF1	GO:0007399	nervous system development	1945	37	9	2.45147	0.0230159	BHLHE22,COL3A1,CPNE5,HAPLN3,POSTN,RUNX2,SULF1,THY1,VCAN
LUAD	up	LEF1	GO:0042127	regulation of cell proliferation	1376	37	7	2.61331	0.028993	CD28,FAP,ROR2,RUNX2,SFRP4,SULF1,VCAM1
LUAD	up	LEF1	GO:0008283	cell proliferation	1761	37	8	2.35243	0.0355988	CD28,FAP,MMP16,ROR2,RUNX2,SFRP4,SULF1,VCAM1
LUAD	up	LEF1	GO:0006508	proteolysis	1450	37	7	2.46735	0.0371549	ADAM12,ADAM19,CPZ,CTSK,FAP,HTRA3,MMP16
LUAD	up	LEF1	GO:0010628	positive regulation of gene expression	1528	37	7	2.32883	0.0473074	CD28,COL1A1,MEIS3,POU2F2,ROR2,RUNX2,SFRP4
LUAD	up	LEF1	GO:0051241	negative regulation of multicellular organismal process	915	37	5	2.71157	0.0493739	COL3A1,COL5A2,FAP,SULF1,THY1
LUAD	up	LIN54	GO:0000280	nuclear division	478	30	9	14.8304	9.81972e-08	BUB1,CCNA2,KIF11,KIF15,KIF18A,KIF20B,MSH2,NCAPG2,ZWILCH
LUAD	up	LIN54	GO:0000077	DNA damage checkpoint	132	30	6	32.8595	1.09006e-07	BLM,BRCA1,BRIP1,CCNA2,FANCI,MSH2
LUAD	up	LIN54	GO:0007093	mitotic cell cycle checkpoint	135	30	6	32.0919	1.24603e-07	BLM,BUB1,CCNA2,FANCI,MSH2,ZWILCH
LUAD	up	LIN54	GO:0051301	cell division	496	30	9	14.268	1.34514e-07	BLM,BUB1,CCNA2,CKAP2,ECT2,KIF11,KIF20B,NCAPG2,ZWILCH
LUAD	up	LIN54	GO:0051276	chromosome organization	527	30	9	13.3895	2.24935e-07	BLM,BRCA1,BRIP1,BUB1,KIF18A,MSH2,NCAPG2,RFC3,ZWILCH
LUAD	up	LIN54	GO:0007067	mitotic nuclear division	381	30	8	15.9196	2.52647e-07	BUB1,CCNA2,KIF11,KIF15,KIF18A,KIF20B,NCAPG2,ZWILCH
LUAD	up	LIN54	GO:0007059	chromosome segregation	267	30	7	19.2399	3.6112e-07	BRCA1,BUB1,ECT2,ESCO2,KIF11,KIF18A,ZWILCH
LUAD	up	LIN54	GO:0006302	double-strand break repair	166	30	6	25.8232	4.23438e-07	BLM,BRCA1,BRIP1,ESCO2,MSH2,RIF1
LUAD	up	LIN54	GO:0070507	regulation of microtubule cytoskeleton organization	102	30	5	34.1997	9.60692e-07	BRCA1,CKAP2,KIF11,KIF18A,PLK4
LUAD	up	LIN54	GO:0010948	negative regulation of cell cycle process	192	30	6	22.2024	9.94084e-07	BLM,BRCA1,BUB1,CCNA2,FANCI,MSH2
LUAD	up	LIN54	GO:0010212	response to ionizing radiation	123	30	5	28.0956	2.42773e-06	BLM,BRCA1,ECT2,MSH2,RRM1
LUAD	up	LIN54	GO:0006260	DNA replication	246	30	6	17.1439	4.18598e-06	BLM,BRCA1,BRIP1,ESCO2,RFC3,RRM1
LUAD	up	LIN54	GO:0051052	regulation of DNA metabolic process	316	30	6	13.2228	1.74822e-05	BLM,BRCA1,ESCO2,MSH2,RFC3,RIF1
LUAD	up	LIN54	GO:0006310	DNA recombination	213	30	5	15.8575	3.49931e-05	BLM,BRCA1,BRIP1,MSH2,RFC3
LUAD	up	LIN54	GO:0072331	signal transduction by p53 class mediator	229	30	5	14.7138	4.94338e-05	BLM,BRCA1,BRIP1,MSH2,RFC3
LUAD	up	LIN54	GO:0000226	microtubule cytoskeleton organization	351	30	5	9.45474	0.000364578	BRCA1,CKAP2,KIF11,KIF18A,PLK4
LUAD	up	LIN54	GO:0044772	mitotic cell cycle phase transition	403	30	5	8.19444	0.000684104	BLM,BUB1,CCNA2,FANCI,PLK4
LUAD	up	LIN54	GO:0043009	chordate embryonic development	523	30	5	6.25004	0.00217926	BRCA1,KIF20B,MSH2,NCAPG2,PLK4
LUAD	up	LIN54	GO:0008283	cell proliferation	1761	30	9	3.65854	0.0028404	BRCA1,BRIP1,BUB1,CCNA2,KIAA1524,KIF15,KIF20B,NCAPG2,RRM1
LUAD	up	LIN54	GO:1902589	single-organism organelle organization	1446	30	7	3.22944	0.0122665	BRCA1,BUB1,CKAP2,KIF11,KIF18A,PLK4,ZWILCH
LUAD	up	LIN54	GO:0051345	positive regulation of hydrolase activity	828	30	5	3.86059	0.014889	ARHGAP11A,ARHGAP11B,DEPDC1,ECT2,MSH2
LUAD	up	LIN54	GO:1902531	regulation of intracellular signal transduction	1547	30	7	2.99752	0.0173489	ARHGAP11A,ARHGAP11B,BLM,BRCA1,BRIP1,ECT2,RFC3
LUAD	up	LIN54	GO:0044702	single organism reproductive process	1042	30	5	3.02242	0.0360141	KIAA1524,KIF18A,MSH2,PLK4,RRM1
LUAD	up	LIN54	GO:0045935	positive regulation of nucleobase-containing compound metabolic process	1500	30	6	2.54598	0.0470507	BLM,BRCA1,CCNA2,CKAP2,RFC3,RIF1
LUAD	up	TFAP4	GO:0006259	DNA metabolic process	819	33	7	5.2695	0.00091442	C10orf2,CBX8,CDT1,CHTF18,EXOSC5,KIF22,RECQL4
LUAD	up	TFAP4	GO:1901566	organonitrogen compound biosynthetic process	1209	33	7	3.47245	0.00816352	MRPS34,PAICS,PYCR1,SHMT2,SLC25A10,SRM,TRAP1
LUAD	up	TFAP4	GO:0044711	single-organism biosynthetic process	1167	33	6	2.97528	0.0247551	CBX8,KAT2A,PAICS,PYCR1,SHMT2,SLC25A10
LUAD	up	TFAP4	GO:0070647	protein modification by small protein conjugation or removal	928	33	5	3.05336	0.033821	CBX4,CBX8,KAT2A,SHMT2,TRAF7
LUAD	up	YY1	GO:0007067	mitotic nuclear division	381	35	12	23.0696	8.46874e-12	CCNB1,CDCA8,CDK1,CENPA,MAD2L1,NCAPH,NEK2,RACGAP1,SKA3,SPC25,TPX2,TTK
LUAD	up	YY1	GO:0051301	cell division	496	35	13	19.833	9.44797e-12	CCNB1,CDCA8,CDK1,CENPA,CKAP2,CKS1B,MAD2L1,NCAPH,NEK2,RACGAP1,SKA3,SPC25,TPX2
LUAD	up	YY1	GO:0000070	mitotic sister chromatid segregation	119	35	8	44.2145	1.03051e-10	CCNB1,CDCA8,CENPA,MAD2L1,NCAPH,NEK2,RACGAP1,TTK
LUAD	up	YY1	GO:0007052	mitotic spindle organization	41	35	5	76.8567	2.10567e-08	CCNB1,RACGAP1,SPC25,TPX2,TTK
LUAD	up	YY1	GO:0051983	regulation of chromosome segregation	71	35	5	41.9389	3.49784e-07	CCNB1,MAD2L1,NEK2,RACGAP1,TTK
LUAD	up	YY1	GO:0000086	G2/M transition of mitotic cell cycle	165	35	5	17.2204	2.23762e-05	CCNB1,CDK1,NEK2,PLK4,TPX2
LUAD	up	YY1	GO:0000082	G1/S transition of mitotic cell cycle	202	35	5	13.9624	5.88808e-05	CCNB1,CDK1,CDKN3,POLE2,PPAT
LUAD	up	YY1	GO:0010639	negative regulation of organelle organization	234	35	5	11.9873	0.000117889	CCNB1,CKAP2,MAD2L1,NEK2,TTK
LUAD	up	YY1	GO:0071103	DNA conformation change	235	35	5	11.9351	0.000120271	CCNB1,CDK1,CENPA,GINS1,NCAPH
LUAD	up	YY1	GO:0051347	positive regulation of transferase activity	585	35	6	5.76059	0.00121381	CCNB1,CDK1,CKS1B,MAD2L1,NEK2,TPX2
LUAD	up	YY1	GO:0045786	negative regulation of cell cycle	401	35	5	6.86191	0.0013814	CCNB1,CDK1,CDKN3,MAD2L1,TTK
LUAD	up	YY1	GO:0006163	purine nucleotide metabolic process	477	35	5	5.73139	0.00294779	GMPS,HPRT1,MTHFD1,OLA1,PPAT
LUAD	up	YY1	GO:0019693	ribose phosphate metabolic process	489	35	5	5.58392	0.00327997	GMPS,HPRT1,OLA1,PPAT,RPE
LUAD	up	YY1	GO:0043009	chordate embryonic development	523	35	5	5.2069	0.00436822	CCNB1,GINS1,MTHFD1,NEK2,PLK4
LUAD	up	YY1	GO:0070925	organelle assembly	525	35	5	5.18606	0.00443939	CENPA,NEK2,PLK4,RACGAP1,TPX2
LUAD	up	YY1	GO:0044702	single organism reproductive process	1042	35	7	3.78425	0.00513362	CCNB1,CDK1,KIAA1524,NEK2,PLK4,PPAT,RACGAP1
LUAD	up	YY1	GO:0008283	cell proliferation	1761	35	9	2.95403	0.00866892	CCNB1,CDK1,CDKN3,GINS1,HPRT1,KIAA1524,RACGAP1,TPX2,TTK
LUAD	up	YY1	GO:0006468	protein phosphorylation	1697	35	8	2.63399	0.0214136	CCNB1,CDK1,CDKN3,CKS1B,NEK2,PLK4,TPX2,TTK
LUAD	up	YY1	GO:0044703	multi-organism reproductive process	782	35	5	3.41609	0.0222989	CCNB1,CDK1,KIAA1524,PPAT,RACGAP1
LUAD	up	YY1	GO:0001934	positive regulation of protein phosphorylation	811	35	5	3.2872	0.0256288	CCNB1,CDK1,CKS1B,TPX2,TTK
LUAD	up	YY1	GO:0006259	DNA metabolic process	819	35	5	3.25327	0.0266014	CDK1,GINS1,NEK2,POLE2,UNG
LUAD	up	YY1	GO:1901566	organonitrogen compound biosynthetic process	1209	35	6	2.66582	0.0374517	DARS,GMPS,HPRT1,MRPL3,MTHFD1,PPAT
LUAD	up	YY1	GO:0006461	protein complex assembly	1237	35	6	2.60051	0.0412018	CCNB1,CDK1,CENPA,DARS,HPRT1,PPAT
LUAD	up	TFAP2A	GO:0000070	mitotic sister chromatid segregation	119	20	4	36.039	1.07708e-05	BUB1B,KIF2C,KIF4A,NEK2
LUAD	up	TFAP2A	GO:0051983	regulation of chromosome segregation	71	20	3	43.135	7.91441e-05	BUB1B,KIF2C,NEK2
LUAD	up	TFAP2A	GO:0019886	antigen processing and presentation of exogenous peptide antigen via MHC class II	87	20	3	34.891	0.000144996	KIF2C,KIF4A,SPTBN2
LUAD	up	TFAP2A	GO:0051301	cell division	496	20	5	11.012	0.000239925	BUB1B,E2F8,KIF2C,KIF4A,NEK2
LUAD	up	TFAP2A	GO:0008283	cell proliferation	1761	20	8	5.69089	0.000581427	BUB1B,CDH3,E2F8,FAM83A,IQGAP3,KIF2C,KRT16,STIL
LUAD	up	TFAP2A	GO:0000226	microtubule cytoskeleton organization	351	20	4	11.7897	0.000705615	KIF2C,KIF4A,NEK2,STIL
LUAD	up	TFAP2A	GO:0007067	mitotic nuclear division	381	20	4	10.8343	0.000958518	BUB1B,KIF2C,KIF4A,NEK2
LUAD	up	TFAP2A	GO:0010639	negative regulation of organelle organization	234	20	3	12.5908	0.00257846	BUB1B,NEK2,SPTBN2
LUAD	up	TFAP2A	GO:0010564	regulation of cell cycle process	503	20	4	8.12474	0.00266084	BUB1B,E2F8,NEK2,STIL
LUAD	up	TFAP2A	GO:0048193	Golgi vesicle transport	289	20	3	10.1372	0.00466976	KIF2C,KIF4A,SPTBN2
LUAD	up	TFAP2A	GO:0001701	in utero embryonic development	294	20	3	9.95621	0.00489855	E2F8,NEK2,STIL
LUAD	up	TFAP2A	GO:0051493	regulation of cytoskeleton organization	369	20	3	7.88318	0.00916716	NEK2,SPTBN2,STIL
LUAD	up	TFAP2A	GO:0044772	mitotic cell cycle phase transition	403	20	3	7.19672	0.0116451	BUB1B,IQGAP3,NEK2
LUAD	up	TFAP2A	GO:0030855	epithelial cell differentiation	511	20	3	5.62994	0.0219051	CDH3,E2F8,KRT16
LUAD	up	TFAP2A	GO:0070925	organelle assembly	525	20	3	5.47456	0.0235078	KIF4A,NEK2,STIL
LUAD	up	TFAP2A	GO:0051347	positive regulation of transferase activity	585	20	3	4.89261	0.0310945	BUB1B,IQGAP3,NEK2
LUAD	up	TFAP2A	GO:0044702	single organism reproductive process	1042	20	4	3.77622	0.0324987	E2F8,EXO1,GJB2,NEK2
LUAD	up	TFAP2A	GO:0044711	single-organism biosynthetic process	1167	20	4	3.34374	0.0464348	B3GNT3,CDH3,GPR87,SLC2A1
LUAD	up	NR2F6	GO:0001522	pseudouridine synthesis	17	18	2	138.141	0.000147104	PUSL1,RPUSD1
LUAD	up	NR2F6	GO:0008033	tRNA processing	106	18	2	19.9558	0.00568803	PUSL1,RPUSD1
LUAD	up	NR2F6	GO:0046394	carboxylic acid biosynthetic process	224	18	2	9.28591	0.023689	PTGES2,PYCR1
LUAD	down	PKNOX2	GO:0001525	angiogenesis	390	624	43	3.36287	1.97204e-10	ACVRL1,ANGPT1,ANGPT4,C5AR1,CALCRL,CD34,CTGF,CX3CR1,ECSCR,EMP2,ENG,ENPP2,EPAS1,FGF10,FGF2,FLT4,GATA6,HGF,HOXA5,JAM3,MEIS1,MMP19,NOTCH4,NPR1,PPP1R16B,PRKCB,PTGIS,PTPRB,PTPRM,RAMP2 ...
LUAD	down	PKNOX2	GO:0001570	vasculogenesis	69	624	16	7.97427	3.49741e-09	CD34,EMP2,ENG,FOXF1,HEG1,MYOCD,QKI,RAMP2,RAPGEF2,RASIP1,SOX17,SOX18,TBX5,TGFBR2,TIE1,TMEM100
LUAD	down	PKNOX2	GO:0030198	extracellular matrix organization	307	624	35	3.46091	4.16346e-09	ABI3BP,APBB2,COL13A1,CTGF,ECM2,ELN,ENG,FBLN5,FGF2,FOXF1,FOXF2,GAS6,HPSE2,ICAM2,ITGA8,ITGAL,JAM2,JAM3,LAMA2,LAMA4,LRP1,LTBP2,MFAP4,MMP19,MYH11,NPNT,RAMP2,RECK,SNCA,SPOCK2 ...
LUAD	down	PKNOX2	GO:0006939	smooth muscle contraction	91	624	18	6.52596	5.63639e-09	ADRA1A,ADRA1D,ADRB2,ATP1A2,CALCRL,CHRM1,CHRM2,CNN1,DOCK4,EDNRB,MYH11,MYLK,MYOCD,NMUR1,NPNT,P2RX1,P2RX2,SLC8A1
LUAD	down	PKNOX2	GO:0051145	smooth muscle cell differentiation	45	624	12	9.55256	6.03084e-08	EDNRB,ENG,FGF10,FOXF1,GATA6,ITGA8,MYOCD,NPNT,PRDM6,RAMP2,TMEM204,ZEB1
LUAD	down	PKNOX2	GO:0051241	negative regulation of multicellular organismal process	915	624	65	2.08835	4.05244e-07	ACP5,ACVRL1,ADRA1A,ADRB2,AGER,ANGPT1,ANGPT4,ATP1A2,AVPR2,BMPR2,CALCRL,CD34,CD83,CLDN18,CRHBP,CX3CR1,CYGB,DCC,DIXDC1,DOCK4,ECSCR,EDNRB,EFEMP1,FGF2,FIG4,GAS6,GATA1,GATA6,GDF10,HGF ...
LUAD	down	PKNOX2	GO:0006898	receptor-mediated endocytosis	248	624	27	3.25238	6.31361e-07	ADRB2,ANGPT1,CALCRL,CD5L,CETP,COLEC12,DAB2,ENPP2,GRIA1,HBA1,HBA2,HBB,LRP1,MARCO,MASP1,MRC1,OLR1,PRG4,RAMP2,RAMP3,RSPO1,SCARA5,SCARF1,SNCA,SNX1,TGFBR2,WNT3A
LUAD	down	PKNOX2	GO:0006940	regulation of smooth muscle contraction	55	624	12	7.3258	6.53974e-07	ADRA1A,ADRA1D,ADRB2,ATP1A2,CALCRL,CHRM1,CHRM2,CNN1,DOCK4,MYOCD,NPNT,P2RX1
LUAD	down	PKNOX2	GO:0003197	endocardial cushion development	39	624	10	9.03157	1.15183e-06	ACVRL1,BMPR2,DCHS1,ENG,FOXF1,HEYL,TBX2,TBX5,TGFBR2,TMEM100
LUAD	down	PKNOX2	GO:0060047	heart contraction	241	624	26	3.21516	1.20981e-06	ABCC9,ACE,ADRA1A,ATP1A2,CACNA2D2,CASQ2,CHRM2,CTGF,DES,EPAS1,FXYD6,HBEGF,HSPB7,KCNE1,KCNK3,MEF2A,MYL3,NPR1,NPR2,PDE5A,SGCD,SGCG,SLC8A1,SLC8A3,TBX2,TNNC1
LUAD	down	PKNOX2	GO:0043547	positive regulation of GTPase activity	568	624	45	2.31688	1.6208e-06	ACTN2,AKAP13,ANGPT1,ARAP3,ARHGAP30,ARHGAP31,ARHGAP6,ARHGEF6,CCL14,CCL23,DENND2A,DENND3,DLC1,DOCK4,DOCK8,ELMO1,FAM13B,FGD3,FGF10,FGF2,GFRA1,GFRA2,GNAQ,HBEGF,HERC1,IL3RA,KL,LRRK2,NCKAP1L,ODAM ...
LUAD	down	PKNOX2	GO:0030239	myofibril assembly	54	624	11	6.70561	3.93019e-06	ACTN2,AKAP13,ANKRD1,CASQ2,LDB3,LMOD1,MEF2A,MYH10,MYH11,MYOZ3,TMOD2
LUAD	down	PKNOX2	GO:0007160	cell-matrix adhesion	181	624	21	3.47253	4.05707e-06	ACTN2,ACVRL1,ARHGAP6,CD34,COL13A1,CTGF,DLC1,ECM2,EMP2,FBLN5,FERMT2,ITGA8,ITGAL,JAM3,LYVE1,MACF1,MYOC,NPNT,PIK3R1,SORBS1,UTRN
LUAD	down	PKNOX2	GO:0030168	platelet activation	153	624	19	3.74549	4.26789e-06	F8,GAS6,GATA1,GNAQ,HBB,MYL9,P2RX1,P2RY1,P2RY12,PIK3R1,PIK3R5,PRKCB,PRKCE,PRKCH,SELP,THBD,TLR4,VWF,WNT3A
LUAD	down	PKNOX2	GO:0048565	digestive tract development	126	624	17	4.11223	4.38456e-06	CLDN18,DCHS1,EDNRB,FAT4,FGF10,FOXF1,FOXF2,GATA1,GATA5,GATA6,HOXA5,MYOCD,PCSK5,SFRP5,SOX17,TBX2,TGFBR2
LUAD	down	PKNOX2	GO:0045766	positive regulation of angiogenesis	114	624	16	4.30055	4.97205e-06	ACVRL1,ANGPT4,C5AR1,CD34,CX3CR1,ENG,FGF2,GATA6,HGF,PPP1R16B,PRKCB,PTGIS,RAMP2,SEMA5A,TGFBR2,TNFSF12
LUAD	down	PKNOX2	GO:0051093	negative regulation of developmental process	731	624	52	2.06681	6.00592e-06	ACVRL1,ADRB2,ANGPT4,BMPR2,CETP,CLDN18,CMTM5,CX3CR1,DCC,DIXDC1,ECSCR,EDNRB,EFEMP1,FGF10,FIG4,GAS6,GATA1,GDF10,HOXA5,LIMS2,LRP1,MEIS1,MYOCD,NOTCH4,NPR1,NPR2,P2RY12,PIK3R1,PRDM6,PRICKLE1 ...
LUAD	down	PKNOX2	GO:0030324	lung development	157	624	19	3.63544	6.25652e-06	BMPR2,CTGF,CYP1A2,EPAS1,FGF10,FLT4,FOXF1,GATA6,GPC3,HEG1,HHIP,HOXA5,KLF2,MYOCD,RSPO2,TBX4,TBX5,TGFBR2,WNT2B
LUAD	down	PKNOX2	GO:0061041	regulation of wound healing	117	624	16	4.17207	6.99821e-06	AGER,CD34,CLEC4M,FGF2,HBEGF,LBH,MYLK,PRKCE,PROS1,SCARA5,SELP,SERPING1,TGFBR2,THBD,TLR4,WFDC1
LUAD	down	PKNOX2	GO:0010517	regulation of phospholipase activity	59	624	11	6.00467	9.70283e-06	ADRA1A,AGTR1,C5AR1,FGF2,GNAQ,LRP1,NMUR1,PLA2G5,PRKCE,RASGRP4,SNCA
LUAD	down	PKNOX2	GO:0072376	protein activation cascade	71	624	12	5.33461	1.10697e-05	C5AR1,C7,CFD,CFP,F10,F8,FCN1,FCN3,MASP1,PROS1,SERPING1,VWF
LUAD	down	PKNOX2	GO:0045446	endothelial cell differentiation	83	624	13	4.87556	1.13664e-05	ACVRL1,BMPR2,ENG,HEG1,MYADM,NOTCH4,PDE2A,PPP1R16B,RAPGEF2,S1PR1,SOX17,SOX18,TMEM100
LUAD	down	PKNOX2	GO:0042310	vasoconstriction	73	624	12	5.16005	1.48526e-05	ACE,ADRA1A,ADRA1D,AGTR1,ATP1A2,AVPR2,BMPR2,CHRM1,DOCK4,EDNRB,P2RX1,SLC8A1
LUAD	down	PKNOX2	GO:0002576	platelet degranulation	99	624	14	4.32777	1.7643e-05	ACTN2,CFD,CLEC3B,F8,GAS6,HGF,ITIH3,MMRN1,P2RX1,PHACTR2,PROS1,SELP,SERPING1,VWF
LUAD	down	PKNOX2	GO:0003014	renal system process	100	624	14	4.27719	1.98247e-05	ADCY4,ADRA1A,AGTR1,AQP4,AVPR2,CD34,EDNRB,EMP2,GAS6,HBB,INPP5K,NPR1,PCSK5,WFS1
LUAD	down	PKNOX2	GO:0072593	reactive oxygen species metabolic process	217	624	22	2.9834	2.12364e-05	ACP5,AGTR1,CD34,CTGF,CYP1A2,DUOX1,DUOXA1,FBLN5,GPX3,HBA1,HBA2,HBB,KLF2,LRRK2,PDK4,PID1,PREX1,PTGIS,SESN1,SNCA,TGFBR2,TLR4
LUAD	down	PKNOX2	GO:0019229	regulation of vasoconstriction	57	624	10	5.56693	4.27368e-05	ACE,ADRA1A,ADRA1D,AGTR1,ATP1A2,AVPR2,BMPR2,CHRM1,DOCK4,P2RX1
LUAD	down	PKNOX2	GO:0003073	regulation of systemic arterial blood pressure	81	624	12	4.55905	4.35508e-05	ACE,ADRA1A,ADRA1D,ADRB2,AGTR1,AVPR2,BMPR2,CPA3,EMP2,GAS6,P2RX2,PCSK5
LUAD	down	PKNOX2	GO:0072089	stem cell proliferation	96	624	13	4.10934	5.5686e-05	ACE,CD34,CX3CR1,EML1,HHIP,LRRK2,SOX17,SOX18,SOX5,TBX3,TRIM71,WNT2B,WNT3A
LUAD	down	PKNOX2	GO:0007517	muscle organ development	319	624	27	2.45066	6.6085e-05	ANKRD1,ENG,FGF2,GATA6,HBEGF,HEG1,HEYL,HLF,KCNAB1,LAMA2,MEF2A,MYL3,MYLK,MYOCD,P2RX2,S1PR1,SGCA,SGCD,SGCG,SOX17,TBX2,TBX5,TGFBR2,TNNC1,UNC45B,UTRN,WNT3A
LUAD	down	PKNOX2	GO:0043149	stress fiber assembly	73	624	11	4.64557	7.69192e-05	ARHGAP6,CTGF,DLC1,INPP5K,MYOC,PHACTR1,PIK3R1,S1PR1,SORBS1,SORBS3,SYNPO
LUAD	down	PKNOX2	GO:0070374	positive regulation of ERK1 and ERK2 cascade	158	624	17	3.17268	8.6353e-05	ADRA1A,ANGPT1,C5AR1,CCL14,CCL23,CTGF,FAM150B,FGF10,FGF2,FLT4,GAS6,GLIPR2,NPNT,P2RY1,PLA2G5,RAPGEF2,TLR4
LUAD	down	PKNOX2	GO:0060193	positive regulation of lipase activity	62	624	10	5.03028	9.00087e-05	ADRA1A,AGTR1,C5AR1,FGF2,GNAQ,GPIHBP1,NMUR1,PLA2G5,PRKCE,RASGRP4
LUAD	down	PKNOX2	GO:0060840	artery development	75	624	11	4.49986	9.89832e-05	ACVRL1,BMPR2,ENG,FOXF1,LRP1,MYH10,MYLK,MYOCD,NDST1,PRICKLE1,TBX2
LUAD	down	PKNOX2	GO:0007188	adenylate cyclase-modulating G-protein coupled receptor signaling pathway	145	624	16	3.26089	0.000102558	ADCY4,ADRA1A,ADRA1D,ADRB2,AVPR2,CALCRL,CHRM1,CHRM2,GNAQ,GRK5,P2RY1,P2RY12,PTGIR,RAPGEF2,RXFP1,S1PR1
LUAD	down	PKNOX2	GO:0030336	negative regulation of cell migration	193	624	19	2.87703	0.000113079	ACVRL1,ADARB1,ANGPT4,ARAP3,CX3CR1,CXCL12,CYGB,DACH1,DLC1,ENG,FGF2,LRP1,MCC,PTPRM,RECK,STARD13,TBX5,TIE1,VASH1
LUAD	down	PKNOX2	GO:0007585	respiratory gaseous exchange	64	624	10	4.84293	0.000118602	ATP1A2,DACH1,ELN,FLT4,HOXA5,NDST1,SFTPA1,SFTPA2,SFTPC,TNNC1
LUAD	down	PKNOX2	GO:0048754	branching morphogenesis of an epithelial tube	147	624	16	3.21071	0.000120669	DCHS1,ENG,FAT4,FGF10,FGF2,FOXF1,GPC3,HHIP,HOXA5,NOTCH4,NPNT,RASIP1,RSPO2,TBX3,TGFBR2,WNT2B
LUAD	down	PKNOX2	GO:0055007	cardiac muscle cell differentiation	90	624	12	4.03111	0.00012435	ACTN2,AKAP13,GATA6,MEF2A,MYH10,MYH11,MYOCD,NEXN,SLC8A1,TBX3,TBX5,WNT3A
LUAD	down	PKNOX2	GO:0003279	cardiac septum development	93	624	12	3.88126	0.000170884	BMPR2,ENG,GATA6,HEG1,HEYL,MYH10,NDST1,PCSK5,TBX2,TBX3,TBX5,TGFBR2
LUAD	down	PKNOX2	GO:0051591	response to cAMP	93	624	12	3.88126	0.000170884	CDO1,CRHBP,DUOX1,GPD1,INPP5K,KCNE1,MMP19,PLA2G5,RAPGEF2,SLC8A1,SLC8A3,THBD
LUAD	down	PKNOX2	GO:0007200	phospholipase C-activating G-protein coupled receptor signaling pathway	94	624	12	3.83376	0.000189381	ACTN2,ADRA1A,ADRA1D,AGTR1,C5AR1,CHRM1,CHRM2,EDNRB,GNAQ,NMUR1,P2RY1,S1PR1
LUAD	down	PKNOX2	GO:0010634	positive regulation of epithelial cell migration	99	624	12	3.61197	0.000309625	ANGPT1,ANGPT4,BMPR2,ENPP2,FGF10,FGF2,FLT4,GLIPR2,HBEGF,PRKCE,SEMA5A,TGFBR2
LUAD	down	PKNOX2	GO:0003206	cardiac chamber morphogenesis	116	624	13	3.30734	0.000384852	ADAMTS1,BMPR2,ENG,FOXF1,GATA6,HEG1,HEYL,MYL3,TBX2,TBX3,TBX5,TGFBR2,TNNC1
LUAD	down	PKNOX2	GO:0051924	regulation of calcium ion transport	182	624	17	2.70721	0.000472824	AHNAK,ATP1A2,CASQ2,CD4,CXCL12,INPP5K,JPH4,MYLK,P2RX1,P2RX2,P2RY12,PRKCE,SLC8A1,SNCA,TRPV2,WFS1,WNT3A
LUAD	down	PKNOX2	GO:0019722	calcium-mediated signaling	137	624	14	2.98382	0.000601214	AGTR1,ATP1A2,CASQ2,CD4,JPH4,LMCD1,LRRK2,NFATC1,NMUR1,P2RX2,RCAN1,SELP,SLC8A1,TMEM100
LUAD	down	PKNOX2	GO:0051494	negative regulation of cytoskeleton organization	107	624	12	3.30626	0.000634013	ARHGAP6,DLC1,GMFG,INPP5K,LMOD1,MYADM,MYOC,PLEKHH2,S1PR1,SNCA,SPTBN1,TMOD2
LUAD	down	PKNOX2	GO:0010811	positive regulation of cell-substrate adhesion	95	624	11	3.42437	0.000806442	ABI3BP,ECM2,EMP2,FOXF1,MYADM,MYOC,NPNT,PREX1,PRKCE,SPOCK2,UTRN
LUAD	down	PKNOX2	GO:0007229	integrin-mediated signaling pathway	84	624	10	3.53018	0.00111048	ADAMTS1,CTGF,EMP2,FERMT2,FGR,ITGA8,ITGAL,LIMS2,NEDD9,PRAM1
LUAD	down	PKNOX2	GO:0060348	bone development	164	624	15	2.63919	0.00123572	ACP5,AKAP13,BMPR2,CLDN18,COL13A1,DCHS1,ENG,FAT4,FLI1,FOXN3,MEIS1,MYOC,NPR2,TAL1,TGFBR2
LUAD	down	PKNOX2	GO:0090287	regulation of cellular response to growth factor stimulus	216	624	18	2.38774	0.00124982	ACVRL1,BMPR2,DAB2,ENG,FGF10,FGF2,GATA6,GPC3,HHIP,ITGA8,LTBP4,MYOCD,NPNT,PRKCB,SOSTDC1,TGFBR2,TMEM204,ZEB1
LUAD	down	PKNOX2	GO:0014065	phosphatidylinositol 3-kinase signaling	151	624	14	2.67662	0.00155912	ANGPT1,FGF10,FGF2,FGR,GAB1,HBEGF,HGF,KL,MYOC,PIK3R1,PIK3R5,PIP5K1B,PPP1R16B,SELP
LUAD	down	PKNOX2	GO:0001935	endothelial cell proliferation	103	624	11	3.12508	0.00157676	ACVRL1,BMPR2,CD34,CXCL12,FGF2,FLT4,PPP1R16B,PTPRM,SEMA5A,TNFSF12,VASH1
LUAD	down	PKNOX2	GO:0014066	regulation of phosphatidylinositol 3-kinase signaling	135	624	13	2.78904	0.00160981	ANGPT1,FGF10,FGF2,FGR,GAB1,HBEGF,HGF,KL,MYOC,PIK3R1,PIP5K1B,PPP1R16B,SELP
LUAD	down	PKNOX2	GO:0048771	tissue remodeling	135	624	13	2.78904	0.00160981	ACE,ACP5,ACVRL1,ADRB2,AGER,BMPR2,CLDN18,EPAS1,FGF10,FLT4,PDK4,RASSF2,S1PR1
LUAD	down	PKNOX2	GO:0050727	regulation of inflammatory response	276	624	21	2.16594	0.00162512	ACP5,AGER,AGTR1,C5AR1,C7,CALCRL,CCL14,CCL23,CFP,CX3CR1,DUOXA1,EDNRB,FOXF1,HGF,LPL,PDE2A,PROS1,PTGIS,SERPING1,TLR4,WFDC1
LUAD	down	PKNOX2	GO:0001936	regulation of endothelial cell proliferation	89	624	10	3.30574	0.00173274	ACVRL1,BMPR2,CXCL12,FGF2,FLT4,PPP1R16B,PTPRM,SEMA5A,TNFSF12,VASH1
LUAD	down	PKNOX2	GO:0010594	regulation of endothelial cell migration	107	624	11	2.99414	0.0021436	ACVRL1,ANGPT1,ANGPT4,BMPR2,EMP2,FGF2,FLT4,PTPRM,SEMA5A,STARD13,VASH1
LUAD	down	PKNOX2	GO:0060326	cell chemotaxis	228	624	18	2.24968	0.00228009	AGTR1,C5AR1,CCL14,CCL23,CX3CR1,CXCL12,DAPK2,DOCK4,EDNRB,FGF2,GAS6,HBEGF,HGF,JAM3,NCKAP1L,PREX1,S1PR1,SEMA5A
LUAD	down	PKNOX2	GO:0030282	bone mineralization	93	624	10	3.14567	0.0024117	ADRB2,BMPR2,CLEC3B,GATA1,GPC3,KL,MGP,RSPO2,S1PR1,SLC8A1
LUAD	down	PKNOX2	GO:0030099	myeloid cell differentiation	306	624	22	2.03713	0.00259135	CBFA2T3,CD101,CLDN18,EPAS1,FLI1,GAB3,GATA1,GPC3,HOXA5,IL34,IRF8,KLF2,MEIS1,NCKAP1L,PIK3R1,RASGRP4,RASSF2,SNRK,TAL1,TGFBR2,TLR4,ZBTB16
LUAD	down	PKNOX2	GO:0048863	stem cell differentiation	160	624	14	2.51014	0.00268079	ACE,EDNRB,GATA6,MYOCD,PRICKLE1,SEMA5A,SEMA6A,SOX17,SOX18,SOX5,TAL1,TBX2,TBX5,WNT3A
LUAD	down	PKNOX2	GO:0061337	cardiac conduction	127	624	12	2.72778	0.00280982	ABCC9,ATP1A2,CACNA2D2,CASQ2,FXYD6,KCNE1,KCNK3,MEF2A,NPR1,NPR2,SLC8A1,SLC8A3
LUAD	down	PKNOX2	GO:0043542	endothelial cell migration	145	624	13	2.57633	0.00303642	ACVRL1,ANGPT1,ANGPT4,BMPR2,EMP2,FGF2,FLT4,PTPRM,SEMA5A,SOX18,STARD13,TNFSF12,VASH1
LUAD	down	PKNOX2	GO:0090100	positive regulation of transmembrane receptor protein serine/threonine kinase signaling pathway	96	624	10	3.03539	0.0030492	ACVRL1,BMPR2,DAB2,ENG,GATA6,GDF10,GPC3,ITGA8,MYOCD,NPNT
LUAD	down	PKNOX2	GO:0050921	positive regulation of chemotaxis	112	624	11	2.84506	0.00307381	AGER,BMPR2,C5AR1,CXCL12,DAPK2,FGF10,FGF2,GAS6,NCKAP1L,S1PR1,SEMA5A
LUAD	down	PKNOX2	GO:0034329	cell junction assembly	182	624	15	2.35211	0.00341989	ACE,ACTN2,ACVRL1,ARHGAP6,DLC1,FERMT2,HEG1,LIMS2,MACF1,MYOC,PRKCH,RAMP2,RAPGEF2,SORBS1,TNS1
LUAD	down	PKNOX2	GO:0044236	multicellular organism metabolic process	114	624	11	2.78947	0.00352648	ACE,ADRB2,COL13A1,COL6A6,CTGF,CYGB,ENG,GHR,MFAP4,MMP19,TNXB
LUAD	down	PKNOX2	GO:0033002	muscle cell proliferation	148	624	13	2.51835	0.00362412	ANGPT1,CALCRL,CNN1,FGF2,GATA6,HBEGF,NPR1,OGN,PTGIR,S1PR1,TBX2,TBX5,TGFBR2
LUAD	down	PKNOX2	GO:0048639	positive regulation of developmental growth	148	624	13	2.51835	0.00362412	BMPR2,CACNA2D2,CXCL12,FGF2,GATA6,GHR,MACF1,SEMA5A,TBX2,TBX5,TGFBR2,TRPV2,WNT3A
LUAD	down	PKNOX2	GO:2000021	regulation of ion homeostasis	184	624	15	2.32389	0.00379015	AGTR1,ATP1A2,AVPR2,CASQ2,CD4,EDNRB,FGF2,JPH4,LRRK2,MYOC,NPR1,P2RX2,PRKCE,SLC8A1,SNCA
LUAD	down	PKNOX2	GO:0003231	cardiac ventricle development	116	624	11	2.73585	0.004031	BMPR2,ENG,FOXF1,HEG1,HEYL,MYL3,MYOCD,TBX3,TBX5,TGFBR2,TNNC1
LUAD	down	PKNOX2	GO:0008277	regulation of G-protein coupled receptor protein signaling pathway	117	624	11	2.71004	0.00430398	ADRB2,GNG7,GRK5,LRRK2,RAMP2,RAMP3,RASGRP4,RGS5,RGS9,SNCA,TMOD2
LUAD	down	PKNOX2	GO:0035265	organ growth	135	624	12	2.5491	0.00462479	ADRA1A,CACNA2D2,FGF10,FGF2,GATA6,HEG1,RSPO2,S1PR1,TBX2,TBX5,TGFBR2,WWC2
LUAD	down	PKNOX2	GO:0043270	positive regulation of ion transport	189	624	15	2.25657	0.00486095	ACTN2,ARC,CD4,CHRM1,CXCL12,KCNE1,MYLK,P2RX1,P2RX2,P2RY1,P2RY12,SNCA,TRPV2,WFS1,WNT3A
LUAD	down	PKNOX2	GO:0051216	cartilage development	171	624	14	2.33271	0.00487647	ACVRL1,BMPR2,CTGF,EFEMP1,FGF2,HOXA5,MGP,MUSTN1,RSPO2,SOX5,TGFBR2,WNT2B,ZBTB16,ZEB1
LUAD	down	PKNOX2	GO:2000377	regulation of reactive oxygen species metabolic process	138	624	12	2.48805	0.00550867	ACP5,AGTR1,CD34,DUOXA1,FBLN5,HBB,KLF2,PID1,PTGIS,SNCA,TGFBR2,TLR4
LUAD	down	PKNOX2	GO:0060402	calcium ion transport into cytosol	121	624	11	2.61087	0.00554628	ADRA1A,ATP1A2,CASQ2,CD4,FGF2,JPH4,P2RX2,PRKCE,SLC8A1,SLC8A3,SNCA
LUAD	down	PKNOX2	GO:0006941	striated muscle contraction	139	624	12	2.46833	0.00583141	ADRA1A,ATP1A2,CASQ2,CTGF,KCNE1,MYL3,PDE5A,RCSD1,SLC8A1,SLC8A3,SYNM,TNNC1
LUAD	down	PKNOX2	GO:0006909	phagocytosis	194	624	15	2.1928	0.00616521	CD93,COLEC12,ELMO1,FCN1,FCN3,FGR,GAS6,IRF8,ITGAL,LRP1,MARCO,MYH2,NCKAP1L,PIK3R1,PRKCE
LUAD	down	PKNOX2	GO:0007368	determination of left/right symmetry	106	624	10	2.71757	0.00619273	ENG,FGF10,FOXF1,PCSK5,SOX17,SOX18,TBX2,TBX3,TGFBR2,WNT3A
LUAD	down	PKNOX2	GO:1903510	mucopolysaccharide metabolic process	106	624	10	2.71757	0.00619273	ANGPT1,FGF2,HGF,ITIH3,ITIH5,LYVE1,NDST1,OGN,PRELP,SPOCK2
LUAD	down	PKNOX2	GO:1902105	regulation of leukocyte differentiation	213	624	16	2.12635	0.00626713	AGER,CD101,CD83,CLDN18,GAS6,HLA-DOA,IL34,IL7R,NCKAP1L,PIK3R1,RASSF2,TAL1,TGFBR2,TLR4,ZBTB16,ZEB1
LUAD	down	PKNOX2	GO:0034332	adherens junction organization	107	624	10	2.68939	0.00661017	ACTN2,ACVRL1,ARHGAP6,DLC1,FERMT2,MACF1,MYOC,RAB8B,RAMP2,SORBS1
LUAD	down	PKNOX2	GO:1903828	negative regulation of cellular protein localization	124	624	11	2.54092	0.00665118	ACTN2,ANGPT1,CLDN18,DAB2,GAS6,INPP5K,KCNE1,LRRK2,PDE2A,PID1,SFRP5
LUAD	down	PKNOX2	GO:0048469	cell maturation	142	624	12	2.41095	0.00689039	EDNRB,EPAS1,GNAQ,HOXA5,KLF2,LGI4,LRRK2,MYOC,NPR2,SCARF1,SOX18,TAL1
LUAD	down	PKNOX2	GO:0050679	positive regulation of epithelial cell proliferation	142	624	12	2.41095	0.00689039	ACVRL1,BMPR2,C5AR1,CXCL12,FGF10,FGF2,FLT4,ODAM,PPP1R16B,SEMA5A,TNFSF12,WNT3A
LUAD	down	PKNOX2	GO:0070371	ERK1 and ERK2 cascade	235	624	17	2.0423	0.00712304	ADRA1A,ANGPT1,C5AR1,CCL14,CCL23,CTGF,FAM150B,FGF10,FGF2,FLT4,GAS6,GLIPR2,NPNT,P2RY1,PLA2G5,RAPGEF2,TLR4
LUAD	down	PKNOX2	GO:0070588	calcium ion transmembrane transport	235	624	17	2.0423	0.00712304	AHNAK,ATP1A2,CACNA2D2,CASQ2,FGF2,GAS6,JPH4,LOXHD1,P2RY12,PDE2A,PRKCE,SLC24A4,SLC8A1,SLC8A3,SNCA,TRPV2,WNT3A
LUAD	down	PKNOX2	GO:0032102	negative regulation of response to external stimulus	237	624	17	2.02349	0.00772581	ACP5,AGER,CALCRL,CD34,CX3CR1,FGF2,FOXF1,HGF,PROS1,PTGIS,ROBO2,SEMA5A,SEMA6A,SERPING1,THBD,WFDC1,WNT3A
LUAD	down	PKNOX2	GO:2000027	regulation of organ morphogenesis	238	624	17	2.0142	0.00804222	BMPR2,CD34,DAB2,ENG,FGF10,GPC3,HGF,LIMS2,PRICKLE1,PRICKLE2,RSPO2,SOX17,TBX2,TBX5,TGFBR2,WNT2B,WNT3A
LUAD	down	PKNOX2	GO:1900371	regulation of purine nucleotide biosynthetic process	128	624	11	2.45356	0.00838424	ADCY4,ADRB2,AVPR2,CALCRL,EDNRB,NPR1,PDE2A,PID1,PTGIR,RAMP2,WFS1
LUAD	down	PKNOX2	GO:0008064	regulation of actin polymerization or depolymerization	146	624	12	2.3384	0.00853168	ACTN2,CXCL12,GMFG,LMOD1,MYADM,NCKAP1L,PLEKHH2,PREX1,PRKCE,SEMA5A,SPTBN1,TMOD2
LUAD	down	PKNOX2	GO:1903708	positive regulation of hemopoiesis	146	624	12	2.3384	0.00853168	AGER,CD101,CD83,GAS6,GATA1,HOXA5,IL34,IL7R,NCKAP1L,TAL1,TGFBR2,ZBTB16
LUAD	down	PKNOX2	GO:0030278	regulation of ossification	165	624	13	2.23448	0.00892366	ADRB2,BMPR2,GATA1,GDF10,HEMGN,HGF,KL,MGP,NPNT,RASSF2,S1PR1,SLC8A1,ZBTB16
LUAD	down	PKNOX2	GO:0010770	positive regulation of cell morphogenesis involved in differentiation	112	624	10	2.55658	0.0090344	BMPR2,CXCL12,MACF1,MYADM,MYOC,PREX1,ROBO2,SEMA5A,TRPV2,WNT3A
LUAD	down	PKNOX2	GO:0060828	regulation of canonical Wnt signaling pathway	223	624	16	2.02238	0.00955688	DAB2,DIXDC1,FGF10,GPC3,LRRK2,MCC,PRICKLE1,RSPO1,RSPO2,SFRP5,SOSTDC1,SOX17,SOX7,TMEM88,WNT2B,WNT3A
LUAD	down	PKNOX2	GO:0008154	actin polymerization or depolymerization	167	624	13	2.20517	0.00982036	ACTN2,ARHGAP6,CXCL12,GMFG,LMOD1,MYADM,NCKAP1L,PLEKHH2,PREX1,PRKCE,SEMA5A,SPTBN1,TMOD2
LUAD	down	PKNOX2	GO:0006959	humoral immune response	149	624	12	2.28691	0.00995155	C5AR1,C7,CD83,CFD,CFP,FCN1,FCN3,HLA-E,LY86,MASP1,PROS1,SERPING1
LUAD	down	PKNOX2	GO:0010469	regulation of receptor activity	114	624	10	2.50721	0.0101749	ACTN2,AGER,ARC,CASQ2,CRHBP,HEYL,JPH4,P2RY1,PRKCE,STOM
LUAD	down	PKNOX2	GO:0090002	establishment of protein localization to plasma membrane	132	624	11	2.3719	0.0104485	ACTN2,GAS6,INPP5K,MACF1,MYADM,PID1,PIK3R1,RAMP3,RILPL2,SORBS1,SPTBN1
LUAD	down	PKNOX2	GO:0008037	cell recognition	117	624	10	2.43653	0.0120871	CLEC4M,COLEC12,DOCK8,FCN1,FCN3,HVCN1,PCDH12,ROBO2,SEMA5A,ST6GALNAC6
LUAD	down	PKNOX2	GO:0030814	regulation of cAMP metabolic process	117	624	10	2.43653	0.0120871	ADCY4,ADRB2,AVPR2,CALCRL,EDNRB,PDE2A,PTGIR,RAMP2,SSTR4,WFS1
LUAD	down	PKNOX2	GO:1900544	positive regulation of purine nucleotide metabolic process	117	624	10	2.43653	0.0120871	ADCY4,ADRB2,AVPR2,CALCRL,GPD1,NPR1,PID1,PTGIR,RAMP2,WFS1
LUAD	down	PKNOX2	GO:0050731	positive regulation of peptidyl-tyrosine phosphorylation	153	624	12	2.2214	0.0121219	ACE,ANGPT1,ANGPT4,CD4,ENPP2,FAM150B,FGF10,GAS6,GATA1,GHR,HGF,WNT3A
LUAD	down	PKNOX2	GO:0030879	mammary gland development	118	624	10	2.41383	0.0127811	CDO1,FGF10,FOXF1,HOXA5,NOTCH4,SOSTDC1,TBX2,TBX3,TGFBR2,WNT3A
LUAD	down	PKNOX2	GO:0000187	activation of MAPK activity	136	624	11	2.29558	0.0128822	AKAP13,C1QTNF2,C5AR1,FGF10,FGF2,GAB1,GHR,HGF,LRRK2,MAPK10,TLR4
LUAD	down	PKNOX2	GO:0052652	cyclic purine nucleotide metabolic process	136	624	11	2.29558	0.0128822	ADCY4,ADRB2,AVPR2,CALCRL,EDNRB,NPR1,NPR2,PDE2A,PTGIR,RAMP2,WFS1
LUAD	down	PKNOX2	GO:1904062	regulation of cation transmembrane transport	192	624	14	2.05495	0.0129576	ACTN2,AHNAK,ATP1A2,CASQ2,DPP6,JPH4,KCNAB1,KCNE1,PRKCE,SLC8A1,SNCA,STOM,UTRN,WNT3A
LUAD	down	PKNOX2	GO:0048762	mesenchymal cell differentiation	174	624	13	2.10836	0.0135234	DAB2,EDNRB,ENG,FGF10,FOXF2,GLIPR2,HEYL,HGF,SEMA5A,SEMA6A,TBX5,TGFBR2,TMEM100
LUAD	down	PKNOX2	GO:0007179	transforming growth factor beta receptor signaling pathway	156	624	12	2.17458	0.0139751	ACVRL1,DAB2,ENG,FERMT2,GDF10,ITGA8,LTBP2,LTBP4,MYOCD,NPNT,TGFBR2,ZEB1
LUAD	down	PKNOX2	GO:0030308	negative regulation of cell growth	156	624	12	2.17458	0.0139751	ACVRL1,APBB2,BMPR2,DCC,NPR1,SEMA5A,SEMA6A,SLIT3,SMARCA2,SOX17,WFDC1,WNT3A
LUAD	down	PKNOX2	GO:0061351	neural precursor cell proliferation	120	624	10	2.36966	0.0142586	C5AR1,CX3CR1,DIXDC1,EML1,HHIP,LIMS2,LRRK2,SOX5,TRIM71,WNT3A
LUAD	down	PKNOX2	GO:0030326	embryonic limb morphogenesis	122	624	10	2.32699	0.0158601	AFF3,GNAQ,GPC3,RECK,RSPO2,TBX2,TBX3,TBX4,TBX5,ZBTB16
LUAD	down	PKNOX2	GO:0030802	regulation of cyclic nucleotide biosynthetic process	122	624	10	2.32699	0.0158601	ADCY4,ADRB2,AVPR2,CALCRL,EDNRB,NPR1,PDE2A,PTGIR,RAMP2,WFS1
LUAD	down	PKNOX2	GO:0043491	protein kinase B signaling	141	624	11	2.20649	0.0165024	ANGPT1,F10,GAS6,HBEGF,INPP5K,MYOC,P2RY12,PIK3R5,SEMA5A,SFRP5,TMEM100
LUAD	down	PKNOX2	GO:0071456	cellular response to hypoxia	123	624	10	2.30618	0.0167092	ANGPT4,ANKRD1,CD34,EPAS1,GATA6,KCNK3,PRKCE,PTGIS,SLC8A1,SLC8A3
LUAD	down	PKNOX2	GO:0051147	regulation of muscle cell differentiation	142	624	11	2.1895	0.0173095	AKAP13,CMTM5,ENG,FOXF1,MEF2A,MYOCD,PRDM6,PRICKLE1,TBX3,WNT3A,ZEB1
LUAD	down	PKNOX2	GO:0097529	myeloid leukocyte migration	142	624	11	2.1895	0.0173095	C5AR1,CCL14,CCL23,CX3CR1,CXCL12,DAPK2,EDNRB,JAM3,NCKAP1L,P2RY12,PREX1
LUAD	down	PKNOX2	GO:0032412	regulation of ion transmembrane transporter activity	161	624	12	2.10118	0.0175335	ACTN2,AHNAK,ARC,ATP1A2,CASQ2,CRHBP,JPH4,KCNAB1,KCNE1,PRKCE,STOM,UTRN
LUAD	down	PKNOX2	GO:0030177	positive regulation of Wnt signaling pathway	144	624	11	2.15625	0.0190115	DAB2,DIXDC1,FGF10,GPC3,LRRK2,MACF1,RSPO1,RSPO2,RSPO4,WNT2B,WNT3A
LUAD	down	PKNOX2	GO:0007156	homophilic cell adhesion via plasma membrane adhesion molecules	146	624	11	2.12409	0.0208346	CDH19,CDH23,DCHS1,ESAM,FAT3,FAT4,PCDH12,PCDHGA12,PCDHGB7,PTPRM,ROBO2
LUAD	down	PKNOX2	GO:0045637	regulation of myeloid cell differentiation	165	624	12	2.04563	0.0208389	CD101,CLDN18,GATA1,HOXA5,IL34,MEIS1,NCKAP1L,PIK3R1,RASSF2,TAL1,TLR4,ZBTB16
LUAD	down	PKNOX2	GO:0072006	nephron development	129	624	10	2.18925	0.0225253	ANGPT1,CD34,DCHS1,FAT4,FGF2,GPC3,HEYL,NPNT,PODXL,WNT2B
LUAD	down	PKNOX2	GO:0031348	negative regulation of defense response	131	624	10	2.15274	0.0247555	ACP5,AGER,CALCRL,CX3CR1,FOXF1,HGF,HLA-E,PTGIS,SERPING1,WFDC1
LUAD	down	PKNOX2	GO:0055067	monovalent inorganic cation homeostasis	132	624	10	2.13499	0.0259282	AGTR1,ATP1A2,AVPR2,EDNRB,LRRK2,NPR1,PDK4,SCN7A,SLC8A1,SLC9A9
LUAD	down	PKNOX2	GO:0006109	regulation of carbohydrate metabolic process	133	624	10	2.11752	0.0271401	C1QTNF2,CBFA2T3,GPD1,INPP5K,KAT2B,P2RY1,PDK4,PRKCE,SNCA,SORBS1
LUAD	down	PKNOX2	GO:0046058	cAMP metabolic process	133	624	10	2.11752	0.0271401	ADCY4,ADRB2,AVPR2,CALCRL,EDNRB,PDE2A,PTGIR,RAMP2,SSTR4,WFS1
LUAD	down	PKNOX2	GO:0008361	regulation of cell size	153	624	11	2.01852	0.0282334	AQP4,BMPR2,CXCL12,DCC,IL7R,MACF1,SEMA5A,SEMA6A,SLC12A4,TRPV2,WNT3A
LUAD	down	PKNOX2	GO:0072073	kidney epithelium development	137	624	10	2.05033	0.0323931	CD34,DCHS1,FAT4,FGF2,GPC3,HEYL,NPNT,PODXL,ROBO2,WNT2B
LUAD	down	PKNOX2	GO:0007266	Rho protein signal transduction	138	624	10	2.03418	0.0338106	ADRA1A,AGTR1,AKAP13,ARAP3,ARHGAP6,ARHGEF6,DLC1,FGD3,MYOC,PREX1
LUAD	down	PKNOX2	GO:0043112	receptor metabolic process	138	624	10	2.03418	0.0338106	ANGPT1,CALCRL,GRIA1,HOXA5,RAMP2,RAMP3,RSPO1,SNCA,SNX1,WNT3A
LUAD	down	PKNOX2	GO:0071773	cellular response to BMP stimulus	140	624	10	2.00264	0.0367745	ACVRL1,BMPR2,ENG,GATA5,GATA6,GDF10,GPC3,HEYL,SOSTDC1,TMEM100
LUAD	down	ERG	GO:0051240	positive regulation of multicellular organismal process	1284	114	27	3.79375	9.7044e-08	ACVRL1,ADRA1D,ADRB2,ANKRD1,AVPR2,BTK,CARD8,DAB2,DUOXA1,FAM150B,GAS6,GATA1,GATA6,IL1RL1,IRF8,MACF1,MEF2A,P2RY1,RAB8B,RETN,SCARF1,TCF4,THBD,TRPV2,WNT2B,ZBTB16,ZEB1
LUAD	down	ERG	GO:0045597	positive regulation of cell differentiation	754	114	19	4.32336	7.51484e-07	ACVRL1,ANKRD1,BTK,CMKLR1,DAB2,DUOXA1,FAM150B,GAS6,GATA1,GATA6,MACF1,MEF2A,MSR1,MYADM,SCARF1,TCF4,TRPV2,ZBTB16,ZEB1
LUAD	down	ERG	GO:0008015	blood circulation	461	114	14	5.06581	2.99872e-06	ACVRL1,ADRA1D,ADRB2,AVPR2,CACNA1S,CTSG,GAS6,HSPB7,KCNE1,MEF2A,NPR2,P2RY1,SGCG,SLC6A4
LUAD	down	ERG	GO:0032103	positive regulation of response to external stimulus	248	114	10	6.61883	7.50165e-06	BTK,CCL14,CDH13,CMKLR1,DAPK2,GAS6,IL16,IL1RL1,SCARF1,THBD
LUAD	down	ERG	GO:0016477	cell migration	1105	114	20	3.04722	5.20138e-05	ACVRL1,CCL14,CDH13,CMKLR1,DAB2,DAPK2,DIXDC1,FPR2,GAS6,IL16,JAM3,LRP1,MACF1,MYADM,P2RY1,RECK,RETN,SELPLG,STARD13,THBD
LUAD	down	ERG	GO:0044057	regulation of system process	467	114	12	4.18054	8.11115e-05	ADRA1D,ADRB2,AVPR2,CACNA1S,GAS6,HSPB7,KCNE1,MEF2A,NPR2,P2RY1,RAB8B,RETN
LUAD	down	ERG	GO:0048468	cell development	1682	114	25	2.53738	0.000135616	ANKRD1,BTK,C2orf71,DIXDC1,DUOXA1,FAM150B,GATA1,GATA6,JAM3,KLF2,LEFTY2,LRP1,MACF1,MEF2A,MYADM,NPR2,OGN,SCARF1,SGCG,SLC6A4,TBX3,TCF4,TRPV2,ZBTB16,ZEB1
LUAD	down	ERG	GO:0009605	response to external stimulus	1793	114	26	2.48445	0.000144503	ADRB2,ANKRD1,BTK,CCL14,CCRL2,CDH13,CFP,CMKLR1,CTSG,DAPK2,DUOXA1,FCN3,FPR2,GAS6,IL16,IL1RL1,IRF8,JAM3,P2RY1,RASGRP4,RETN,SAMHD1,SCARF1,SLC6A4,THBD,WNT2B
LUAD	down	ERG	GO:0051241	negative regulation of multicellular organismal process	915	114	17	3.0692	0.00014891	ACVRL1,ADRB2,AVPR2,BTK,CMKLR1,DIXDC1,GAS6,GATA1,GATA6,IL1RL1,KLF2,LRP1,NPR2,SLC6A4,STARD13,THBD,ZBTB16
LUAD	down	ERG	GO:0030334	regulation of cell migration	616	114	13	3.41971	0.000286552	ACVRL1,CDH13,CMKLR1,DAB2,DAPK2,GAS6,JAM3,LRP1,MACF1,MYADM,RECK,RETN,STARD13
LUAD	down	ERG	GO:0007167	enzyme linked receptor protein signaling pathway	907	114	16	2.88295	0.000422621	ACVRL1,ADRB2,AKAP2,BTK,CDH13,DAB2,GAS6,GATA6,LEFTY2,LRP1,LTBP2,NDST1,NPR2,RASGRP4,TMEM204,ZEB1
LUAD	down	ERG	GO:0045664	regulation of neuron differentiation	502	114	11	3.50899	0.000629494	ANKRD1,DIXDC1,DUOXA1,FAM150B,LRP1,MACF1,SCARF1,SLC6A4,TCF4,TRPV2,ZEB1
LUAD	down	ERG	GO:0009967	positive regulation of signal transduction	1287	114	19	2.42221	0.0010648	ACVRL1,ADRB2,ANKRD1,ARHGAP6,CCL14,CDH13,DAB2,DIXDC1,FAM150B,GAS6,GATA6,LEFTY2,MACF1,P2RY1,RASGRP4,SH2B3,SH3BGRL,SORBS3,WNT2B
LUAD	down	ERG	GO:0071345	cellular response to cytokine stimulus	634	114	12	3.02669	0.00127844	ANKRD1,CCL14,CCRL2,CMKLR1,GAS6,IL1RL1,IL3RA,IRF8,KLF2,NPR2,SAMHD1,SELPLG
LUAD	down	ERG	GO:0071495	cellular response to endogenous stimulus	1077	114	16	2.39505	0.00256445	ACVRL1,ADCY4,ANKRD1,AVPR2,CDH13,DAB2,GATA1,GATA6,KCNE1,KLF2,LEFTY2,LTBP2,NDST1,SLC6A4,TCF21,ZEB1
LUAD	down	ERG	GO:0030182	neuron differentiation	1099	114	16	2.34298	0.00313381	ANKRD1,C2orf71,DIXDC1,DUOXA1,FAM150B,JAM3,LRP1,MACF1,MEF2A,OGN,SCARF1,SLC6A4,TCF4,TRPV2,WNT2B,ZEB1
LUAD	down	ERG	GO:0008283	cell proliferation	1761	114	22	2.04702	0.00355354	ACVRL1,ADRA1D,AVPR2,BTK,CCL14,CCND2,CDH13,DAB2,DIXDC1,GAS6,GATA1,GATA6,GRK5,LRP1,OGN,RASGRP4,RETN,SLC6A4,TBX3,WNT2B,ZBTB16,ZEB1
LUAD	down	ERG	GO:0048598	embryonic morphogenesis	541	114	10	2.91416	0.00385451	GATA6,MYADM,NDST1,PTPRQ,RECK,TBX3,TCF21,WNT2B,ZBTB16,ZEB1
LUAD	down	ERG	GO:0001568	blood vessel development	542	114	10	2.9085	0.00390487	ACVRL1,CDH13,GATA6,JAM3,LRP1,NDST1,RECK,STARD13,TBX3,TCF21
LUAD	down	ERG	GO:0051093	negative regulation of developmental process	731	114	12	2.60277	0.00412511	ACVRL1,ADRB2,DIXDC1,GAS6,GATA1,LRP1,NPR2,SLC6A4,STARD13,TBX3,ZBTB16,ZEB1
LUAD	down	ERG	GO:0006897	endocytosis	554	114	10	2.84224	0.00455089	ADRB2,CD93,CDH13,DAB2,FCN3,GAS6,IRF8,LRP1,MSR1,SCARF1
LUAD	down	ERG	GO:0008284	positive regulation of cell proliferation	749	114	12	2.53606	0.00499789	ACVRL1,ADRA1D,AVPR2,CCL14,CCND2,CDH13,GAS6,GATA1,GATA6,GRK5,RETN,TBX3
LUAD	down	ERG	GO:0042981	regulation of apoptotic process	1261	114	17	2.1669	0.00507086	ANKRD1,ARHGEF3,BTK,CARD8,CCND2,DAB2,DAPK2,GAS6,GATA1,GATA6,GIMAP8,GRK5,LEFTY2,LRP1,TBX3,WFS1,ZBTB16
LUAD	down	ERG	GO:0030097	hemopoiesis	656	114	11	2.64582	0.00512211	BTK,GAS6,GATA1,IRF8,JAM3,KLF2,RASGRP4,SH2B3,WNT2B,ZBTB16,ZEB1
LUAD	down	ERG	GO:0071363	cellular response to growth factor stimulus	564	114	10	2.78921	0.00515142	ACVRL1,ANKRD1,DAB2,GAS6,GATA6,LEFTY2,LTBP2,NDST1,TMEM204,ZEB1
LUAD	down	ERG	GO:0009611	response to wounding	570	114	10	2.7583	0.00554062	ACVRL1,GAS6,GATA1,GATA6,JAM3,MACF1,P2RY1,SCARF1,SH2B3,THBD
LUAD	down	ERG	GO:0040007	growth	873	114	13	2.35961	0.00641942	ACVRL1,ADRB2,CTSG,GAS6,GATA6,IRF8,KLF2,LEFTY2,MACF1,RASGRP4,SLC6A4,TRPV2,WFS1
LUAD	down	ERG	GO:0000122	negative regulation of transcription from RNA polymerase II promoter	680	114	11	2.54696	0.00665912	ANKRD1,GATA1,GATA6,IRF8,MEF2A,SORBS3,TBX3,TCF21,WFS1,ZBTB16,ZEB1
LUAD	down	ERG	GO:0040008	regulation of growth	588	114	10	2.66943	0.00684822	ACVRL1,ADRB2,CTSG,GAS6,GATA6,IRF8,MACF1,SLC6A4,TRPV2,WFS1
LUAD	down	ERG	GO:0030029	actin filament-based process	592	114	10	2.65043	0.00716901	AKAP2,ANKRD1,ARHGAP6,DIXDC1,JAM3,KCNE1,LRP1,MEF2A,MYADM,SORBS3
LUAD	down	ERG	GO:0006954	inflammatory response	597	114	10	2.62704	0.0075863	ALOX5,BTK,CCL14,CCRL2,CFP,DUOXA1,FPR2,IL1RL1,JAM3,NDST1
LUAD	down	ERG	GO:0007186	G-protein coupled receptor signaling pathway	901	114	13	2.28101	0.008276	ADCY4,ADRA1D,ADRB2,AVPR2,CCL14,CCRL2,CMKLR1,FPR2,GPR146,GRK5,LRP1,P2RY1,RASGRP4
LUAD	down	ERG	GO:0001934	positive regulation of protein phosphorylation	811	114	12	2.33036	0.0091927	ACVRL1,ADCY4,ADRB2,CCL14,CCND2,DAB2,FAM150B,GAS6,GATA1,LEFTY2,P2RY1,SORBS3
LUAD	down	ERG	GO:0051050	positive regulation of transport	829	114	12	2.27635	0.0108217	ANKRD1,CARD8,DAB2,GAS6,IL1RL1,KCNE1,LRP1,P2RY1,RAB8B,RETN,TRPV2,WFS1
LUAD	down	ERG	GO:0045944	positive regulation of transcription from RNA polymerase II promoter	950	114	13	2.15508	0.0125264	ACVRL1,ADRB2,ANKRD1,CDH13,GATA1,GATA6,IRF8,KLF2,MEF2A,P2RY1,TCF21,TCF4,ZEB1
LUAD	down	ERG	GO:1901137	carbohydrate derivative biosynthetic process	673	114	10	2.31476	0.0165373	ADCY4,ADRB2,AVPR2,CFP,GATA1,KCNE1,NDST1,NPR2,OGN,WFS1
LUAD	down	ERG	GO:0000165	MAPK cascade	805	114	11	2.12943	0.0213021	ADRB2,CCL14,FAM150B,GAS6,IL3RA,LEFTY2,MEF2A,NDST1,P2RY1,RASGRP4,SORBS3
LUAD	down	ERG	GO:0002684	positive regulation of immune system process	805	114	11	2.12943	0.0213021	BTK,CFP,CMKLR1,CTSG,DAPK2,FCN3,FPR2,GAS6,GATA1,IL1RL1,ZBTB16
LUAD	down	ERG	GO:0009887	animal organ morphogenesis	930	114	12	2.01296	0.0244797	ACVRL1,ANKRD1,DAB2,GATA1,GATA6,NDST1,PTPRQ,SLC6A4,TBX3,TCF21,WNT2B,ZEB1
LUAD	down	TCF21	GO:0050886	endocrine process	77	282	10	8.9903	6.36857e-07	AGTR1,AGTR2,AVPR2,CPA3,CRHBP,EDN3,FZD4,GJA5,RAB8B,TBX3
LUAD	down	TCF21	GO:0002576	platelet degranulation	99	282	11	7.54898	8.65554e-07	CD36,CFD,CLEC3B,GAS6,HGF,ITIH3,LEFTY2,MMRN1,P2RX1,PHACTR2,VWF
LUAD	down	TCF21	GO:0051241	negative regulation of multicellular organismal process	915	282	34	2.42382	1.25964e-05	ACVRL1,ADRA1A,AGTR2,ARHGEF15,ARRB2,AVPR2,CALCRL,CD83,CMKLR1,CRHBP,CYGB,F11,GAS6,GATA6,GDF10,GJA5,HGF,HLX,HOXA5,KLF2,MEIS1,MMRN2,NPR2,PTGER4,ROBO2,SEMA3G,SEMA6A,SMAD6,TBX5,TGFBR2 ...
LUAD	down	TCF21	GO:0008217	regulation of blood pressure	157	282	12	4.99896	1.43748e-05	ACVRL1,ADRA1A,ADRA1D,AGTR1,AGTR2,AVPR2,CPA3,EDN3,GAS6,GJA5,NPR2,P2RX1
LUAD	down	TCF21	GO:0006936	muscle contraction	307	282	17	3.57568	1.88459e-05	ADRA1A,ADRA1D,CALCRL,CASQ2,CHRM2,EDN3,GJA5,LMOD3,MYH11,MYH2,MYL3,P2RX1,RCSD1,SCN7A,SGCA,UTRN,VIPR1
LUAD	down	TCF21	GO:0051240	positive regulation of multicellular organismal process	1284	282	42	2.1439	2.49045e-05	ACVRL1,ADRA1A,ADRA1D,AGTR2,ANKRD1,AVPR2,CD36,CD4,CD83,CXCL12,DUOXA1,EDN3,ENG,FAM150B,FLT4,GAS6,GATA6,GJA5,HGF,HLX,HOXA5,INPP5K,MEF2A,P2RY1,PPP1R16B,PRKCE,PTGER4,RAB8B,ROBO2,SCARF1 ...
LUAD	down	TCF21	GO:0007188	adenylate cyclase-modulating G-protein coupled receptor signaling pathway	145	282	11	4.94363	3.50794e-05	ADCY4,ADCY8,ADRA1A,ADRA1D,AVPR2,CALCRL,CHRM2,P2RY1,PTGER4,PTGIR,RXFP1
LUAD	down	TCF21	GO:0048738	cardiac muscle tissue development	175	282	12	4.44226	4.23193e-05	AGTR2,ANKRD1,ENG,GATA6,GJA5,MEF2A,MYH11,MYL3,TBX3,TBX5,TGFBR2,TGFBR3
LUAD	down	TCF21	GO:0045597	positive regulation of cell differentiation	754	282	28	2.38857	7.79553e-05	ACVRL1,AGTR1,ANKRD1,CD36,CD83,CMKLR1,CXCL12,DUOXA1,EDN3,ENG,FAM150B,GAS6,GATA6,HGF,HLX,HOXA5,MEF2A,MSR1,MYADM,PREX1,ROBO2,SCARF1,SEMA6A,SOX5,TAL1,TBX5,TCF4,TGFBR2
LUAD	down	TCF21	GO:1903034	regulation of response to wounding	135	282	10	4.80253	9.70842e-05	CD36,F11,LBH,PRKCE,SCARA5,SCARF1,TGFBR2,THBD,TLR4,TNR
LUAD	down	TCF21	GO:0019932	second-messenger-mediated signaling	222	282	13	3.75683	0.000103873	ADCY4,ADCY8,AGTR1,AGTR2,CASQ2,CD36,CD4,CMKLR1,EDN3,LMCD1,LRRK2,NFATC1,PTGIR
LUAD	down	TCF21	GO:0007596	blood coagulation	319	282	16	3.2066	0.00010717	ARRB2,CD36,F10,F11,GAS6,GATA6,LBH,MMRN1,P2RX1,P2RY1,PRKCE,SCARA5,SH2B3,THBD,TLR4,VWF
LUAD	down	TCF21	GO:0090066	regulation of anatomical structure size	430	282	19	2.82035	0.000132343	ADRA1A,ADRA1D,AGTR1,AGTR2,AVPR2,CXCL12,EDN3,GJA5,LMOD3,LRRK2,MYADM,P2RX1,P2RY1,PREX1,PRKCE,SEMA3G,SEMA6A,SLC12A4,TNR
LUAD	down	TCF21	GO:0032870	cellular response to hormone stimulus	552	282	22	2.5429	0.000175039	ADCY4,ADCY8,AGRP,AGTR1,AGTR2,ARRB2,AVPR2,CALCOCO1,CRHBP,GATA6,INPP5K,KLF9,LATS2,LMO2,PGR,PLA2G1B,PRKCE,PTGER4,PTGIR,ROBO2,SLIT3,ZNF366
LUAD	down	TCF21	GO:0031032	actomyosin structure organization	148	282	10	4.34694	0.000207345	ANKRD1,ARHGEF15,CASQ2,FRMD3,INPP5K,LMOD3,MEF2A,MYH11,PHACTR1,PTGER4
LUAD	down	TCF21	GO:0003205	cardiac chamber development	150	282	10	4.28458	0.000231239	ENG,GATA6,GJA5,MYL3,NDST1,SMAD6,TBX3,TBX5,TGFBR2,TGFBR3
LUAD	down	TCF21	GO:0007179	transforming growth factor beta receptor signaling pathway	156	282	10	4.10687	0.000317209	ACVRL1,ARRB2,ENG,GDF10,LEFTY2,LTBP2,LTBP4,SMAD6,TGFBR2,TGFBR3
LUAD	down	TCF21	GO:0072593	reactive oxygen species metabolic process	217	282	12	3.52301	0.000323285	AGTR1,AGTR2,CAT,CD36,DUOX1,DUOXA1,GPX3,KLF2,LRRK2,PREX1,TGFBR2,TLR4
LUAD	down	TCF21	GO:0001501	skeletal system development	464	282	19	2.59939	0.000346852	ACVRL1,CMKLR1,ENG,FLI1,GDF10,GJA5,HOXA5,MEIS1,MGP,MUSTN1,NDST1,NPR2,PTGER4,RASSF2,SOX5,TAL1,TBX3,TGFBR2,WNT2B
LUAD	down	TCF21	GO:0001525	angiogenesis	390	282	17	2.76611	0.000348328	ACVRL1,ARHGAP24,CALCRL,ENG,FLT4,GATA6,GJA5,HGF,HOXA5,MEIS1,MMP19,MMRN2,PNPLA6,PPP1R16B,TAL1,TGFBR2,VASH1
LUAD	down	TCF21	GO:0030336	negative regulation of cell migration	193	282	11	3.62976	0.000442168	ACVRL1,ADARB1,AGTR2,CXCL12,CYGB,ENG,MMRN2,PTGER4,RECK,TBX5,VASH1
LUAD	down	TCF21	GO:0030099	myeloid cell differentiation	306	282	14	2.89176	0.000717976	BCL6B,CBFA2T3,FLI1,GAB3,HOXA5,KLF2,MEIS1,PDE1B,RASSF2,SNRK,TAL1,TGFBR2,TGFBR3,TLR4
LUAD	down	TCF21	GO:0007626	locomotory behavior	177	282	10	3.58558	0.000854169	ARRB2,CDH23,CXCL12,FZD4,LRRK2,MEIS1,PDE1B,PRKCE,TAL1,TNR
LUAD	down	TCF21	GO:0008016	regulation of heart contraction	215	282	11	3.23366	0.00108041	ADRA1A,AGTR2,CASQ2,CELF2,CHRM2,EDN3,FXYD6,GJA5,MEF2A,MYL3,NPR2
LUAD	down	TCF21	GO:0090257	regulation of muscle system process	184	282	10	3.44019	0.00114774	ADRA1A,ADRA1D,CALCRL,CASQ2,CHRM2,GJA5,LMCD1,MEF2A,MYL3,P2RX1
LUAD	down	TCF21	GO:0003007	heart morphogenesis	219	282	11	3.1707	0.00125367	ACVRL1,ANKRD1,ENG,GATA6,GJA5,MYL3,SMAD6,TBX3,TBX5,TGFBR2,TGFBR3
LUAD	down	TCF21	GO:0043410	positive regulation of MAPK cascade	438	282	17	2.4434	0.00126791	ADRA1A,ARRB2,C1QTNF2,CD36,EDN3,FAM150B,FLT4,FZD4,GAS6,HGF,LRRK2,P2RY1,PLA2G1B,PLA2G5,PRKCE,RASSF2,TLR4
LUAD	down	TCF21	GO:0006816	calcium ion transport	332	282	14	2.651	0.00156368	ADRA1A,ARRB2,CALCRL,CASQ2,CD4,CDH23,CXCL12,GAS6,INPP5K,LOXHD1,P2RX1,PLA2G1B,PRKCE,SLC24A4
LUAD	down	TCF21	GO:0030198	extracellular matrix organization	307	282	13	2.65664	0.00219527	ABI3BP,CD36,ENG,GAS6,LAMA4,LTBP2,MMP19,MYH11,RECK,TNR,TNXB,TPSAB1,VWF
LUAD	down	TCF21	GO:0010243	response to organonitrogen compound	712	282	23	2.0323	0.00221869	ADCY4,ADCY8,AGRP,AGTR1,AGTR2,AVPR2,CASQ2,CAT,CRHBP,CXCL12,DUOX1,EGR2,GPD1,INPP5K,KLF2,LRRK2,MMP19,P2RX1,PDE1B,PLA2G1B,PLA2G5,PRKCE,THBD
LUAD	down	TCF21	GO:0007204	positive regulation of cytosolic calcium ion concentration	241	282	11	2.86358	0.002663	ADRA1A,ADRA1D,AGTR1,CASQ2,CD36,CD4,P2RY1,PLA2G1B,PRKCE,PTGER4,PTGIR
LUAD	down	TCF21	GO:0060047	heart contraction	241	282	11	2.86358	0.002663	ADRA1A,AGTR2,CASQ2,CELF2,CHRM2,EDN3,FXYD6,GJA5,MEF2A,MYL3,NPR2
LUAD	down	TCF21	GO:0031589	cell-substrate adhesion	278	282	12	2.70503	0.00274602	ABI3BP,ACVRL1,CD36,FZD4,GAS6,MYADM,PREX1,PRKCE,SIGLEC1,SMAD6,UTRN,VWF
LUAD	down	TCF21	GO:0007517	muscle organ development	319	282	13	2.55069	0.0030553	ANKRD1,EGR2,ENG,GATA6,HLX,MEF2A,MYL3,SGCA,TBX5,TGFBR2,TGFBR3,UNC45B,UTRN
LUAD	down	TCF21	GO:0032103	positive regulation of response to external stimulus	248	282	11	2.77783	0.0033147	AGTR1,CMKLR1,CXCL12,DAPK2,EDN3,GAS6,PTGER4,SCARF1,THBD,TLR4,TLR7
LUAD	down	TCF21	GO:0044708	single-organism behavior	364	282	14	2.40393	0.00361251	ADCY8,AGRP,AGTR2,ARRB2,CRHBP,CXCL12,EGR2,LRRK2,MUSK,PCDH17,PDE1B,PRKCE,RASGRF1,TNR
LUAD	down	TCF21	GO:0010959	regulation of metal ion transport	288	282	12	2.60546	0.0036522	ARRB2,CASQ2,CD4,CXCL12,DPP6,EDN3,INPP5K,KCNAB2,P2RX1,PLA2G1B,PRKCE,UTRN
LUAD	down	TCF21	GO:0090287	regulation of cellular response to growth factor stimulus	216	282	10	2.90014	0.00371191	ACVRL1,AGTR2,ENG,FZD4,GATA6,LTBP4,MMRN2,SMAD6,TGFBR2,TGFBR3
LUAD	down	TCF21	GO:0045926	negative regulation of growth	218	282	10	2.8719	0.00396125	ACVRL1,AGTR2,CD36,SEMA3G,SEMA6A,SLIT3,SMARCA2,TBX5,TGFBR2,TNR
LUAD	down	TCF21	GO:0007015	actin filament organization	294	282	12	2.54918	0.00430261	ARHGEF15,CXCL12,FRY,INPP5K,LMOD3,MYADM,NEDD9,PHACTR1,PLA2G1B,PREX1,PRKCE,PTGER4
LUAD	down	TCF21	GO:0018105	peptidyl-serine phosphorylation	224	282	10	2.79037	0.00478965	ARRB2,GAS6,GFRA2,HGF,INPP5K,LATS2,LRRK2,PRKCE,RASSF2,TGFBR2
LUAD	down	TCF21	GO:0035295	tube development	542	282	18	2.07316	0.0049364	ACVRL1,AGTR2,CAT,ENG,FLT4,GATA6,GJA5,HECA,HLX,HOXA5,KLF2,LIPA,ROBO2,SMAD6,TBX3,TBX5,TGFBR2,WNT2B
LUAD	down	TCF21	GO:0071407	cellular response to organic cyclic compound	459	282	16	2.17438	0.00500461	AGTR2,ANKRD1,ARRB2,CALCOCO1,CASQ2,CRHBP,GPD1,INPP5K,KLF2,KLF9,LRRK2,MSR1,P2RY1,P2RY13,PGR,ZNF366
LUAD	down	TCF21	GO:0060485	mesenchyme development	227	282	10	2.75129	0.00525199	ACVRL1,EDN3,ENG,HGF,HOXA5,SEMA3G,SEMA6A,TBX5,TGFBR2,TGFBR3
LUAD	down	TCF21	GO:0060326	cell chemotaxis	228	282	10	2.73851	0.00541364	AGTR1,ARRB2,CMKLR1,CXCL12,DAPK2,EDN3,GAS6,HGF,PLA2G1B,PREX1
LUAD	down	TCF21	GO:0070371	ERK1 and ERK2 cascade	235	282	10	2.65209	0.00665708	ADRA1A,ARRB2,CD36,FAM150B,FLT4,GAS6,P2RY1,PLA2G5,PTGER4,TLR4
LUAD	down	TCF21	GO:0048638	regulation of developmental growth	274	282	11	2.49926	0.00693231	CXCL12,GATA6,HLX,LATS2,MUSK,SEMA3G,SEMA6A,TBX5,TGFBR2,TGFBR3,TNR
LUAD	down	TCF21	GO:0048589	developmental growth	521	282	17	2.03056	0.00735977	ADRA1A,AGTR2,CXCL12,GATA6,HLX,HOXA5,KLF2,LATS2,MUSK,MUSTN1,SEMA3G,SEMA6A,SLIT3,TBX5,TGFBR2,TGFBR3,TNR
LUAD	down	TCF21	GO:0030335	positive regulation of cell migration	358	282	13	2.25681	0.00790521	CMKLR1,CXCL12,DAPK2,EDN3,F10,FLT4,GAS6,HGF,MYADM,PRKCE,SEMA3G,SEMA6A,TGFBR2
LUAD	down	TCF21	GO:0006869	lipid transport	281	282	11	2.43328	0.00830294	ABCA3,ABCA6,ABCA8,AGTR1,AGTR2,CD36,FZD4,MSR1,PLA2G1B,PLA2G5,SFTPA1
LUAD	down	TCF21	GO:0042692	muscle cell differentiation	323	282	12	2.30736	0.00886991	AGTR2,ANKRD1,CASQ2,ENG,GATA6,LMOD3,MEF2A,MYH11,PRDM6,SYNE1,TBX3,TBX5
LUAD	down	TCF21	GO:0016049	cell growth	454	282	15	2.04985	0.0103191	ACVRL1,ADRA1A,AGTR1,AGTR2,CXCL12,LEFTY2,LTBP4,RASGRP2,SEMA3G,SEMA6A,SLIT3,SMARCA2,TGFBR2,TGFBR3,TNR
LUAD	down	TCF21	GO:0001666	response to hypoxia	261	282	10	2.37365	0.0133027	ACVRL1,ANKRD1,CAT,CBFA2T3,CXCL12,CYGB,GATA6,PRKCE,TGFBR2,TGFBR3
LUAD	down	TCF21	GO:0045860	positive regulation of protein kinase activity	432	282	14	2.00446	0.0151225	ADCY4,ADCY8,C1QTNF2,CD4,EDN3,FAM150B,FZD4,GAS6,HGF,LRRK2,PLA2G1B,RASSF2,TGFBR2,TLR4
LUAD	down	TCF21	GO:0001667	ameboidal-type cell migration	308	282	11	2.20862	0.0156451	ACVRL1,AGTR2,CYGB,EDN3,FLT4,MMRN2,PRKCE,SEMA3G,SEMA6A,TGFBR2,VASH1
LUAD	down	TCF21	GO:0046879	hormone secretion	275	282	10	2.24628	0.0184928	AGTR1,AGTR2,CRHBP,EDN3,FZD4,LTBP4,P2RY1,PRKCE,RAB8B,TBX3
LUAD	down	TCF21	GO:0010975	regulation of neuron projection development	368	282	12	2.01012	0.0225419	ANKRD1,CXCL12,FAM150B,HGF,LRRK2,PREX1,ROBO2,SCARF1,SEMA3G,SEMA6A,SLIT3,TNR
LUAD	down	TCF21	GO:0030098	lymphocyte differentiation	285	282	10	2.16338	0.0230212	BMX,CD4,CD83,GAS6,HLX,ITM2A,KLF6,PREX1,PTGER4,TGFBR2
LUAD	down	TCF21	GO:0032970	regulation of actin filament-based process	292	282	10	2.10875	0.0266366	ARHGEF15,CXCL12,GJA5,INPP5K,LMOD3,MYADM,ODAM,PREX1,PRKCE,PTGER4
LUAD	down	TCF21	GO:0048871	multicellular organismal homeostasis	305	282	10	2.01427	0.0343993	ACADL,ADCY4,ADCY8,AVPR2,CD36,CDH23,INPP5K,LIPA,PCDH15,TLR4
LUAD	down	ZEB1	GO:0001525	angiogenesis	390	290	34	6.00263	7.92795e-15	ACVRL1,ANGPT4,ARHGAP24,CALCRL,CD34,CDH13,CTGF,EDNRA,ENG,EPAS1,FGF10,GATA6,GJA5,GPR4,HGF,HOXA5,JAM3,MEIS1,MMP19,MMRN2,NOTCH4,NPR1,PTGIS,RASIP1,ROBO4,RORA,SASH1,SEMA5A,STARD13,TBX4 ...
LUAD	down	ZEB1	GO:0030335	positive regulation of cell migration	358	290	25	4.56564	3.64784e-09	ANGPT4,BMPR2,CDH13,CMKLR1,DAB2,FGF10,FOXF1,GLIPR2,HBEGF,HGF,JAK2,MYADM,MYOC,NCKAP1L,PIK3R1,RAPGEF2,SASH1,SELP,SEMA3D,SEMA3G,SEMA5A,SEMA6A,SLC8A1,TEK,TGFBR2
LUAD	down	ZEB1	GO:0001570	vasculogenesis	69	290	11	11.1368	2.61027e-08	CD34,ENG,FOXF1,FZD4,MYOCD,RAPGEF2,RASIP1,TBX5,TGFBR2,TGFBR3,TIE1
LUAD	down	ZEB1	GO:0007596	blood coagulation	319	290	22	4.46344	4.09317e-08	A2M,AXL,CD34,DOCK11,DOCK8,GATA5,GATA6,JAK2,LBH,MMRN1,MYL9,P2RX7,PDPN,PIK3R1,PIK3R5,PRKCH,PROS1,SELP,SERPING1,SH2B3,THBD,UBASH3B
LUAD	down	ZEB1	GO:0030198	extracellular matrix organization	307	290	21	4.41115	9.64928e-08	A2M,ADAMTSL4,APBB2,CTGF,ECM2,ENG,FBLN5,FOXF1,FOXF2,HPSE2,ITGA8,JAM2,JAM3,LCP1,LRP1,LTBP2,MMP19,MYH11,TLL1,TNXB,TPSAB1
LUAD	down	ZEB1	GO:0060411	cardiac septum morphogenesis	62	290	10	11.2564	1.01252e-07	BMPR2,ENG,GATA6,GJA5,HEYL,TBX2,TBX3,TBX5,TGFBR2,TGFBR3
LUAD	down	ZEB1	GO:0032102	negative regulation of response to external stimulus	237	290	18	4.90355	1.73365e-07	CALCRL,CD34,FOXF1,HGF,PROS1,PTGIS,PTPRO,RORA,SEMA3D,SEMA3G,SEMA5A,SEMA6A,SERPING1,SPN,TEK,THBD,UBASH3B,WFDC1
LUAD	down	ZEB1	GO:0090287	regulation of cellular response to growth factor stimulus	216	290	17	5.08397	2.31002e-07	ACVRL1,BMPR2,CAV3,DAB2,ENG,FGF10,FZD4,GATA6,ITGA8,LTBP4,MMRN2,MYOCD,TGFB1I1,TGFBR2,TGFBR3,TMEM204,ZNF423
LUAD	down	ZEB1	GO:0045597	positive regulation of cell differentiation	754	290	34	2.90128	3.33756e-07	ACVRL1,AXL,BMPR2,CAV3,CD34,CMKLR1,CTGF,DAB2,ENG,FAM150B,GATA6,GLIPR2,HEYL,HGF,HLX,HOXA5,JAK2,MACF1,MEF2A,MSR1,MYADM,MYOC,MYOCD,NCKAP1L,PRKCH,RAPGEF2,SEMA5A,SEMA6A,SOX5,TBX5 ...
LUAD	down	ZEB1	GO:0030324	lung development	157	290	14	5.78288	6.10028e-07	BMPR2,CTGF,EPAS1,FGF10,FOXF1,GATA6,HOXA5,MYOCD,PDPN,TBX4,TBX5,TCF21,TGFBR2,TNS3
LUAD	down	ZEB1	GO:0060840	artery development	75	290	10	8.99866	6.40171e-07	ACVRL1,BMPR2,ENG,FOXF1,GJA5,LRP1,MYH10,MYOCD,PRICKLE1,TBX2
LUAD	down	ZEB1	GO:0010632	regulation of epithelial cell migration	159	290	14	5.70244	7.11607e-07	ACVRL1,ANGPT4,BMPR2,FGF10,GLIPR2,HBEGF,MACF1,MCC,MMRN2,SASH1,SEMA5A,STARD13,TEK,TGFBR2
LUAD	down	ZEB1	GO:0010631	epithelial cell migration	213	290	16	4.81636	9.82028e-07	ACVRL1,ANGPT4,BMPR2,CDH13,FGF10,GLIPR2,HBEGF,MACF1,MCC,MMRN2,SASH1,SEMA5A,STARD13,TEK,TGFBR2,ZEB2
LUAD	down	ZEB1	GO:0031032	actomyosin structure organization	148	290	13	5.6703	1.83136e-06	ARHGAP6,CAV3,CNN1,CTGF,GPR65,LMOD1,MEF2A,MYH10,MYH11,MYOC,MYOZ3,PHACTR1,PIK3R1
LUAD	down	ZEB1	GO:0048565	digestive tract development	126	290	12	6.18378	1.95527e-06	FGF10,FOXF1,FOXF2,GATA5,GATA6,HLX,HOXA5,MYOCD,PCSK5,TBX2,TCF21,TGFBR2
LUAD	down	ZEB1	GO:0050900	leukocyte migration	339	290	20	3.74535	2.01327e-06	ANGPT4,CCL14,CD34,CMKLR1,DOCK8,DOK2,IL16,JAM2,JAM3,MITF,NCKAP1L,PIK3R1,PROS1,PTPRO,SELP,SELPLG,SLC7A7,SPN,TEK,THBD
LUAD	down	ZEB1	GO:0007162	negative regulation of cell adhesion	199	290	15	4.82066	2.06006e-06	ACVRL1,ARHGAP6,CDH13,FZD4,HLX,JAK2,JAM2,LRRC32,MYADM,MYOC,PIK3R1,PTPRO,SEMA5A,SPN,UBASH3B
LUAD	down	ZEB1	GO:0030308	negative regulation of cell growth	156	290	13	5.35116	3.30257e-06	ACVRL1,APBB2,BMPR2,CAV3,NPR1,RERG,SEMA3D,SEMA3G,SEMA5A,SEMA6A,SLIT3,SMARCA2,WFDC1
LUAD	down	ZEB1	GO:0007160	cell-matrix adhesion	181	290	14	4.94469	3.34507e-06	ACVRL1,ARHGAP6,CD34,CDH13,CTGF,ECM2,FBLN5,ITGA8,JAM3,LYVE1,MACF1,MYOC,PIK3R1,TEK
LUAD	down	ZEB1	GO:0055007	cardiac muscle cell differentiation	90	290	10	7.30698	3.51533e-06	CAV3,GATA6,MEF2A,MYH10,MYH11,MYOCD,NEXN,SLC8A1,TBX3,TBX5
LUAD	down	ZEB1	GO:0010810	regulation of cell-substrate adhesion	159	290	13	5.23912	4.07983e-06	ACVRL1,ARHGAP6,CDH13,ECM2,FOXF1,FZD4,JAK2,MACF1,MYADM,MYOC,PIK3R1,PTPRO,TEK
LUAD	down	ZEB1	GO:0045766	positive regulation of angiogenesis	114	290	11	6.25553	4.6207e-06	ACVRL1,ANGPT4,CD34,ENG,GATA6,HGF,PTGIS,SASH1,SEMA5A,TEK,TGFBR2
LUAD	down	ZEB1	GO:0090100	positive regulation of transmembrane receptor protein serine/threonine kinase signaling pathway	96	290	10	6.79343	6.32655e-06	ACVRL1,BMPR2,DAB2,ENG,GATA6,ITGA8,MYOCD,TGFB1I1,TGFBR3,ZNF423
LUAD	down	ZEB1	GO:0033002	muscle cell proliferation	148	290	12	5.17641	1.0447e-05	CALCRL,CDH13,CNN1,GATA6,HBEGF,JAK2,NPR1,NPR3,TBX2,TBX5,TGFBR2,TGFBR3
LUAD	down	ZEB1	GO:0016049	cell growth	454	290	22	3.0434	1.47587e-05	ACVRL1,APBB2,BMPR2,CAV3,CTGF,FBLN5,HBEGF,LTBP4,MACF1,MYOCD,NPR1,RERG,SEMA3D,SEMA3G,SEMA5A,SEMA6A,SLIT3,SMARCA2,TGFBR2,TGFBR3,WFDC1,WISP2
LUAD	down	ZEB1	GO:0001837	epithelial to mesenchymal transition	106	290	10	6.08237	1.53452e-05	DAB2,ENG,FOXF2,GLIPR2,HEYL,HGF,TBX5,TGFB1I1,TGFBR2,TGFBR3
LUAD	down	ZEB1	GO:0008284	positive regulation of cell proliferation	749	290	30	2.52423	1.77613e-05	ACVRL1,ADRA1D,BMPR2,CALCRL,CAV3,CCL14,CCND2,CDH13,CTGF,FGF10,FOXF1,GATA6,GRK5,HBEGF,HGF,HLX,HPSE2,JAK2,MYOCD,NCKAP1L,PRKCH,SEMA5A,SPN,TBX2,TBX3,TBX5,TEK,TGFBR2,TGFBR3,TNS3
LUAD	down	ZEB1	GO:0008217	regulation of blood pressure	157	290	12	4.85284	1.89832e-05	ACVRL1,ADRA1D,BMPR2,CD34,EDNRA,GJA5,NPR1,NPR2,NPR3,PCSK5,PTPRO,TRHDE
LUAD	down	ZEB1	GO:0043547	positive regulation of GTPase activity	568	290	25	2.76337	1.97677e-05	A2M,ARHGAP24,ARHGAP30,ARHGAP31,ARHGAP6,ARHGEF6,CCL14,DOCK11,DOCK8,FAM13B,FGD5,FGF10,GFRA1,GPR65,HBEGF,IL3RA,JAK2,NCKAP1L,RAPGEF2,RCBTB2,RGS9,STARD13,STARD8,TBC1D9,TEK
LUAD	down	ZEB1	GO:0048863	stem cell differentiation	160	290	12	4.75296	2.29419e-05	A2M,EDNRA,GATA6,MYOCD,PRICKLE1,SEMA3D,SEMA3G,SEMA5A,SEMA6A,SOX5,TBX2,TBX5
LUAD	down	ZEB1	GO:0050727	regulation of inflammatory response	276	290	16	3.63595	2.67223e-05	A2M,C7,CALCRL,CCL14,FABP4,FOXF1,HGF,JAK2,PROS1,PTGIS,RORA,SERPING1,SPN,TEK,TLR7,WFDC1
LUAD	down	ZEB1	GO:0006936	muscle contraction	307	290	17	3.46949	2.69492e-05	ADRA1D,CALCRL,CAV3,CNN1,CTGF,DES,EDNRA,GJA5,LMOD1,MYH11,MYL9,MYOCD,NMUR1,RCSD1,SGCA,SLC8A1,VIM
LUAD	down	ZEB1	GO:0003231	cardiac ventricle development	116	290	10	5.50538	3.37589e-05	BMPR2,ENG,FOXF1,GJA5,HEYL,MYOCD,TBX3,TBX5,TGFBR2,TGFBR3
LUAD	down	ZEB1	GO:0055001	muscle cell development	141	290	11	4.94842	3.49525e-05	CAV3,ENG,LMOD1,MEF2A,MYH10,MYH11,MYOZ3,NEXN,SGCG,SLC8A1,TBX3
LUAD	down	ZEB1	GO:0061041	regulation of wound healing	117	290	10	5.45361	3.63577e-05	CD34,HBEGF,LBH,PROS1,SELP,SERPING1,TGFBR2,THBD,UBASH3B,WFDC1
LUAD	down	ZEB1	GO:0050920	regulation of chemotaxis	169	290	12	4.47876	3.94384e-05	BMPR2,CDH13,CMKLR1,FGF10,IL16,JAM3,NCKAP1L,PTPRO,SEMA3D,SEMA3G,SEMA5A,SEMA6A
LUAD	down	ZEB1	GO:0007517	muscle organ development	319	290	17	3.3292	4.36848e-05	CAV3,ENG,GATA6,HBEGF,HEYL,HLX,JPH2,MEF2A,MYOCD,SGCA,SGCG,TBX2,TBX5,TCF21,TGFBR2,TGFBR3,UNC45B
LUAD	down	ZEB1	GO:0048754	branching morphogenesis of an epithelial tube	147	290	11	4.72904	5.12944e-05	CAV3,EDNRA,ENG,FGF10,FOXF1,HOXA5,NOTCH4,RASIP1,TBX3,TCF21,TGFBR2
LUAD	down	ZEB1	GO:0001501	skeletal system development	464	290	21	2.8205	6.23941e-05	ACVRL1,BMPR2,CMKLR1,CTGF,ENG,FLI1,FOXN3,GJA5,HOXA5,MEIS1,MYOC,NPR2,NPR3,P2RX7,PCSK5,SOX5,TBX3,TBX4,TEK,TGFBR2,TLL1
LUAD	down	ZEB1	GO:0060047	heart contraction	241	290	14	3.62496	8.31631e-05	CAV3,CTGF,DES,EPAS1,GJA5,HBEGF,HSPB7,JAK2,MEF2A,NPR1,NPR2,SGCG,SLC8A1,TBX2
LUAD	down	ZEB1	GO:0007179	transforming growth factor beta receptor signaling pathway	156	290	11	4.43227	8.79397e-05	ACVRL1,CAV3,DAB2,ENG,ITGA8,LTBP2,LTBP4,MYOCD,TGFB1I1,TGFBR2,TGFBR3
LUAD	down	ZEB1	GO:0090257	regulation of muscle system process	184	290	12	4.08447	8.99038e-05	ADRA1D,CALCRL,CAV3,CNN1,CTGF,GJA5,LMCD1,MEF2A,MYL9,MYOCD,SLC8A1,SRL
LUAD	down	ZEB1	GO:0008285	negative regulation of cell proliferation	588	290	24	2.54097	9.50153e-05	ACVRL1,BMPR2,CDH13,CNN1,FGF10,JAK2,KAT2B,LRRC32,MCC,MYOCD,NPR1,NPR3,RAPGEF2,RERG,SLIT3,SMARCA2,SOX7,SPN,SRPX,TBX5,TGFB1I1,TGFBR2,TGFBR3,WFDC1
LUAD	down	ZEB1	GO:0031348	negative regulation of defense response	131	290	10	4.81839	9.50712e-05	A2M,CALCRL,FOXF1,HGF,PTGIS,RORA,SERPING1,SPN,TEK,WFDC1
LUAD	down	ZEB1	GO:0008016	regulation of heart contraction	215	290	13	3.77451	9.95758e-05	CAV3,CTGF,DES,EPAS1,GJA5,HBEGF,HSPB7,JAK2,MEF2A,NPR1,NPR2,SLC8A1,TBX2
LUAD	down	ZEB1	GO:0032956	regulation of actin cytoskeleton organization	259	290	14	3.35461	0.000177559	ARHGAP6,CAV3,CTGF,DIXDC1,GPR65,JAM3,LMOD1,LRP1,MYADM,MYOC,NCKAP1L,PIK3R1,SEMA5A,TEK
LUAD	down	ZEB1	GO:0001666	response to hypoxia	261	290	14	3.32704	0.00019229	ACVRL1,ANGPT4,CD34,CYGB,EDNRA,EPAS1,GATA6,MYOCD,PTGIS,RORA,SLC8A1,TEK,TGFBR2,TGFBR3
LUAD	down	ZEB1	GO:0030855	epithelial cell differentiation	511	290	21	2.54268	0.000237849	ACVRL1,ADAMTSL4,BMPR2,CD34,DAB2,ENG,FGF10,FOXF1,GATA5,GATA6,GPR4,HOXA5,LATS2,MYADM,NOTCH4,PRKCH,PTPRO,RAPGEF2,TBX3,TCF21,VIM
LUAD	down	ZEB1	GO:0045944	positive regulation of transcription from RNA polymerase II promoter	950	290	32	2.0985	0.000247197	ACVRL1,BMPR2,CDH13,EBF1,ENG,EPAS1,FGF10,FLI1,FOXF1,FOXF2,GATA5,GATA6,HEYL,HGF,HOXA5,IRF8,ITGA8,KAT2B,MEF2A,MEIS1,MITF,MYOCD,NFATC1,NFIX,NOTCH4,PIK3R1,RORA,SMARCA2,TBX5,TCF21 ...
LUAD	down	ZEB1	GO:0048639	positive regulation of developmental growth	148	290	10	4.22078	0.000259499	BMPR2,GATA6,GHR,HLX,MACF1,SEMA5A,TBX2,TBX5,TGFBR2,TGFBR3
LUAD	down	ZEB1	GO:0007169	transmembrane receptor protein tyrosine kinase signaling pathway	631	290	24	2.35475	0.000273503	ANGPT4,AXL,BMPR2,BMX,CDH13,CTGF,DOK2,FGF10,FZD4,GAB1,GFRA1,GHR,HBEGF,HGF,JAK2,LRP1,MMRN2,MUSK,MYOC,NCKAP1L,PIK3R1,RAPGEF2,TEK,TMEM204
LUAD	down	ZEB1	GO:0014065	phosphatidylinositol 3-kinase signaling	151	290	10	4.13024	0.00030502	FGF10,GAB1,HBEGF,HGF,JAK2,MYOC,PIK3R1,PIK3R5,SELP,TEK
LUAD	down	ZEB1	GO:0032103	positive regulation of response to external stimulus	248	290	13	3.23783	0.00040386	BMPR2,CCL14,CDH13,CMKLR1,FABP4,FGF10,IL16,JAK2,NCKAP1L,SASH1,SEMA5A,THBD,TLR7
LUAD	down	ZEB1	GO:0019932	second-messenger-mediated signaling	222	290	12	3.33767	0.000510189	ADCY4,CDH13,CMKLR1,JPH2,LMCD1,NFATC1,NMUR1,NPR3,RAPGEF2,RCAN1,SELP,SLC8A1
LUAD	down	ZEB1	GO:0007264	small GTPase mediated signal transduction	518	290	20	2.37255	0.000733107	A2M,ARHGAP24,ARHGAP30,ARHGAP31,ARHGAP6,ARHGEF6,CDH13,DOCK11,DOCK8,DOK2,FAM13B,FGD5,FGF10,MYOC,RAB8B,RAPGEF2,REM1,RERG,STARD13,STARD8
LUAD	down	ZEB1	GO:0006954	inflammatory response	597	290	22	2.26631	0.000747416	A2M,AOC3,AXL,C7,CALCRL,CCL14,FABP4,FOXF1,HGF,JAK2,JAM3,P2RX7,PROS1,PTGIS,RORA,SELP,SERPING1,SPN,TEK,TLR7,TSPAN2,WFDC1
LUAD	down	ZEB1	GO:0045665	negative regulation of neuron differentiation	172	290	10	3.58997	0.000848421	DIXDC1,LRP1,MEIS1,PTPRO,RAPGEF2,SEMA3D,SEMA3G,SEMA5A,SEMA6A,VIM
LUAD	down	ZEB1	GO:2000027	regulation of organ morphogenesis	238	290	12	3.09833	0.000940755	BMPR2,CAV3,CD34,DAB2,ENG,FGF10,FZD4,HGF,PRICKLE1,TBX2,TBX5,TGFBR2
LUAD	down	ZEB1	GO:0030099	myeloid cell differentiation	306	290	14	2.80657	0.000941459	BCL6B,EPAS1,FLI1,HOXA5,IRF8,JAK2,MEIS1,MITF,NCKAP1L,PIK3R1,TGFBR2,TGFBR3,TSPAN2,UBASH3B
LUAD	down	ZEB1	GO:0006935	chemotaxis	497	290	19	2.34251	0.0011122	APBB2,BMPR2,CCL14,CDH13,CMKLR1,FGF10,HBEGF,HGF,IL16,JAM3,MYH10,NCKAP1L,PTPRO,SEMA3D,SEMA3G,SEMA5A,SEMA6A,SLIT3,SPN
LUAD	down	ZEB1	GO:0000904	cell morphogenesis involved in differentiation	578	290	21	2.22738	0.00117242	APBB2,AXL,BMPR2,ECM2,FZD4,ITGA8,LATS2,MACF1,MEF2A,MYADM,MYH10,MYOC,NOTCH4,PTPRO,RAPGEF2,SEMA3D,SEMA3G,SEMA5A,SEMA6A,SLIT3,TEK
LUAD	down	ZEB1	GO:0001775	cell activation	793	290	26	2.01363	0.00140369	AXL,BMX,CTGF,CYGB,DOCK8,FGF10,FOXF1,HLX,JAK2,LCP1,LRRC32,MYL9,NCKAP1L,P2RX7,PDPN,PIK3R1,PIK3R5,PRKCH,RORA,SELP,SELPLG,SPN,TGFBR2,THBD,TLR7,UBASH3B
LUAD	down	ZEB1	GO:0043410	positive regulation of MAPK cascade	438	290	17	2.37068	0.00171102	C1QTNF2,CCL14,CTGF,FAM150B,FGF10,FZD4,GAB1,GHR,GLIPR2,HGF,JAK2,MAP3K3,P2RX7,PIK3R5,RAPGEF2,SASH1,TEK
LUAD	down	ZEB1	GO:0007015	actin filament organization	294	290	13	2.70007	0.00192061	ARHGAP6,CAV3,CTGF,GPR65,JAK2,LCP1,LMOD1,MYADM,MYOC,NCKAP1L,PHACTR1,PIK3R1,SEMA5A
LUAD	down	ZEB1	GO:0030336	negative regulation of cell migration	193	290	10	3.17424	0.00201572	ACVRL1,ANGPT4,CYGB,ENG,LRP1,MCC,MMRN2,STARD13,TBX5,TIE1
LUAD	down	ZEB1	GO:0060560	developmental growth involved in morphogenesis	195	290	10	3.13954	0.00217383	BMPR2,FGF10,MACF1,SEMA3D,SEMA3G,SEMA5A,SEMA6A,SLIT3,TBX2,TGFBR2
LUAD	down	ZEB1	GO:0016337	single organismal cell-cell adhesion	652	290	22	2.06136	0.00228533	BMX,CD34,DOCK8,FOXF1,HLX,ITGA8,JAK2,JAM2,JAM3,LCP1,LRRC32,MYADM,MYL9,NCKAP1L,P2RX7,PDPN,PIK3R1,RORA,SELP,SPN,TGFBR2,UBASH3B
LUAD	down	ZEB1	GO:0051056	regulation of small GTPase mediated signal transduction	266	290	12	2.7521	0.00240581	A2M,ARHGAP24,ARHGAP30,ARHGAP31,ARHGAP6,ARHGEF6,FAM13B,FGD5,FGF10,MYOC,STARD13,STARD8
LUAD	down	ZEB1	GO:0010769	regulation of cell morphogenesis involved in differentiation	234	290	11	2.86861	0.00263109	BMPR2,MACF1,MYADM,MYOC,PTPRO,RAPGEF2,SEMA3D,SEMA3G,SEMA5A,SEMA6A,SLIT3
LUAD	down	ZEB1	GO:0045216	cell-cell junction organization	202	290	10	3.02379	0.00280757	ACVRL1,ARHGAP6,CDH13,GJA5,MACF1,MYOC,PRKCH,PTPRO,RAB8B,TEK
LUAD	down	ZEB1	GO:0048562	embryonic organ morphogenesis	275	290	12	2.65636	0.00315484	ENG,FGF10,FOXF1,FOXF2,HLX,HOXA5,ITGA8,PTPRQ,TBX2,TBX3,TCF21,TGFBR2
LUAD	down	ZEB1	GO:0048608	reproductive structure development	387	290	15	2.35728	0.0031862	AXL,BMPR2,EPAS1,FGF10,FOXF2,FZD4,GAB1,GATA6,MMP19,MYOCD,PCDH12,PTGIS,SLIT3,TBX3,TCF21
LUAD	down	ZEB1	GO:0032147	activation of protein kinase activity	276	290	12	2.64614	0.00324858	ADCY4,ANGPT4,C1QTNF2,FGF10,GAB1,GHR,HGF,JAK2,MAP3K3,NCKAP1L,P2RX7,TGFBR2
LUAD	down	ZEB1	GO:0006898	receptor-mediated endocytosis	248	290	11	2.69675	0.00409178	CALCRL,CAV3,CETP,COLEC12,DAB2,LRP1,MRC1,MSR1,PRG4,RSPO1,TGFBR2
LUAD	down	ZEB1	GO:0045055	regulated exocytosis	250	290	11	2.67386	0.00434494	A2M,FOXF1,HGF,ITIH3,MMRN1,P2RX7,PHACTR2,PROS1,SELP,SERPING1,STX11
LUAD	down	ZEB1	GO:0001701	in utero embryonic development	294	290	12	2.47473	0.00535839	ACVRL1,EDNRA,EPAS1,FOXF1,GAB1,GATA6,LATS2,MYH10,PCDH12,TBX3,TGFBR2,TIE1
LUAD	down	ZEB1	GO:0060828	regulation of canonical Wnt signaling pathway	223	290	10	2.72221	0.0056313	DAB2,DIXDC1,DKK2,FGF10,LATS2,MCC,PRICKLE1,PTPRO,RSPO1,SOX7
LUAD	down	ZEB1	GO:0043405	regulation of MAP kinase activity	299	290	12	2.43063	0.00610572	C1QTNF2,CAV3,FGF10,FZD4,GAB1,GHR,HGF,JAK2,MAP3K3,P2RX7,PIK3R5,SASH1
LUAD	down	ZEB1	GO:0018108	peptidyl-tyrosine phosphorylation	339	290	13	2.32105	0.00639218	ANGPT4,AXL,BMX,FAM150B,FGF10,GHR,HBEGF,HGF,IL3RA,JAK2,MUSK,TEK,TIE1
LUAD	down	ZEB1	GO:0048732	gland development	381	290	14	2.22283	0.0068324	CAV3,FGF10,FOXF1,GATA6,HGF,HLX,HOXA5,JAK2,NOTCH4,TBX2,TBX3,TCF21,TGFBR2,TGFBR3
LUAD	down	ZEB1	GO:0032535	regulation of cellular component size	309	290	12	2.34745	0.00784719	BMPR2,CAV3,LMOD1,MACF1,MYADM,NCKAP1L,P2RX7,SEMA3D,SEMA3G,SEMA5A,SEMA6A,SLC12A4
LUAD	down	ZEB1	GO:0043010	camera-type eye development	272	290	11	2.44514	0.00803644	ACVRL1,BMPR2,FGF10,FOXF2,FZD4,MEIS1,MYH10,TBX2,TGFBR2,UNC45B,VIM
LUAD	down	ZEB1	GO:0071902	positive regulation of protein serine/threonine kinase activity	273	290	11	2.43568	0.00824899	C1QTNF2,CCND2,FGF10,FZD4,GAB1,GHR,HGF,P2RX7,PIK3R5,RAPGEF2,SASH1
LUAD	down	ZEB1	GO:0060070	canonical Wnt signaling pathway	275	290	11	2.41697	0.00868717	DAB2,DIXDC1,DKK2,FGF10,FZD4,LATS2,MCC,PRICKLE1,PTPRO,RSPO1,SOX7
LUAD	down	ZEB1	GO:0045165	cell fate commitment	239	290	10	2.52956	0.00899043	EPAS1,FGF10,GATA5,GATA6,LATS2,NOTCH4,RORA,SOX5,TBX2,TBX3
LUAD	down	ZEB1	GO:0010975	regulation of neuron projection development	368	290	13	2.12764	0.0121936	BMPR2,FAM150B,HGF,LRP1,MACF1,PTPRO,RAPGEF2,SEMA3D,SEMA3G,SEMA5A,SEMA6A,SLIT3,VIM
LUAD	down	ZEB1	GO:0061564	axon development	412	290	14	2.04568	0.0129796	APBB2,BMPR2,ECM2,JAK2,JAM3,MACF1,MYH10,PTPRO,SEMA3D,SEMA3G,SEMA5A,SEMA6A,SLIT3,TSPAN2
LUAD	down	ZEB1	GO:0072001	renal system development	263	290	10	2.28625	0.0166681	CD34,FGF10,FOXF1,GPR4,HEYL,ITGA8,MYOCD,PCSK5,PTPRO,TCF21
LUAD	down	ZEB1	GO:0045785	positive regulation of cell adhesion	343	290	12	2.1019	0.0168112	CDH13,ECM2,FOXF1,HLX,JAK2,MYADM,MYOC,NCKAP1L,PIK3R1,SPN,TEK,TGFBR2
LUAD	down	ZEB1	GO:0050678	regulation of epithelial cell proliferation	265	290	10	2.26804	0.0174769	ACVRL1,BMPR2,CDH13,FGF10,HOXA5,MCC,SEMA5A,TEK,TGFBR3,WFDC1
LUAD	down	ZEB1	GO:0050867	positive regulation of cell activation	268	290	10	2.24114	0.0187442	AXL,CTGF,FGF10,HLX,JAK2,NCKAP1L,PIK3R1,SELP,SPN,TGFBR2
LUAD	down	ZEB1	GO:0050673	epithelial cell proliferation	317	290	11	2.07993	0.0227332	ACVRL1,BMPR2,CD34,CDH13,FGF10,HOXA5,MCC,SEMA5A,TEK,TGFBR3,WFDC1
LUAD	down	ZEB1	GO:0002250	adaptive immune response	318	290	11	2.07303	0.0231992	BTN3A3,C7,HLX,JAK2,JAM3,KLHL6,LILRA1,P2RX7,RORA,SERPING1,SPN
LUAD	down	FLI1	GO:0008015	blood circulation	461	41	5	4.9468	0.0051319	ADRA1D,EDNRB,RCAN1,SGCG,SLC6A4
LUAD	down	FLI1	GO:0051241	negative regulation of multicellular organismal process	915	41	7	3.58	0.00627592	DIXDC1,EDNRB,LRP1,MEFV,PTGDS,SLC6A4,THBD
LUAD	down	FLI1	GO:0045664	regulation of neuron differentiation	502	41	5	4.52683	0.00731521	DIXDC1,EDNRB,LRP1,SLC6A4,TCF4
LUAD	down	FLI1	GO:0006954	inflammatory response	597	41	5	3.77867	0.0147323	CCRL2,EDNRB,LIPA,MEFV,TNFAIP8L2
LUAD	down	FLI1	GO:0033993	response to lipid	772	41	5	2.88467	0.0391531	CD80,EDNRB,PTGDS,SLC6A4,THBD
LUAD	down	FLI1	GO:0044703	multi-organism reproductive process	782	41	5	2.84576	0.0410268	EDNRB,PTGDS,QKI,SLC6A4,THBD
LUAD	down	FLI1	GO:0048468	cell development	1682	41	8	2.17574	0.0485875	DIXDC1,EDNRB,LRP1,QKI,SGCG,SLC6A4,STAC3,TCF4
LUAD	down	FLI1	GO:0007267	cell-cell signaling	1383	41	7	2.29249	0.0488111	ADRA1D,CD80,DIXDC1,LRP1,SIGLEC6,SLC6A4,STAC3
LUAD	down	FLI1	GO:0030182	neuron differentiation	1099	41	6	2.44736	0.0496201	CNTN6,DIXDC1,EDNRB,LRP1,SLC6A4,TCF4
LUAD	down	ETS1	GO:0016477	cell migration	1105	178	33	3.28814	5.70321e-08	ACE,ACVRL1,ANO6,APBB2,BMPR2,CDH13,CMKLR1,CTGF,DAB2,DACH1,DCHS1,DOCK4,ELMO1,ENG,JAK2,LRP1,MACF1,MDGA1,MITF,MYADM,P2RY1,P2RY12,PREX1,PTPRO,ROBO4,S1PR1,SIRPA,SLC8A1,SOX17,STARD13 ...
LUAD	down	ETS1	GO:0008283	cell proliferation	1761	178	41	2.58221	9.91247e-07	ACE,ACVRL1,ADAMTS1,ADAMTS8,BMPR2,CBFA2T3,CCND2,CD80,CDH13,CTGF,DAB2,DACH1,DCHS1,EMP1,FBXL7,GAPT,GRK5,HLA-DPA1,JAK2,KAT2B,KLF13,KLF9,LGI4,LRP1,MYOCD,NES,NPR1,NPR3,P2RX7,PDE5A ...
LUAD	down	ETS1	GO:2000026	regulation of multicellular organismal development	1543	178	37	2.6232	1.91332e-06	ACE,ACVRL1,ADRB2,ANO6,BCL6B,BMPR2,C1QC,CD80,CTGF,CYBB,DAB2,ENG,KLF13,LRP1,MACF1,MITF,MYADM,MYOCD,NPR1,P2RX7,P2RY12,PPP1R16B,PREX1,PTPRO,S1PR1,SCARF1,SLC8A1,SOX17,SOX5,STARD13 ...
LUAD	down	ETS1	GO:0051240	positive regulation of multicellular organismal process	1284	178	31	2.57634	1.33449e-05	ACVRL1,ADRB2,ANO6,BMPR2,CARD8,CD80,CTGF,CYBB,DAB2,ENG,GHR,HEG1,HLA-DPA1,IL1RL1,JAK2,MACF1,MEF2A,MYOCD,NPR1,P2RX7,P2RY1,PDE5A,PPP1R16B,SCARF1,SLC8A1,SOX17,SOX5,TCF4,TLR4,ZEB1 ...
LUAD	down	ETS1	GO:0051241	negative regulation of multicellular organismal process	915	178	25	2.87699	1.33957e-05	ACVRL1,ADRB2,BMPR2,C1QC,CMKLR1,DOCK4,GDF10,IL1RL1,JAK2,KLF13,LRP1,MYOCD,NPR1,P2RX7,PDE5A,PTGDS,PTPRO,SOX17,STARD13,TIE1,TLR4,UBASH3B,VASH1,VSIG4,ZFPM2
LUAD	down	ETS1	GO:0008285	negative regulation of cell proliferation	588	178	19	3.35827	1.66993e-05	ACVRL1,ADAMTS1,ADAMTS8,BMPR2,CBFA2T3,CDH13,DACH1,JAK2,KAT2B,KLF13,KLF9,MYOCD,NPR1,NPR3,PDE5A,PTGDS,VASH1,VSIG4,ZEB1
LUAD	down	ETS1	GO:0090257	regulation of muscle system process	184	178	10	5.60474	2.78662e-05	ADRB2,CTGF,DOCK4,LMCD1,MEF2A,MYOCD,PDE5A,SLC8A1,SLC8A3,SRL
LUAD	down	ETS1	GO:0030036	actin cytoskeleton organization	510	178	17	3.44116	3.2221e-05	ABLIM3,AKAP2,ARHGAP6,CTGF,ELMO1,EPB41L3,IQSEC1,JAK2,LRP1,MEF2A,MYADM,MYH11,PREX1,S1PR1,SYNPO,SYNPO2,TLN1
LUAD	down	ETS1	GO:0008015	blood circulation	461	178	16	3.57642	3.42748e-05	ACE,ACVRL1,ADRB2,BMPR2,CTGF,DOCK4,JAK2,MEF2A,NPR1,NPR3,P2RY1,PDE5A,PTPRO,SLC8A1,SLC8A3,TRHDE
LUAD	down	ETS1	GO:1903522	regulation of blood circulation	276	178	12	4.46194	4.05673e-05	ACE,ADRB2,BMPR2,CTGF,DOCK4,JAK2,MEF2A,NPR1,P2RY1,PDE5A,SLC8A1,SLC8A3
LUAD	down	ETS1	GO:0045216	cell-cell junction organization	202	178	10	5.07341	6.15111e-05	ACE,ACVRL1,ARHGAP6,CDH13,EPB41L3,FERMT2,HEG1,MACF1,PTPRO,TLN1
LUAD	down	ETS1	GO:0071495	cellular response to endogenous stimulus	1077	178	26	2.52423	7.29016e-05	ACVRL1,BMPR2,CDH13,CTGF,CYBB,DAB2,ENG,FERMT2,GDF10,GHR,JAK2,KAT2B,KLF9,LATS2,LMO2,LTBP2,MYOCD,NDST1,P2RY12,SLC8A1,SLC8A3,SOX5,TBC1D4,TCF21,ZEB1,ZNF366
LUAD	down	ETS1	GO:0001525	angiogenesis	390	178	14	3.67463	7.52226e-05	ACVRL1,CDH13,CTGF,CYBB,ENG,NPR1,PPP1R16B,ROBO4,S1PR1,SOX17,STARD13,TCF21,TIE1,VASH1
LUAD	down	ETS1	GO:0006936	muscle contraction	307	178	12	3.98555	0.000112256	ADRB2,CTGF,DOCK4,MYH11,MYOCD,PDE5A,RCSD1,SCN7A,SLC8A1,SLC8A3,TLN1,UTRN
LUAD	down	ETS1	GO:0043547	positive regulation of GTPase activity	568	178	17	3.06787	0.000121095	ARHGAP6,ARHGEF3,ARHGEF6,DOCK4,ELMO1,IL3RA,IQSEC1,JAK2,P2RY12,PREX1,RASGEF1B,RCBTB2,RGS9,S1PR1,STARD13,TBC1D4,TBC1D9
LUAD	down	ETS1	GO:0045597	positive regulation of cell differentiation	754	178	20	2.72936	0.000155884	ACVRL1,BMPR2,CD80,CMKLR1,CTGF,DAB2,ENG,JAK2,MACF1,MEF2A,MSR1,MYADM,MYOCD,PDE5A,PREX1,SCARF1,SOX17,SOX5,TCF4,ZEB1
LUAD	down	ETS1	GO:0031589	cell-substrate adhesion	278	178	11	4.01927	0.000195346	ACVRL1,ARHGAP6,CDH13,CTGF,FERMT2,JAK2,MACF1,MYADM,PREX1,PTPRO,UTRN
LUAD	down	ETS1	GO:0050878	regulation of body fluid levels	457	178	14	3.10572	0.000386996	ANO6,CDO1,HEG1,JAK2,NPR1,NPR3,P2RX7,P2RY1,P2RY12,PTPRO,TLN1,TLR4,UBASH3B,ZFPM2
LUAD	down	ETS1	GO:0030155	regulation of cell adhesion	576	178	16	2.82192	0.000441633	ACVRL1,ARHGAP6,CD80,CDH13,HLA-DPA1,JAK2,MACF1,MYADM,PDE5A,PREX1,PTPRO,S1PR1,UBASH3B,UTRN,VSIG4,ZEB1
LUAD	down	ETS1	GO:0007507	heart development	464	178	14	3.05609	0.000450302	ACVRL1,ADAMTS1,BMPR2,DCHS1,ENG,HEG1,MEF2A,MYH11,MYOCD,NDST1,S1PR1,SLC8A1,SOX17,ZFPM2
LUAD	down	ETS1	GO:0007517	muscle organ development	319	178	11	3.47556	0.000626343	ENG,FHL1,HEG1,MEF2A,MYOCD,S1PR1,SOX17,TCF21,UNC45B,UTRN,ZFPM2
LUAD	down	ETS1	GO:0010959	regulation of metal ion transport	288	178	10	3.48612	0.00104611	ADRB2,AHNAK,ANO6,FHL1,KCNAB2,P2RX7,P2RY12,SLC8A1,UBASH3B,UTRN
LUAD	down	ETS1	GO:0007178	transmembrane receptor protein serine/threonine kinase signaling pathway	292	178	10	3.43586	0.0011606	ACVRL1,AKAP2,BMPR2,DAB2,ENG,FERMT2,GDF10,LTBP2,MYOCD,ZEB1
LUAD	down	ETS1	GO:0001501	skeletal system development	464	178	13	2.81422	0.00140994	ACVRL1,ANO6,BMPR2,CMKLR1,CTGF,DCHS1,ENG,GDF10,NDST1,NPR3,P2RX7,SOX5,ZEB1
LUAD	down	ETS1	GO:0030097	hemopoiesis	656	178	16	2.45687	0.00173698	ACE,BCL6B,C1QC,CBFA2T3,CD80,ITM2A,JAK2,KCNAB2,KLF13,MITF,PREX1,SLC8A3,SNRK,TLR4,UBASH3B,ZEB1
LUAD	down	ETS1	GO:0014706	striated muscle tissue development	310	178	10	3.22615	0.0018098	ENG,HEG1,MEF2A,MYH11,MYOCD,S1PR1,SLC8A1,SOX17,TCF21,ZFPM2
LUAD	down	ETS1	GO:0035295	tube development	542	178	14	2.59211	0.0019928	ACVRL1,BMPR2,CTGF,DCHS1,ENG,HEG1,HSD11B1,MYOCD,SOX17,STARD13,TCF21,TNS3,ZEB1,ZFPM2
LUAD	down	ETS1	GO:0001775	cell activation	793	178	18	2.29155	0.0020024	CD80,CD93,CTGF,GAPT,HLA-DPA1,IL1RL1,ITM2A,JAK2,P2RX7,P2RY1,P2RY12,PDE5A,PREX1,TLN1,TLR4,UBASH3B,VSIG4,ZEB1
LUAD	down	ETS1	GO:0002250	adaptive immune response	318	178	10	3.14081	0.00218001	C1QA,C1QC,C7,CD80,CLEC10A,GAPT,IL1RL1,JAK2,P2RX7,TLR4
LUAD	down	ETS1	GO:0030031	cell projection assembly	318	178	10	3.14081	0.00218001	ABLIM3,ANO6,ARHGEF6,CDH13,EMP1,P2RX7,P2RY12,PPP1R16B,PTPRO,S1PR1
LUAD	down	ETS1	GO:0090066	regulation of anatomical structure size	430	178	12	2.79165	0.00221153	ACE,ADRB2,ANO6,BMPR2,DOCK4,MACF1,MYADM,NPR1,P2RX7,P2RY1,PREX1,SLC8A1
LUAD	down	ETS1	GO:0045944	positive regulation of transcription from RNA polymerase II promoter	950	178	20	2.12754	0.00273457	ABLIM3,ACVRL1,ADRB2,BMPR2,CDH13,ENG,KAT2B,KLF13,LMO2,MEF2A,MITF,MYOCD,P2RY1,S1PR1,SOX17,TCF21,TCF4,TLR4,ZEB1,ZFPM2
LUAD	down	ETS1	GO:0002682	regulation of immune system process	1164	178	23	2.0054	0.00295519	ACE,ANO6,AP1S2,C1QA,C1QC,C7,CD300LG,CD80,CMKLR1,ELMO1,HLA-DPA1,IL1RL1,JAK2,KLF13,MITF,P2RX7,P2RY12,PDE5A,SAMHD1,TLR4,UBASH3B,VSIG4,ZEB1
LUAD	down	ETS1	GO:0030855	epithelial cell differentiation	511	178	13	2.54137	0.00326492	ACVRL1,BMPR2,DAB2,ENG,HEG1,LATS2,MYADM,PPP1R16B,PTPRO,S1PR1,SOX17,TCF21,ZEB1
LUAD	down	ETS1	GO:0048545	response to steroid hormone	340	178	10	2.9275	0.0035209	CDO1,CTGF,CYBB,DAB2,ENG,JAK2,KLF9,PTGDS,TCF21,ZNF366
LUAD	down	ETS1	GO:0030335	positive regulation of cell migration	358	178	10	2.77303	0.00504744	ANO6,BMPR2,CDH13,CMKLR1,DAB2,DOCK4,JAK2,MYADM,S1PR1,SLC8A1
LUAD	down	ETS1	GO:0034765	regulation of ion transmembrane transport	359	178	10	2.76491	0.00514544	AHNAK,ANO6,CYBB,FHL1,KCNAB2,P2RX7,SCN7A,SLC8A1,UBASH3B,UTRN
LUAD	down	ETS1	GO:0001558	regulation of cell growth	363	178	10	2.73292	0.0055525	ACVRL1,APBB2,BMPR2,CTGF,EPB41L3,FHL1,MACF1,MYOCD,NPR1,SOX17
LUAD	down	ETS1	GO:0045596	negative regulation of cell differentiation	545	178	13	2.37381	0.00558165	ACVRL1,C1QC,GDF10,KLF13,LRP1,MYOCD,P2RY12,PTPRO,SOX17,TLR4,UBASH3B,ZEB1,ZFPM2
LUAD	down	ETS1	GO:0001934	positive regulation of protein phosphorylation	811	178	17	2.09676	0.00590239	ACE,ACVRL1,ADRB2,BMPR2,CCND2,CD80,CTGF,DAB2,ENG,GDF10,GHR,JAK2,P2RX7,P2RY1,PDE5A,PLA2G5,TLR4
LUAD	down	ETS1	GO:0051493	regulation of cytoskeleton organization	369	178	10	2.68615	0.00620992	ARHGAP6,CTGF,LRP1,MYADM,NES,P2RX7,PREX1,S1PR1,SYNPO,SYNPO2
LUAD	down	ETS1	GO:0008284	positive regulation of cell proliferation	749	178	16	2.13268	0.00629886	ACVRL1,BMPR2,CCND2,CD80,CDH13,CTGF,GRK5,HLA-DPA1,JAK2,MYOCD,NES,PPP1R16B,S1PR1,TLR4,TNS3,ZFPM2
LUAD	down	ETS1	GO:0006897	endocytosis	554	178	13	2.33302	0.00637615	ADRB2,ANO6,CD163,CD93,CDH13,CLEC10A,DAB2,ELMO1,GHR,LRP1,MSR1,P2RX7,SCARF1
LUAD	down	ETS1	GO:0071363	cellular response to growth factor stimulus	564	178	13	2.28942	0.00736223	ACVRL1,BMPR2,CTGF,DAB2,ENG,FERMT2,GDF10,LTBP2,MYOCD,NDST1,SOX5,TMEM204,ZEB1
LUAD	down	ETS1	GO:0032101	regulation of response to external stimulus	643	178	14	2.16217	0.00887176	ANO6,AP1S2,BMPR2,C7,CDH13,CMKLR1,ELMO1,IL1RL1,JAK2,PTPRO,S1PR1,SCARF1,TLR4,UBASH3B
LUAD	down	ETS1	GO:0016049	cell growth	454	178	11	2.39646	0.00939314	ACVRL1,APBB2,BMPR2,CTGF,EMP1,EPB41L3,FHL1,MACF1,MYOCD,NPR1,SOX17
LUAD	down	ETS1	GO:0071407	cellular response to organic cyclic compound	459	178	11	2.369	0.010141	DAB2,JAK2,KLF9,MSR1,P2RX7,P2RY1,P2RY12,SLC8A1,SLC8A3,TCF21,ZNF366
LUAD	down	ETS1	GO:0002252	immune effector process	596	178	13	2.15922	0.0113526	ACE,AP1S2,C1QA,C1QC,C7,CD80,ELMO1,GAPT,ITM2A,P2RX7,SAMHD1,TLR4,VSIG4
LUAD	down	ETS1	GO:0042060	wound healing	476	178	11	2.27989	0.0130312	ACVRL1,ANO6,JAK2,MACF1,P2RX7,P2RY1,P2RY12,TLN1,TLR4,UBASH3B,ZFPM2
LUAD	down	ETS1	GO:0044087	regulation of cellular component biogenesis	680	178	14	2.03738	0.0139527	ACE,ACVRL1,ARHGAP6,CTGF,MACF1,MITF,MYADM,P2RX7,PPP1R16B,PREX1,S1PR1,SYNPO,SYNPO2,TLR4
LUAD	down	ETS1	GO:0050865	regulation of cell activation	424	178	10	2.32153	0.0154415	CD80,CTGF,HLA-DPA1,IL1RL1,JAK2,PDE5A,TLR4,UBASH3B,VSIG4,ZEB1
LUAD	down	ETS1	GO:0001817	regulation of cytokine production	519	178	11	2.08137	0.0231211	CARD8,CD80,CMKLR1,CYBB,HEG1,HLA-DPA1,IL1RL1,JAK2,P2RX7,TLR4,VSIG4
LUAD	down	ETS1	GO:0015672	monovalent inorganic cation transport	458	178	10	2.14086	0.0248278	ADRB2,ANO6,FHL1,KCNAB2,P2RX7,P2RY12,SCN7A,SLC8A1,SLC8A3,UTRN
LUAD	down	ETS1	GO:0045936	negative regulation of phosphate metabolic process	479	178	10	2.04224	0.0323667	CBFA2T3,ENG,KAT2B,LATS2,MYADM,MYOCD,P2RX7,PPP1R16B,TLR4,UBASH3B
LUAD	down	TCF4	GO:0030198	extracellular matrix organization	307	455	34	4.73583	3.51476e-12	A2M,ABI3BP,APBB2,COL13A1,CTGF,DCN,DDR2,ECM2,EGFL6,ELN,ENG,ETS1,FBLN5,FGF2,FOXF1,FOXF2,GAS6,HPSE2,ITGA8,JAM2,JAM3,LAMA4,LCP1,LRP1,LTBP2,MFAP4,MYH11,RAMP2,RECK,SNCA ...
LUAD	down	TCF4	GO:0001570	vasculogenesis	69	455	15	10.2443	3.8357e-10	CAV1,CD34,ENG,FOXF1,FZD4,HEG1,MYOCD,QKI,RAMP2,RASIP1,TBX5,TGFBR2,TGFBR3,TIE1,TMEM100
LUAD	down	TCF4	GO:0048286	lung alveolus development	38	455	10	13.0394	4.76515e-08	BMPR2,FGF10,FLT4,FOXF1,GATA6,HOXA5,MYOCD,PDPN,TCF21,TNS3
LUAD	down	TCF4	GO:0003197	endocardial cushion development	39	455	10	12.5902	6.25405e-08	ACVRL1,BMPR2,DCHS1,ENG,FOXF1,HEYL,TBX2,TBX5,TGFBR2,TMEM100
LUAD	down	TCF4	GO:0045766	positive regulation of angiogenesis	114	455	16	6.01842	7.64178e-08	ACVRL1,C5AR1,CD34,ENG,ETS1,FGF2,GATA6,HGF,PPP1R16B,PRKCB,PTGIS,RAMP2,SASH1,SEMA5A,TEK,TGFBR2
LUAD	down	TCF4	GO:0031032	actomyosin structure organization	148	455	18	5.11751	1.12174e-07	ACTN2,ARHGAP6,CASQ2,CNN1,CTGF,EPB41L2,FRMD3,LMOD1,MEF2A,MYH10,MYH11,MYOC,MYOZ3,PIK3R1,PTGER4,S1PR1,SORBS1,SYNPO
LUAD	down	TCF4	GO:0051145	smooth muscle cell differentiation	45	455	10	10.4286	2.71171e-07	ENG,FGF10,FOXF1,GATA6,ITGA8,MYOCD,PRDM6,RAMP2,TMEM204,ZEB1
LUAD	down	TCF4	GO:0043547	positive regulation of GTPase activity	568	455	38	2.70862	3.17257e-07	A2M,ACTN2,ANGPT1,ARHGAP18,ARHGAP24,ARHGAP25,ARHGAP30,ARHGAP31,ARHGAP6,ARHGEF6,CCL14,DOCK11,DOCK4,DOCK8,ELMO1,FAM13B,FGD5,FGF10,FGF2,GFRA1,GFRA2,IL3RA,IQSEC1,JAK2,NCKAP1L,PREX1,PTGIR,RASGEF1B,RASGRP4,RGS13 ...
LUAD	down	TCF4	GO:0007160	cell-matrix adhesion	181	455	19	4.33629	5.16609e-07	ACTN2,ACVRL1,ARHGAP6,CD34,CDH13,COL13A1,CTGF,ECM2,FBLN5,FERMT2,ITGA8,JAM3,LYVE1,MACF1,MYOC,PIK3R1,SORBS1,TEK,UTRN
LUAD	down	TCF4	GO:0045597	positive regulation of cell differentiation	754	455	45	2.41104	6.42375e-07	ACVRL1,AXL,BMPR2,BTK,CD34,CDH5,CMKLR1,CTGF,CXCL12,DAB2,DDR2,ENG,ETS1,FAM150B,FGF2,GAS6,GATA6,GLIPR2,HEYL,HGF,HOXA5,JAK2,MACF1,MEF2A,MYADM,MYOC,MYOCD,NCKAP1L,NEGR1,PDE5A ...
LUAD	down	TCF4	GO:0007517	muscle organ development	319	455	26	3.30745	6.75039e-07	CAV1,DCN,EGR2,ENG,FGF2,GATA6,HEG1,HEYL,JPH2,MEF2A,MRAS,MYL3,MYLK,MYOCD,RYR2,S1PR1,SGCA,SGCG,TBX2,TBX5,TCF21,TGFBR2,TGFBR3,UNC45B,UTRN,WNT2
LUAD	down	TCF4	GO:0060840	artery development	75	455	12	6.97241	7.78677e-07	ACVRL1,BMPR2,ENG,FOXF1,GJA5,LRP1,MYH10,MYLK,MYOCD,NDST1,PRICKLE1,TBX2
LUAD	down	TCF4	GO:0008217	regulation of blood pressure	157	455	17	4.47508	1.33096e-06	ACE,ACVRL1,ADRB2,ATP1A2,BMPR2,CD34,CPA3,EDNRA,GAS6,GJA5,NPR1,NPR2,NPR3,PCSK5,PTPRO,RAMP2,TRHDE
LUAD	down	TCF4	GO:0002040	sprouting angiogenesis	67	455	11	7.17661	1.72757e-06	ACVRL1,ANGPT1,CDH13,FGF2,FLT4,MMRN2,PPP1R16B,RAMP2,SEMA5A,STARD13,TEK
LUAD	down	TCF4	GO:1903779	regulation of cardiac conduction	67	455	11	7.17661	1.72757e-06	ATP1A2,CASQ2,CAV1,FXYD1,FXYD6,GJA5,NPR1,NPR2,RYR2,SLC8A1,SLC8A3
LUAD	down	TCF4	GO:0001935	endothelial cell proliferation	103	455	13	5.29117	4.31034e-06	ACVRL1,BMPR2,CAV1,CD34,CDH13,CXCL12,FGF2,FLT4,PPP1R16B,SEMA5A,TEK,VASH1,WNT2
LUAD	down	TCF4	GO:0008285	negative regulation of cell proliferation	588	455	36	2.44861	5.06502e-06	ACVRL1,ADARB1,BMPR2,CAV1,CDH13,CDH5,CNN1,DACH1,ETS1,FGF10,GPC3,IGFBP7,JAK2,KANK2,KLF13,LRRC32,MCC,MYOCD,NPR1,NPR3,OGN,PDE5A,PMP22,PTGDS,PTGIR,SLIT3,SMARCA2,SOX7,SPN,SRPX ...
LUAD	down	TCF4	GO:0030336	negative regulation of cell migration	193	455	18	3.79147	5.62515e-06	ACVRL1,ADARB1,CXCL12,CYGB,DACH1,DCN,ENG,FGF2,IL33,LRP1,MCC,MMRN2,PTGER4,RECK,STARD13,TBX5,TIE1,VASH1
LUAD	down	TCF4	GO:0060411	cardiac septum morphogenesis	62	455	10	7.01249	6.04675e-06	BMPR2,ENG,GATA6,GJA5,HEYL,TBX2,TBX3,TBX5,TGFBR2,TGFBR3
LUAD	down	TCF4	GO:0010594	regulation of endothelial cell migration	107	455	13	5.06464	6.61004e-06	ACVRL1,ANGPT1,BMPR2,DCN,ETS1,FGF2,FLT4,MMRN2,SASH1,SEMA5A,STARD13,TEK,VASH1
LUAD	down	TCF4	GO:0032102	negative regulation of response to external stimulus	237	455	20	3.40395	7.85949e-06	CALCRL,CD34,ETS1,FGF2,FOXF1,HGF,KANK2,PTGER4,PTGIS,PTPRO,RORA,SEC14L1,SEMA3D,SEMA3G,SEMA5A,SEMA6A,SERPING1,SPN,TEK,THBD
LUAD	down	TCF4	GO:0001938	positive regulation of endothelial cell proliferation	64	455	10	6.75245	8.11535e-06	ACVRL1,BMPR2,CDH13,CXCL12,FGF2,FLT4,PPP1R16B,SEMA5A,TEK,WNT2
LUAD	down	TCF4	GO:0010811	positive regulation of cell-substrate adhesion	95	455	12	5.28641	9.9724e-06	ABI3BP,CDH13,ECM2,EGFL6,FOXF1,JAK2,MYADM,MYOC,PREX1,SPOCK2,TEK,UTRN
LUAD	down	TCF4	GO:0050921	positive regulation of chemotaxis	112	455	13	4.80788	1.09626e-05	ANO6,BMPR2,C5AR1,CDH13,CMKLR1,CXCL12,FGF10,FGF2,GAS6,IL16,NCKAP1L,S1PR1,SEMA5A
LUAD	down	TCF4	GO:0090100	positive regulation of transmembrane receptor protein serine/threonine kinase signaling pathway	96	455	12	5.22321	1.11211e-05	ACVRL1,BMPR2,DAB2,ENG,GATA6,GDF10,GPC3,ITGA8,MYOCD,TGFB1I1,TGFBR3,ZNF423
LUAD	down	TCF4	GO:0048754	branching morphogenesis of an epithelial tube	147	455	15	4.17104	1.15178e-05	DCHS1,EDNRA,ENG,FGF10,FGF2,FOXF1,GPC3,HOXA5,NOTCH4,RASIP1,TBX3,TCF21,TGFBR2,WNT2,WNT2B
LUAD	down	TCF4	GO:0010634	positive regulation of epithelial cell migration	99	455	12	5.04183	1.52906e-05	ANGPT1,BMPR2,ENPP2,ETS1,FGF10,FGF2,FLT4,GLIPR2,SASH1,SEMA5A,TEK,TGFBR2
LUAD	down	TCF4	GO:0003231	cardiac ventricle development	116	455	13	4.61949	1.60902e-05	BMPR2,ENG,FOXF1,GJA5,HEG1,HEYL,MYL3,MYOCD,RYR2,TBX3,TBX5,TGFBR2,TGFBR3
LUAD	down	TCF4	GO:0048010	vascular endothelial growth factor receptor signaling pathway	86	455	11	5.35325	2.06868e-05	AXL,BMPR2,ELMO1,FGF10,FLT4,FZD4,MMRN2,NCKAP1L,PIK3R1,PRKCB,TMEM204
LUAD	down	TCF4	GO:0019722	calcium-mediated signaling	137	455	14	4.17067	2.21002e-05	ATP1A2,BTK,CASQ2,CD4,CDH13,CMKLR1,JPH2,JPH4,LMCD1,RCAN1,RYR2,SELP,SLC8A1,TMEM100
LUAD	down	TCF4	GO:0007179	transforming growth factor beta receptor signaling pathway	156	455	15	3.90278	2.34899e-05	ACVRL1,CAV1,CDH5,DAB2,ENG,FERMT2,GDF10,ITGA8,LTBP2,LTBP4,MYOCD,TGFB1I1,TGFBR2,TGFBR3,ZEB1
LUAD	down	TCF4	GO:0032956	regulation of actin cytoskeleton organization	259	455	20	3.08642	2.87775e-05	ACTN2,ARHGAP18,ARHGAP6,CTGF,CXCL12,DIXDC1,JAM3,LMOD1,LRP1,MYADM,MYOC,NCKAP1L,PIK3R1,PREX1,PTGER4,S1PR1,SEMA5A,SYNPO,SYNPO2,TEK
LUAD	down	TCF4	GO:0001837	epithelial to mesenchymal transition	106	455	12	4.66419	3.06713e-05	DAB2,ENG,FOXF2,GLIPR2,HEYL,HGF,TBX5,TGFB1I1,TGFBR2,TGFBR3,TMEM100,WNT2
LUAD	down	TCF4	GO:0007162	negative regulation of cell adhesion	199	455	17	3.4336	3.20171e-05	ACVRL1,ANGPT1,ARHGAP6,CDH13,CXCL12,FZD4,JAK2,JAM2,LRRC32,MYADM,MYOC,PDE5A,PIK3R1,PODXL,PTPRO,SEMA5A,SPN
LUAD	down	TCF4	GO:0001666	response to hypoxia	261	455	20	3.06043	3.21189e-05	ACVRL1,CAV1,CD34,CXCL12,CYGB,EDNRA,ETS1,GATA6,KCNA5,MYOCD,PRKCB,PTGIS,RAMP2,RORA,RYR2,SLC8A1,SLC8A3,TEK,TGFBR2,TGFBR3
LUAD	down	TCF4	GO:0034332	adherens junction organization	107	455	12	4.6151	3.37106e-05	ACTN2,ACVRL1,ARHGAP6,CDH13,CDH5,FERMT2,MACF1,MYOC,RAB8B,RAMP2,SORBS1,TEK
LUAD	down	TCF4	GO:0006939	smooth muscle contraction	91	455	11	5.01677	3.54304e-05	ADRB2,ATP1A2,CALCRL,CAV1,CNN1,DOCK4,EDNRA,MYH11,MYLK,MYOCD,SLC8A1
LUAD	down	TCF4	GO:0043542	endothelial cell migration	145	455	14	3.91417	4.17649e-05	ACVRL1,ANGPT1,BMPR2,CDH13,DCN,ETS1,FGF2,FLT4,MMRN2,SASH1,SEMA5A,STARD13,TEK,VASH1
LUAD	down	TCF4	GO:0061337	cardiac conduction	127	455	13	4.17137	4.24457e-05	ATP1A2,CASQ2,CAV1,FXYD1,FXYD6,GJA5,KCNA5,MEF2A,NPR1,NPR2,RYR2,SLC8A1,SLC8A3
LUAD	down	TCF4	GO:0006942	regulation of striated muscle contraction	77	455	10	5.43797	4.29001e-05	ATP1A2,CASQ2,CAV1,CTGF,GJA5,MYL3,PDE5A,RYR2,SLC8A1,SLC8A3
LUAD	down	TCF4	GO:0016337	single organismal cell-cell adhesion	652	455	36	2.18521	4.6674e-05	BMX,C10orf54,CAV1,CD34,CD4,CDH5,COL13A1,CXCL12,DOCK8,ETS1,FOXF1,GAS6,ITGA8,JAK2,JAM2,JAM3,LCP1,LRRC32,MYADM,MYL9,NCKAP1L,NEGR1,P2RX7,PDE5A,PDPN,PIK3R1,PODXL,PREX1,PTGER4,RORA ...
LUAD	down	TCF4	GO:0007044	cell-substrate junction assembly	79	455	10	5.27992	5.36811e-05	ACTN2,ACVRL1,ARHGAP6,FERMT2,MACF1,MYOC,SORBS1,TEK,TLN1,TNS1
LUAD	down	TCF4	GO:1904019	epithelial cell apoptotic process	80	455	10	5.20424	5.98848e-05	ANGPT1,ANO6,BMPR2,GAS6,JAK2,RAMP2,RYR2,SEMA5A,TEK,TGFBR2
LUAD	down	TCF4	GO:0050727	regulation of inflammatory response	276	455	20	2.87845	7.04175e-05	A2M,BTK,C5AR1,C7,CALCRL,CCL14,ETS1,FABP4,FOXF1,HGF,IL33,JAK2,PTGER4,PTGIS,RORA,SERPING1,SPN,TEK,TLR4,TLR7
LUAD	down	TCF4	GO:0010522	regulation of calcium ion transport into cytosol	82	455	10	5.05881	7.41376e-05	ATP1A2,CASQ2,CAV1,CD4,JPH2,JPH4,P2RX7,RYR2,SLC8A1,SNCA
LUAD	down	TCF4	GO:0002576	platelet degranulation	99	455	11	4.55892	7.76824e-05	A2M,ACTN2,GAS6,HGF,ITIH3,MMRN1,PHACTR2,SELP,SERPING1,TLN1,VWF
LUAD	down	TCF4	GO:0045446	endothelial cell differentiation	83	455	10	4.98881	8.22819e-05	ACVRL1,BMPR2,CDH5,ENG,HEG1,MYADM,NOTCH4,PPP1R16B,S1PR1,TMEM100
LUAD	down	TCF4	GO:0006954	inflammatory response	597	455	33	2.17972	9.48201e-05	A2M,ANO6,AOC3,AXL,BTK,C5AR1,C7,CALCRL,CCL14,CDO1,CXCL12,ETS1,FABP4,FOXF1,HGF,IL33,JAK2,JAM3,MS4A2,NDST1,P2RX7,PTGER4,PTGIR,PTGIS,RORA,SELP,SERPING1,SPN,TEK,TLR4 ...
LUAD	down	TCF4	GO:0060402	calcium ion transport into cytosol	121	455	12	4.01934	0.000113048	ATP1A2,CASQ2,CAV1,CD4,FGF2,JPH2,JPH4,P2RX7,RYR2,SLC8A1,SLC8A3,SNCA
LUAD	down	TCF4	GO:0048863	stem cell differentiation	160	455	14	3.50875	0.000121931	A2M,ACE,EDNRA,GATA6,MYOCD,PRICKLE1,SEMA3D,SEMA3G,SEMA5A,SEMA6A,SOX5,TAL1,TBX2,TBX5
LUAD	down	TCF4	GO:0007043	cell-cell junction assembly	88	455	10	4.66899	0.000135331	ACE,CAV1,CDH5,GJA4,GJA5,HEG1,PRKCH,PTPRO,RAMP2,TLN1
LUAD	down	TCF4	GO:1903510	mucopolysaccharide metabolic process	106	455	11	4.22141	0.000144536	ANGPT1,DCN,FGF2,HGF,ITIH3,ITIH5,LYVE1,NDST1,OGN,PRELP,SPOCK2
LUAD	down	TCF4	GO:0055007	cardiac muscle cell differentiation	90	455	10	4.55095	0.000163442	ACTN2,GATA6,MEF2A,MYH10,MYH11,MYOCD,NEXN,SLC8A1,TBX3,TBX5
LUAD	down	TCF4	GO:0017015	regulation of transforming growth factor beta receptor signaling pathway	91	455	10	4.49459	0.000179246	CAV1,DAB2,ENG,ITGA8,LTBP4,MYOCD,TGFB1I1,TGFBR2,TGFBR3,ZEB1
LUAD	down	TCF4	GO:0048598	embryonic morphogenesis	541	455	30	2.17893	0.000186106	APLNR,BMPR2,ENG,FGF10,FGF2,FOXF1,FOXF2,GATA6,GJA5,GPC3,HOXA5,ITGA8,LATS2,MYADM,NDST1,PRICKLE1,RECK,RYR2,SOBP,SOX7,TAL1,TBX2,TBX3,TBX4,TBX5,TCF21,TGFBR2,WNT2,WNT2B,ZEB1
LUAD	down	TCF4	GO:0007264	small GTPase mediated signal transduction	518	455	29	2.19888	0.000202539	A2M,ARHGAP18,ARHGAP24,ARHGAP25,ARHGAP30,ARHGAP31,ARHGAP6,ARHGEF6,CDH13,DOCK11,DOCK4,DOCK8,ELMO1,FAM13B,FGD5,FGF10,FGF2,IQSEC1,MRAS,MYOC,PREX1,RAB8B,RASGEF1B,RASGRP4,RASL12,REM1,SH2D3C,STARD13,STARD8
LUAD	down	TCF4	GO:0048639	positive regulation of developmental growth	148	455	13	3.51802	0.000203457	BMPR2,CXCL12,FGF2,GATA6,GHR,MACF1,SEMA5A,TBX2,TBX5,TGFBR2,TGFBR3,TRPV2,WNT2
LUAD	down	TCF4	GO:0045596	negative regulation of cell differentiation	545	455	30	2.16125	0.000211247	ACVRL1,BHLHE41,CAV1,CETP,CMTM5,DIXDC1,FGF10,GDF10,HOXA5,KLF13,LRP1,MYOCD,NOTCH4,NPR2,PIK3R1,PMP22,PRDM6,PRICKLE1,PTPRO,RORA,RUNX1T1,SEMA3D,SEMA3G,SEMA5A,SEMA6A,TBX3,TBX5,TLR4,VIM,ZEB1
LUAD	down	TCF4	GO:0031348	negative regulation of defense response	131	455	12	3.67892	0.000240125	A2M,CALCRL,ETS1,FOXF1,HGF,PTGER4,PTGIS,RORA,SEC14L1,SERPING1,SPN,TEK
LUAD	down	TCF4	GO:0014065	phosphatidylinositol 3-kinase signaling	151	455	13	3.44091	0.00024814	ANGPT1,DCN,FGF10,FGF2,GAB1,HGF,JAK2,MYOC,PIK3R1,PIK3R5,PPP1R16B,SELP,TEK
LUAD	down	TCF4	GO:0051928	positive regulation of calcium ion transport	95	455	10	4.28248	0.000255931	CAV1,CD4,CXCL12,FGF14,JPH2,MYLK,P2RX7,RYR2,SNCA,TRPV2
LUAD	down	TCF4	GO:0030168	platelet activation	153	455	13	3.39134	0.00028238	AXL,GAS6,MYL9,PDPN,PIK3R1,PIK3R5,PRKCB,PRKCH,SELP,THBD,TLN1,TLR4,VWF
LUAD	down	TCF4	GO:0014066	regulation of phosphatidylinositol 3-kinase signaling	135	455	12	3.55873	0.000317506	ANGPT1,DCN,FGF10,FGF2,GAB1,HGF,JAK2,MYOC,PIK3R1,PPP1R16B,SELP,TEK
LUAD	down	TCF4	GO:0035265	organ growth	135	455	12	3.55873	0.000317506	DDR2,FGF10,FGF2,GATA6,HEG1,LATS2,S1PR1,TBX2,TBX5,TGFBR2,TGFBR3,WNT2
LUAD	down	TCF4	GO:0048771	tissue remodeling	135	455	12	3.55873	0.000317506	ACE,ACVRL1,ADRB2,AXL,BMPR2,CAV1,FGF10,FLT4,GJA5,P2RX7,RASSF2,S1PR1
LUAD	down	TCF4	GO:0061041	regulation of wound healing	117	455	11	3.7811	0.000345503	ANO6,CAV1,CD34,FGF2,LBH,MYLK,SELP,SERPING1,TGFBR2,THBD,TLR4
LUAD	down	TCF4	GO:0030879	mammary gland development	118	455	11	3.74559	0.000371906	CAV1,CDO1,FGF10,FOXF1,HOXA5,JAK2,NOTCH4,TBX2,TBX3,TGFBR2,WNT2
LUAD	down	TCF4	GO:0070374	positive regulation of ERK1 and ERK2 cascade	158	455	13	3.27339	0.000386089	ANGPT1,C5AR1,CCL14,CTGF,FAM150B,FGF10,FGF2,FLT4,GAS6,GLIPR2,PLA2G5,TEK,TLR4
LUAD	down	TCF4	GO:0018108	peptidyl-tyrosine phosphorylation	339	455	21	2.4293	0.000410975	ACE,ANGPT1,AXL,BMX,BTK,CAV1,CD4,DDR2,ENPP2,FAM150B,FGF10,FGF2,FLT4,GAS6,GHR,HGF,IL3RA,JAK2,ROR1,TEK,TIE1
LUAD	down	TCF4	GO:0048660	regulation of smooth muscle cell proliferation	102	455	10	3.95473	0.000455857	CALCRL,CDH13,CNN1,JAK2,NPR1,NPR3,OGN,PTGIR,S1PR1,TGFBR2
LUAD	down	TCF4	GO:0009612	response to mechanical stimulus	182	455	14	3.04516	0.000463743	ATP1A2,CXCL12,DCN,ENG,ETS1,KCNA5,P2RX7,PTGER4,RYR2,SLC8A1,TGFBR2,TLR4,TLR7,TLR8
LUAD	down	TCF4	GO:0070509	calcium ion import	141	455	12	3.39205	0.000472635	ATP1A2,CASQ2,CXCL12,FGF2,JPH2,JPH4,P2RX7,RYR2,SLC8A1,SLC8A3,SNCA,TRPV2
LUAD	down	TCF4	GO:0048659	smooth muscle cell proliferation	104	455	10	3.8702	0.000532364	CALCRL,CDH13,CNN1,JAK2,NPR1,NPR3,OGN,PTGIR,S1PR1,TGFBR2
LUAD	down	TCF4	GO:0060348	bone development	164	455	13	3.14216	0.00055172	ANO6,BMPR2,COL13A1,DCHS1,ENG,FLI1,FOXN3,MYOC,NPR2,PTGER4,TAL1,TEK,TGFBR2
LUAD	down	TCF4	GO:0048565	digestive tract development	126	455	11	3.48306	0.000650719	DCHS1,FGF10,FOXF1,FOXF2,GATA6,HOXA5,MYOCD,PCSK5,TBX2,TCF21,TGFBR2
LUAD	down	TCF4	GO:0050880	regulation of blood vessel size	127	455	11	3.45282	0.000695413	ACE,ADRB2,ATP1A2,BMPR2,CAV1,DOCK4,EDNRA,GJA5,KCNA5,NPR1,SLC8A1
LUAD	down	TCF4	GO:1904062	regulation of cation transmembrane transport	192	455	14	2.87233	0.000788744	ACTN2,AHNAK,ANO6,ATP1A2,CASQ2,CAV1,FGF14,FXYD1,JPH2,JPH4,RYR2,SLC8A1,SNCA,UTRN
LUAD	down	TCF4	GO:0072006	nephron development	129	455	11	3.39388	0.000792478	ANGPT1,CD34,DCHS1,FGF2,GPC3,GPR4,HEYL,PODXL,PTPRO,TCF21,WNT2B
LUAD	down	TCF4	GO:0030048	actin filament-based movement	110	455	10	3.63626	0.000828183	ACTN2,ATP1A2,CAV1,DES,GJA5,KCNA5,MYH10,MYL3,RYR2,VIM
LUAD	down	TCF4	GO:0060048	cardiac muscle contraction	110	455	10	3.63626	0.000828183	ATP1A2,CASQ2,CAV1,CTGF,GJA5,KCNA5,MYL3,PDE5A,RYR2,SLC8A1
LUAD	down	TCF4	GO:0051017	actin filament bundle assembly	112	455	10	3.56473	0.000952594	ARHGAP6,CTGF,LCP1,MYOC,PIK3R1,PTGER4,S1PR1,SORBS1,SYNPO,SYNPO2
LUAD	down	TCF4	GO:0051056	regulation of small GTPase mediated signal transduction	266	455	17	2.49922	0.00101332	A2M,ARHGAP18,ARHGAP24,ARHGAP25,ARHGAP30,ARHGAP31,ARHGAP6,ARHGEF6,FAM13B,FGD5,FGF10,IQSEC1,MYOC,PREX1,RASGRP4,STARD13,STARD8
LUAD	down	TCF4	GO:0044236	multicellular organism metabolic process	114	455	10	3.49583	0.00109193	ACE,ADRB2,COL13A1,CTGF,CYGB,ENG,GHR,MFAP4,P2RX7,TNXB
LUAD	down	TCF4	GO:0001503	ossification	342	455	20	2.279	0.00114024	ADRB2,ANO6,BMPR2,COL13A1,CTGF,DCHS1,DDR2,EGR2,GDF10,GPC3,HGF,IGSF10,MYOC,NPR2,P2RX7,PTGER4,RASSF2,S1PR1,SLC8A1,TEK
LUAD	down	TCF4	GO:0048568	embryonic organ development	396	455	22	2.16139	0.00128182	ENG,FGF10,FOXF1,FOXF2,GAB1,GJA5,HOXA5,ITGA8,NDST1,NES,PCDH12,PCSK5,RYR2,SH2B3,SOBP,TAL1,TBX2,TBX3,TCF21,TGFBR2,WNT2,ZEB1
LUAD	down	TCF4	GO:0002685	regulation of leukocyte migration	138	455	11	3.15163	0.00137909	ANO6,C5AR1,CMKLR1,CXCL12,GAS6,IL33,JAM3,NCKAP1L,PTGER4,SELP,STK10
LUAD	down	TCF4	GO:0032147	activation of protein kinase activity	276	455	17	2.40138	0.0015116	ADCY4,ADRB2,ANGPT1,C1QTNF2,C5AR1,FGF10,FGF2,GAB1,GAS6,GHR,HGF,JAK2,MAP3K3,NCKAP1L,P2RX7,TGFBR2,TLR4
LUAD	down	TCF4	GO:0097529	myeloid leukocyte migration	142	455	11	3.05467	0.00173527	ANO6,C5AR1,CCL14,CMKLR1,CXCL12,JAM3,MITF,NCKAP1L,PREX1,PTGER4,PTPRO
LUAD	down	TCF4	GO:0030278	regulation of ossification	165	455	12	2.85578	0.00187019	ADRB2,ANO6,BMPR2,DDR2,EGR2,GDF10,HGF,P2RX7,PTGER4,RASSF2,S1PR1,SLC8A1
LUAD	down	TCF4	GO:0070588	calcium ion transmembrane transport	235	455	15	2.48905	0.00198956	AHNAK,ANO6,ATP1A2,CASQ2,FGF14,FGF2,GAS6,JPH2,JPH4,P2RX7,RYR2,SLC8A1,SLC8A3,SNCA,TRPV2
LUAD	down	TCF4	GO:0046777	protein autophosphorylation	214	455	14	2.55295	0.00221333	ACE,BMX,BTK,CAV1,DDR2,ENG,FLT4,GFRA2,GRK5,JAK2,MAP3K3,RASSF2,STK10,TEK
LUAD	down	TCF4	GO:2000027	regulation of organ morphogenesis	238	455	15	2.45517	0.00224919	BMPR2,CD34,DAB2,ENG,FGF10,FZD4,GPC3,HGF,PRICKLE1,ROR1,TBX2,TBX5,TGFBR2,WNT2,WNT2B
LUAD	down	TCF4	GO:0031099	regeneration	147	455	11	2.94147	0.0022826	AXL,C5AR1,CXCL12,FGF10,GAS6,HGF,JAK2,JAM3,LCP1,TGFBR2,TGFBR3
LUAD	down	TCF4	GO:0055002	striated muscle cell development	126	455	10	3.1319	0.00231933	ACTN2,CASQ2,LMOD1,MEF2A,MYH10,MYH11,MYOZ3,NEXN,SLC8A1,TBX3
LUAD	down	TCF4	GO:0048545	response to steroid hormone	340	455	19	2.16709	0.00251028	ATP1A2,CAV1,CDO1,CTGF,DAB2,ENG,HEYL,IGFBP7,JAK2,KANK2,MAOB,PTGDS,RAMP2,RORA,SLIT3,TCF21,TGFB1I1,TGFBR2,ZNF366
LUAD	down	TCF4	GO:0072593	reactive oxygen species metabolic process	217	455	14	2.51492	0.00251513	CAV1,CD34,CTGF,FBLN5,JAK2,MAOB,P2RX7,PREX1,PTGIS,RORA,SESN1,SNCA,TGFBR2,TLR4
LUAD	down	TCF4	GO:0060560	developmental growth involved in morphogenesis	195	455	13	2.60206	0.00266504	BMPR2,CXCL12,FGF10,MACF1,S1PR1,SEMA3D,SEMA3G,SEMA5A,SEMA6A,SLIT3,TBX2,TGFBR2,TRPV2
LUAD	down	TCF4	GO:0030595	leukocyte chemotaxis	173	455	12	2.71243	0.00277328	ANO6,C5AR1,CCL14,CMKLR1,CXCL12,GAS6,IL16,JAM3,NCKAP1L,PREX1,PTPRO,S1PR1
LUAD	down	TCF4	GO:0009187	cyclic nucleotide metabolic process	174	455	12	2.69553	0.00290758	ADCY4,ADRB2,CALCRL,EDNRA,NPR1,NPR2,PDE1B,PDE5A,PDE8B,PTGIR,RAMP2,RORA
LUAD	down	TCF4	GO:0030509	BMP signaling pathway	130	455	10	3.02678	0.00291492	ACVRL1,BMPR2,ENG,GATA6,GDF10,GPC3,RYR2,TGFBR3,TMEM100,ZNF423
LUAD	down	TCF4	GO:0001818	negative regulation of cytokine production	198	455	13	2.55939	0.00304096	ANGPT1,AXL,BTK,CD34,CMKLR1,GAS6,GATA6,HGF,IL33,LRRC32,NCKAP1L,PTGER4,TLR4
LUAD	down	TCF4	GO:0043406	positive regulation of MAP kinase activity	199	455	13	2.54551	0.00317547	C1QTNF2,C5AR1,FGF10,FGF2,FZD4,GAB1,GHR,HGF,P2RX7,PDE5A,PIK3R5,SASH1,TLR4
LUAD	down	TCF4	GO:0060828	regulation of canonical Wnt signaling pathway	223	455	14	2.44159	0.00322079	CAV1,DAB2,DIXDC1,DKK2,FGF10,GPC3,LATS2,MCC,PRICKLE1,PTPRO,RSPO1,SOX7,WNT2,WNT2B
LUAD	down	TCF4	GO:0018105	peptidyl-serine phosphorylation	224	455	14	2.42983	0.00335279	AKT3,ANGPT1,CAV1,GAS6,GFRA2,HGF,LATS2,PLCL1,PLCL2,PRKCB,PRKCH,RASSF2,SNCA,TGFBR2
LUAD	down	TCF4	GO:0050707	regulation of cytokine secretion	133	455	10	2.95242	0.00343707	ANGPT1,CARD8,CD34,GAS6,IL33,LRRC32,P2RX7,PTGER4,TLR4,TLR8
LUAD	down	TCF4	GO:0060070	canonical Wnt signaling pathway	275	455	16	2.25514	0.00361748	CAV1,DAB2,DIXDC1,DKK2,FGF10,FZD4,GPC3,LATS2,MCC,PRICKLE1,PTPRO,RSPO1,RYR2,SOX7,WNT2,WNT2B
LUAD	down	TCF4	GO:0001819	positive regulation of cytokine production	352	455	19	2.08742	0.00367146	C5AR1,CARD8,CD34,CD4,FLT4,HEG1,HGF,IL33,IRF8,JAK2,P2RX7,PIK3R1,PTGER4,RORA,SEC14L1,SPN,TLR4,TLR7,TLR8
LUAD	down	TCF4	GO:0032496	response to lipopolysaccharide	281	455	16	2.20318	0.0044536	AXL,C5AR1,DCN,FGF10,IRF8,JAK2,MAOB,MRC1,P2RX7,PTGER4,PTGIR,SASH1,SELP,SNCA,THBD,TLR4
LUAD	down	TCF4	GO:0030100	regulation of endocytosis	184	455	12	2.53746	0.00456318	ANGPT1,ANO6,AXL,CAV1,CDH13,DAB2,GAS6,GPC3,NCKAP1L,RSPO1,SNCA,STON1
LUAD	down	TCF4	GO:0032412	regulation of ion transmembrane transporter activity	161	455	11	2.66456	0.00458992	ACTN2,AHNAK,ATP1A2,CASQ2,CAV1,FGF14,FXYD1,JPH2,JPH4,RYR2,UTRN
LUAD	down	TCF4	GO:1901136	carbohydrate derivative catabolic process	161	455	11	2.66456	0.00458992	DCN,FGF2,GPC3,HPSE2,LYVE1,OGN,PDE1B,PDE5A,PDE8B,PRELP,SAMHD1
LUAD	down	TCF4	GO:0051495	positive regulation of cytoskeleton organization	162	455	11	2.64671	0.00480765	ACTN2,CTGF,LMOD1,MYOC,NCKAP1L,NES,P2RX7,SEMA5A,SYNPO,SYNPO2,TEK
LUAD	down	TCF4	GO:0070371	ERK1 and ERK2 cascade	235	455	14	2.30737	0.00511896	ANGPT1,C5AR1,CCL14,CTGF,FAM150B,FGF10,FGF2,FLT4,GAS6,GLIPR2,PLA2G5,PTGER4,TEK,TLR4
LUAD	down	TCF4	GO:0002274	myeloid leukocyte activation	141	455	10	2.77078	0.00519809	BTK,FOXF1,IL33,PREX1,RORA,SNCA,TGFBR2,TLR4,TLR7,TLR8
LUAD	down	TCF4	GO:0051147	regulation of muscle cell differentiation	142	455	10	2.74963	0.00546042	BHLHE41,CMTM5,ENG,FOXF1,MEF2A,MYOCD,PRDM6,PRICKLE1,TBX3,ZEB1
LUAD	down	TCF4	GO:0032845	negative regulation of homeostatic process	166	455	11	2.57794	0.00576171	ATP1A2,CASQ2,FGF2,HOXA5,JPH2,JPH4,KLF13,P2RX7,RYR2,SLC8A1,SNCA
LUAD	down	TCF4	GO:0030177	positive regulation of Wnt signaling pathway	144	455	10	2.70813	0.00601608	CAV1,DAB2,DIXDC1,DKK2,FGF10,GPC3,MACF1,RSPO1,WNT2,WNT2B
LUAD	down	TCF4	GO:0050867	positive regulation of cell activation	268	455	15	2.16012	0.00675036	AXL,BTK,CAV1,CD4,CTGF,FGF10,GAS6,IL33,JAK2,NCKAP1L,PIK3R1,SELP,SPN,TGFBR2,TLR4
LUAD	down	TCF4	GO:0021700	developmental maturation	218	455	13	2.30685	0.00679499	ACVRL1,ANO6,AXL,BTK,CDH5,DCHS1,HOXA5,LGI4,MYOC,NPR2,RECK,S1PR1,TAL1
LUAD	down	TCF4	GO:0006909	phagocytosis	194	455	12	2.39647	0.00689983	ANO6,AXL,COLEC12,ELMO1,GAS6,IRF8,LRP1,NCKAP1L,P2RX7,PEAR1,PIK3R1,SRPX
LUAD	down	TCF4	GO:0050770	regulation of axonogenesis	149	455	10	2.61006	0.00759856	BMPR2,CXCL12,MACF1,PTPRO,SEMA3D,SEMA3G,SEMA5A,SEMA6A,SLIT3,TRPV2
LUAD	down	TCF4	GO:0043010	camera-type eye development	272	455	15	2.12592	0.0076931	ACVRL1,BMPR2,FGF10,FOXF2,FZD4,MFRP,MYH10,NES,TBX2,TGFBR2,UNC45B,VIM,WNT2,WNT2B,ZEB1
LUAD	down	TCF4	GO:0006898	receptor-mediated endocytosis	248	455	14	2.17746	0.00810153	ADRB2,ANGPT1,CALCRL,CAV1,CETP,COLEC12,DAB2,ENPP2,LRP1,MRC1,RAMP2,RSPO1,SNCA,TGFBR2
LUAD	down	TCF4	GO:0050663	cytokine secretion	152	455	10	2.55445	0.00869154	ANGPT1,CARD8,CD34,GAS6,IL33,LRRC32,P2RX7,PTGER4,TLR4,TLR8
LUAD	down	TCF4	GO:0008361	regulation of cell size	153	455	10	2.5365	0.00908144	ANO6,BMPR2,CXCL12,MACF1,P2RX7,SEMA3D,SEMA3G,SEMA5A,SEMA6A,TRPV2
LUAD	down	TCF4	GO:0050731	positive regulation of peptidyl-tyrosine phosphorylation	153	455	10	2.5365	0.00908144	ACE,ANGPT1,CD4,ENPP2,FAM150B,FGF10,GAS6,GHR,HGF,JAK2
LUAD	down	TCF4	GO:1903531	negative regulation of secretion by cell	153	455	10	2.5365	0.00908144	ANGPT1,CD34,FOXF1,GAS6,IL33,LRRC32,MAOB,PDE8B,PTGER4,SNCA
LUAD	down	TCF4	GO:0030308	negative regulation of cell growth	156	455	10	2.48371	0.0103318	ACVRL1,APBB2,BMPR2,NPR1,SEMA3D,SEMA3G,SEMA5A,SEMA6A,SLIT3,SMARCA2
LUAD	down	TCF4	GO:0071496	cellular response to external stimulus	231	455	13	2.16757	0.0107636	ATP1A2,AXL,BMPR2,ENG,GAS6,KANK2,MYOCD,P2RX7,PTGER4,TLR4,TLR7,TLR8,WNT2B
LUAD	down	TCF4	GO:0030098	lymphocyte differentiation	285	455	15	2.02198	0.0115023	AXL,BMX,BTK,CD4,GAS6,ITM2A,NCKAP1L,PIK3R1,PLCL2,PREX1,PTGER4,RORA,SPN,TGFBR2,ZEB1
LUAD	down	TCF4	GO:0032846	positive regulation of homeostatic process	186	455	11	2.28043	0.0129631	CASQ2,CAV1,CD4,ETS1,JPH2,NCKAP1L,NPR1,P2RX7,RYR2,SNCA,TAL1
LUAD	down	TCF4	GO:0060173	limb development	162	455	10	2.38491	0.0132208	BMPR2,FGF10,GJA5,GPC3,PCSK5,RECK,TBX2,TBX3,TBX4,TBX5
LUAD	down	TCF4	GO:0008154	actin polymerization or depolymerization	167	455	10	2.30828	0.0160599	ACTN2,ARHGAP18,ARHGAP6,CXCL12,JAK2,LMOD1,MYADM,NCKAP1L,PREX1,SEMA5A
LUAD	down	TCF4	GO:0070661	leukocyte proliferation	246	455	13	2.02614	0.0173622	ACE,CD4,DOCK8,FGF10,IL33,LRRC32,NCKAP1L,NPR3,P2RX7,PDE5A,PLCL2,SPN,TLR4
LUAD	down	TCF4	GO:0007009	plasma membrane organization	249	455	13	2.00001	0.0189872	ACTN2,ANO6,CAV1,DAB2,DCHS1,GAS6,MACF1,MYADM,MYH10,P2RX7,PIK3R1,RAMP2,SORBS1
LUAD	down	TCF4	GO:0002573	myeloid leukocyte differentiation	172	455	10	2.23644	0.0193284	GAB3,GPC3,MITF,PDE1B,PIK3R1,RASSF2,TAL1,TGFBR2,TLR4,TSPAN2
LUAD	down	TCF4	GO:1905330	regulation of morphogenesis of an epithelium	172	455	10	2.23644	0.0193284	DAB2,FGF10,FZD4,GPC3,HGF,PRICKLE1,ROR1,TBX2,WNT2,WNT2B
LUAD	down	TCF4	GO:0048705	skeletal system morphogenesis	199	455	11	2.1211	0.0204158	BMPR2,COL13A1,CTGF,FOXN3,HOXA5,NDST1,P2RX7,TBX4,TEK,TGFBR2,ZEB1
LUAD	down	TCF4	GO:0002460	adaptive immune response based on somatic recombination of immune receptors built from immunoglobulin superfamily domains	201	455	11	2.09854	0.0217961	BTK,C7,CD4,IL33,KLHL6,P2RX7,RORA,SERPING1,SPN,TLR4,TLR8
LUAD	down	TCF4	GO:0007626	locomotory behavior	177	455	10	2.16874	0.0230601	ATP1A2,CDH23,CXCL12,FZD4,LGI4,NEGR1,PDE1B,SNCA,SOBP,TAL1
LUAD	down	TCF4	GO:0048588	developmental cell growth	177	455	10	2.16874	0.0230601	BMPR2,CXCL12,MACF1,SEMA3D,SEMA3G,SEMA5A,SEMA6A,SLIT3,TGFBR2,TRPV2
LUAD	down	TCF4	GO:0002064	epithelial cell development	178	455	10	2.1557	0.0238649	CDH5,ENG,GPR4,HEG1,HOXA5,MYADM,NOTCH4,PODXL,PPP1R16B,VIM
LUAD	down	TCF4	GO:0007411	axon guidance	204	455	11	2.06552	0.0239934	APBB2,BMPR2,CXCL12,EGR2,MYH10,PTPRO,SEMA3D,SEMA3G,SEMA5A,SEMA6A,SLIT3
LUAD	down	TCF4	GO:0098742	cell-cell adhesion via plasma-membrane adhesion molecules	204	455	11	2.06552	0.0239934	CDH13,CDH23,CDH5,DCHS1,MYADM,PCDH12,PCDHGA12,PCDHGA9,PCDHGB7,SELP,TGFBR2
LUAD	down	TCF4	GO:0048872	homeostasis of number of cells	205	455	11	2.05478	0.0247605	AXL,ETS1,HOXA5,JAK2,JAM3,KLF13,NCKAP1L,P2RX7,RASSF2,TAL1,TGFBR3
LUAD	down	TCF4	GO:0045444	fat cell differentiation	181	455	10	2.11745	0.0264009	ADRB2,CMKLR1,EGR2,FABP4,FGF10,GDF10,GRK5,LRRC8C,RORA,RUNX1T1
LUAD	down	TCF4	GO:0007254	JNK cascade	182	455	10	2.10502	0.0272875	ARHGEF6,CTGF,FLT4,FZD4,GAB1,PTGER4,RASSF2,SASH1,SH2D3C,TLR4
LUAD	down	TCF4	GO:1900542	regulation of purine nucleotide metabolic process	185	455	10	2.06852	0.0300746	ADCY4,ADRB2,CALCRL,EDNRA,NPR1,P2RX7,PDE5A,PTGIR,RAMP2,SNCA
LUAD	down	SOX17	GO:0001525	angiogenesis	390	163	16	4.71471	1.35949e-06	ANGPT4,BMPER,C5AR1,CDH13,CTGF,CXCR2,DCN,ENG,ETS1,FGF10,JAM3,PTPRM,SLIT2,TAL1,TCF21,TNFSF12
LUAD	down	SOX17	GO:0032103	positive regulation of response to external stimulus	248	163	12	5.50127	5.76525e-06	AGER,C5AR1,CCL14,CCL23,CDH13,CXCR2,ETS1,FGF10,IL1RL1,NTRK3,SCARF1,SLIT2
LUAD	down	SOX17	GO:0050920	regulation of chemotaxis	169	163	10	6.74617	6.14991e-06	AGER,C5AR1,CDH13,CXCR2,FGF10,JAM3,NTRK3,SEMA6A,SLIT2,WNT3A
LUAD	down	SOX17	GO:0030198	extracellular matrix organization	307	163	13	4.79842	9.91128e-06	CD36,COL13A1,CTGF,DCN,EGFL6,ENG,ETS1,JAM3,LAMA4,LAMC3,MFAP4,TLL1,WNT3A
LUAD	down	SOX17	GO:0000165	MAPK cascade	805	163	21	2.97873	3.67764e-05	ACTN2,AGER,ARHGEF6,BMPER,C5AR1,CAV3,CCL14,CCL23,CD36,CTGF,FGF10,GDF10,GFRA2,MAP3K3,MEF2A,NDST1,NTRK3,PDE5A,PLA2G5,RASGRP4,SSTR4
LUAD	down	SOX17	GO:0042060	wound healing	476	163	15	3.54258	6.56169e-05	AGER,CAV3,CD36,CLEC4M,DCN,ETS1,FGF10,HBB,MUSTN1,MYH2,MYL9,MYLK,PRKCH,SELP,WNT3A
LUAD	down	SOX17	GO:0014706	striated muscle tissue development	310	163	11	3.93923	0.000232372	ACTN2,ANKRD1,CAV3,DCN,ENG,JPH2,MEF2A,NEXN,TBX3,TCF21,WNT3A
LUAD	down	SOX17	GO:0051240	positive regulation of multicellular organismal process	1284	163	26	2.31072	0.00028135	AGER,ANGPT4,ANKRD1,C5AR1,CD36,CTGF,CXCR2,ENG,ETS1,FGF10,FGR,IL1RL1,MEF2A,NTRK3,PDE5A,PRKCH,PTPRM,SCARF1,SELP,SEMA6A,SLIT2,SOX5,TAL1,TNFSF12,WNT3A,ZEB1
LUAD	down	SOX17	GO:0043410	positive regulation of MAPK cascade	438	163	13	3.29329	0.000363281	AGER,BMPER,C5AR1,CCL14,CCL23,CD36,CTGF,FGF10,MAP3K3,NTRK3,PDE5A,PLA2G5,SSTR4
LUAD	down	SOX17	GO:0045597	positive regulation of cell differentiation	754	163	18	2.67159	0.000404222	AGER,ANKRD1,CAV3,CD36,CTGF,ENG,ETS1,MEF2A,NTRK3,PDE5A,PRKCH,SCARF1,SEMA6A,SLIT2,SOX5,TAL1,WNT3A,ZEB1
LUAD	down	SOX17	GO:0030036	actin cytoskeleton organization	510	163	14	3.04593	0.000473337	ACTN2,AKAP2,ANKRD1,ARHGAP6,CAV3,CTGF,EPB41L2,FGF10,JAM3,MEF2A,NEDD9,NTRK3,SLIT2,SYNPO2
LUAD	down	SOX17	GO:0030335	positive regulation of cell migration	358	163	11	3.38437	0.000778319	ANGPT4,C5AR1,CDH13,CXCR2,ETS1,FGF10,FGR,MYLK,NTRK3,SELP,SEMA6A
LUAD	down	SOX17	GO:0008283	cell proliferation	1761	163	31	2.01541	0.000790515	ADARB1,AGER,BCHE,BMPER,C5AR1,CAV3,CCL14,CCL23,CDH13,CTGF,CXCR2,DACH1,ETS1,FGF10,FGR,GRK5,MUSTN1,NTRK3,OGN,PDE5A,PRKCH,PTPRM,RASGRP4,SOX5,SSTR4,TAL1,TBX3,TGM1,TNFSF12,WNT3A ...
LUAD	down	SOX17	GO:0006936	muscle contraction	307	163	10	3.58185	0.000866524	ACTN2,CACNA1C,CAV3,CTGF,DES,MYH2,MYL9,MYLK,NMUR1,PDE5A
LUAD	down	SOX17	GO:0001667	ameboidal-type cell migration	308	163	10	3.56965	0.000888227	ANGPT4,BMPER,CDH13,DCN,ETS1,FGF10,PTPRM,SEMA6A,SLIT2,TNFSF12
LUAD	down	SOX17	GO:0006897	endocytosis	554	163	14	2.79014	0.00105839	CAV3,CD36,CD93,CDH13,CLEC4M,CXCR2,FCN3,FGR,GRIA1,HBB,MASP1,MYH2,SCARF1,WNT3A
LUAD	down	SOX17	GO:0007517	muscle organ development	319	163	10	3.44051	0.00115789	ANKRD1,CAV3,DCN,ENG,JPH2,MEF2A,MYLK,TCF21,UNC45B,WNT3A
LUAD	down	SOX17	GO:0006935	chemotaxis	497	163	13	2.88134	0.00117211	AGER,C5AR1,CCL14,CCL23,CDH13,CXCR2,FGF10,JAM3,NTRK3,PTPRM,SEMA6A,SLIT2,WNT3A
LUAD	down	SOX17	GO:0007417	central nervous system development	827	163	18	2.41934	0.00117703	AGER,C5AR1,CNTN6,CXCR2,ENG,ETS1,FGF10,LAMC3,MDGA1,NDST1,NTRK3,RCAN1,SLIT2,SSTR4,TAL1,TBX3,WNT3A,ZEB1
LUAD	down	SOX17	GO:0042692	muscle cell differentiation	323	163	10	3.39571	0.00127118	ACTN2,ANKRD1,CAV3,ENG,FGF10,MEF2A,NEXN,TBX3,WNT3A,ZEB1
LUAD	down	SOX17	GO:0008015	blood circulation	461	163	12	2.85424	0.0018817	CACNA1C,CAV3,CTGF,CXCR2,DES,HBB,MEF2A,PDE5A,PTPRM,RCAN1,SLIT2,TRHDE
LUAD	down	SOX17	GO:0007507	heart development	464	163	12	2.83477	0.00198574	ACTN2,ANKRD1,CACNA1C,CAV3,ENG,JPH2,MEF2A,NDST1,NEXN,NTRK3,TBX3,WNT3A
LUAD	down	SOX17	GO:0008284	positive regulation of cell proliferation	749	163	16	2.3524	0.0026679	AGER,C5AR1,CAV3,CCL14,CDH13,CTGF,CXCR2,ETS1,FGF10,GRK5,NTRK3,PRKCH,TBX3,TGM1,TNFSF12,WNT3A
LUAD	down	SOX17	GO:0051493	regulation of cytoskeleton organization	369	163	10	2.95229	0.00335195	ACTN2,ARHGAP6,CAV3,CTGF,JAM3,NEXN,NTRK3,SLIT2,SYNPO2,WNT3A
LUAD	down	SOX17	GO:0071363	cellular response to growth factor stimulus	564	163	13	2.52036	0.00353533	ANKRD1,BMPER,CAV3,CTGF,DCN,ENG,FGF10,GDF10,NDST1,NTRK3,SLIT2,SOX5,ZEB1
LUAD	down	SOX17	GO:0033993	response to lipid	772	163	16	2.27768	0.00358677	ANKRD1,BCHE,C5AR1,CD36,CDO1,CTGF,DCN,ENG,ETS1,FGF10,NTRK3,SELP,SLIT2,SSTR4,TCF21,WNT3A
LUAD	down	SOX17	GO:0001775	cell activation	793	163	16	2.213	0.00464058	AGER,BMPER,CD93,CTGF,CXCR2,FGF10,FGR,HBB,IL1RL1,ITM2A,MYL9,PDE5A,PRKCH,SELP,WNT3A,ZEB1
LUAD	down	SOX17	GO:0050878	regulation of body fluid levels	457	163	11	2.61719	0.00519843	ADCY8,CD36,CDO1,CLEC4M,FGF10,HBB,MYL9,PRKCH,SELP,WFS1,WNT3A
LUAD	down	SOX17	GO:0001501	skeletal system development	464	163	11	2.57564	0.00580981	COL13A1,CTGF,ENG,GDF10,MUSTN1,NDST1,SOX5,TAL1,TBX3,TLL1,ZEB1
LUAD	down	SOX17	GO:0016337	single organismal cell-cell adhesion	652	163	13	2.16145	0.011407	AGER,C10orf54,CD93,CLEC4M,COL13A1,ETS1,HBB,JAM3,MYL9,PDE5A,SELP,WNT3A,ZEB1
LUAD	down	SOX17	GO:0002684	positive regulation of immune system process	805	163	15	2.02524	0.0121103	AGER,C5AR1,CD36,CXCR2,ETS1,FCN3,FGF10,FGR,IL1RL1,MASP1,MYH2,PRKCH,SELP,TAL1,WNT3A
LUAD	down	SOX17	GO:0045859	regulation of protein kinase activity	659	163	13	2.13713	0.0123814	ADARB1,ADCY8,AGER,ANGPT4,C5AR1,CAV3,DCN,FGF10,FGR,MAP3K3,NTRK3,PDE5A,WNT3A
LUAD	down	SOX17	GO:0008285	negative regulation of cell proliferation	588	163	12	2.20751	0.0125459	ADARB1,BCHE,CCL23,CDH13,DACH1,ETS1,FGF10,OGN,PDE5A,PTPRM,SSTR4,ZEB1
LUAD	down	SOX17	GO:0033674	positive regulation of kinase activity	459	163	10	2.34751	0.0145432	ADCY8,AGER,ANGPT4,C5AR1,FGF10,FGR,MAP3K3,NTRK3,PDE5A,WNT3A
LUAD	down	SOX17	GO:0035295	tube development	542	163	11	2.18673	0.017165	BMPER,CAV3,CTGF,CXCR2,ENG,FGF10,SLIT2,TBX3,TCF21,WNT3A,ZEB1
LUAD	down	SOX17	GO:0007423	sensory organ development	473	163	10	2.27443	0.0175662	BMPER,CACNA1C,FGF10,LAMC3,NTRK3,PTPRM,RS1,UNC45B,WNT3A,ZEB1
LUAD	down	SOX17	GO:0007169	transmembrane receptor protein tyrosine kinase signaling pathway	631	163	12	2.04864	0.0206696	ANGPT4,ANGPTL1,CDH13,CTGF,DCN,FGF10,FGR,GFRA2,MUSK,NDST1,NTRK3,RASGRP4
LUAD	down	SOX17	GO:0048729	tissue morphogenesis	587	163	11	2.01024	0.0287479	ANKRD1,CAV3,CXCR2,ENG,FGF10,MYLK,SLIT2,TAL1,TBX3,TCF21,WNT3A
LUAD	down	SOX17	GO:0040008	regulation of growth	588	163	11	2.00664	0.0290567	CAV3,CD36,CTGF,MUSK,NEDD9,NTRK3,SEMA6A,SLIT2,WFS1,WNT3A,WWC2
LUAD	down	SOX17	GO:0080135	regulation of cellular response to stress	516	163	10	2.0757	0.0297603	AGER,ANKRD1,CAV3,CD36,CTGF,FGF10,MAP3K3,NTRK3,SCARF1,WFS1
LUAD	down	ZNF423	GO:0001525	angiogenesis	390	271	24	4.27427	2.33337e-08	BMPER,C5AR1,CDH13,CTGF,ENG,ETS1,FGF2,FLT4,GPR4,HOXA5,JAM3,MEIS1,MMP19,NOTCH1,PPP1R16B,PTGIS,RASIP1,SASH1,TAL1,TBX4,TCF21,TMEM100,TNFSF12,VASH1
LUAD	down	ZNF423	GO:0006936	muscle contraction	307	271	21	4.75265	3.01774e-08	ACTG2,ADRA1A,ADRA1D,ADRB2,CACNA1C,CASQ2,CAV3,CNN1,CTGF,DES,DOCK4,HSPB6,MYH11,MYH2,MYL3,MYL9,MYLK,MYOCD,RCSD1,SGCA,TLN1
LUAD	down	ZNF423	GO:0030335	positive regulation of cell migration	358	271	22	4.24148	9.42061e-08	C5AR1,CDH13,DAB2,DOCK4,ETS1,F10,FGF2,FLT4,FOXF1,GAS6,GLIPR2,MYADM,MYLK,NOTCH1,NTRK3,PIK3R1,PODXL,RARRES2,SASH1,SEMA3D,SEMA3G,SEMA6A
LUAD	down	ZNF423	GO:0060840	artery development	75	271	10	9.6638	3.43993e-07	ENG,FOXF1,LRP1,MYH10,MYLK,MYOCD,NDST1,NOTCH1,PRICKLE1,TBX2
LUAD	down	ZNF423	GO:0006937	regulation of muscle contraction	140	271	13	6.48178	4.53227e-07	ADRA1A,ADRA1D,ADRB2,CACNA1C,CASQ2,CAV3,CNN1,CTGF,DOCK4,HSPB6,MYL3,MYL9,MYOCD
LUAD	down	ZNF423	GO:0030198	extracellular matrix organization	307	271	19	4.23533	6.53213e-07	COL13A1,CTGF,ELN,ENG,ETS1,FBLN5,FGF2,FOXF1,FOXF2,GAS6,HPSE2,JAM3,LRP1,LTBP2,MFAP4,MMP19,MYH11,NOTCH1,TPSAB1
LUAD	down	ZNF423	GO:0030324	lung development	157	271	13	5.71087	1.67896e-06	CTGF,FLT4,FOXF1,HOXA5,KLF2,MYOCD,NOTCH1,PDPN,TBX4,TCF21,TNS3,WNT2,WNT2B
LUAD	down	ZNF423	GO:0048754	branching morphogenesis of an epithelial tube	147	271	12	5.60442	4.90254e-06	CAV3,DCHS1,ENG,FGF2,FOXF1,HOXA5,NOTCH1,RASIP1,TBX3,TCF21,WNT2,WNT2B
LUAD	down	ZNF423	GO:0048762	mesenchymal cell differentiation	174	271	13	5.10246	5.26857e-06	DAB2,ENG,FOXF2,GLIPR2,HEYL,NOTCH1,SEMA3D,SEMA3G,SEMA6A,TCF21,TGFB1I1,TMEM100,WNT2
LUAD	down	ZNF423	GO:0048738	cardiac muscle tissue development	175	271	13	5.07071	5.61026e-06	CAV3,ENG,FGF2,MEF2A,MYH10,MYH11,MYL3,MYOCD,NEXN,NOTCH1,TBX2,TBX3,WNT2
LUAD	down	ZNF423	GO:0048565	digestive tract development	126	271	11	6.01485	6.41098e-06	DCHS1,FOXF1,FOXF2,GATA5,HOXA5,MYOCD,NOTCH1,OTC,RARRES2,TBX2,TCF21
LUAD	down	ZNF423	GO:1904018	positive regulation of vasculature development	128	271	11	5.91135	7.46306e-06	C5AR1,ENG,ETS1,FGF2,MYOCD,NOTCH1,PPP1R16B,PTGIS,SASH1,TMEM100,TNFSF12
LUAD	down	ZNF423	GO:0035051	cardiocyte differentiation	108	271	10	6.39851	1.00593e-05	CAV3,MEF2A,MYH10,MYH11,MYOCD,NEXN,NOTCH1,PRICKLE1,TBX2,TBX3
LUAD	down	ZNF423	GO:0055001	muscle cell development	141	271	11	5.31673	1.87401e-05	CASQ2,CAV3,ENG,LDB3,MEF2A,MYH10,MYH11,MYOZ3,NEXN,NOTCH1,TBX3
LUAD	down	ZNF423	GO:0003206	cardiac chamber morphogenesis	116	271	10	5.91287	1.89201e-05	ADAMTS1,CAV3,ENG,FOXF1,HEYL,MYL3,NOTCH1,TBX2,TBX3,WNT2
LUAD	down	ZNF423	GO:0050920	regulation of chemotaxis	169	271	12	4.8127	2.02917e-05	C5AR1,CDH13,FGF2,GAS6,IL16,JAM3,NOTCH1,NTRK3,RARRES2,SEMA3D,SEMA3G,SEMA6A
LUAD	down	ZNF423	GO:0031032	actomyosin structure organization	148	271	11	5.04229	2.94715e-05	CASQ2,CAV3,CNN1,CTGF,LDB3,MEF2A,MYH10,MYH11,MYOZ3,PIK3R1,SYNPO
LUAD	down	ZNF423	GO:0008284	positive regulation of cell proliferation	749	271	28	2.5165	3.42965e-05	ADRA1D,C5AR1,CAV3,CCND2,CD4,CDH13,CNTFR,CTGF,ETS1,FGF2,FLT4,FOXF1,GAS6,GRK5,HPSE2,IL34,MYOCD,NES,NOTCH1,NTRK3,PPP1R16B,PRKCH,PTH1R,TBX2,TBX3,TNFSF12,TNS3,WNT2
LUAD	down	ZNF423	GO:0007517	muscle organ development	319	271	16	3.34719	6.72159e-05	CAV3,CNTFR,EGR2,ENG,FGF2,HEYL,MEF2A,MYL3,MYLK,MYOCD,NOTCH1,SGCA,TBX2,TCF21,UNC45B,WNT2
LUAD	down	ZNF423	GO:0045765	regulation of angiogenesis	198	271	12	4.05536	9.52348e-05	C5AR1,ENG,ETS1,FGF2,GPR4,HOXA5,NOTCH1,PPP1R16B,PTGIS,SASH1,TNFSF12,VASH1
LUAD	down	ZNF423	GO:0051147	regulation of muscle cell differentiation	142	271	10	4.74038	0.00010666	CAV3,CMTM5,ENG,FOXF1,MEF2A,MYOCD,NOTCH1,PRICKLE1,TBX3,ZEB1
LUAD	down	ZNF423	GO:0043010	camera-type eye development	272	271	14	3.42235	0.000146105	CACNA1C,FOXF2,FZD4,MEIS1,MFRP,MYH10,NES,NTRK3,RHOJ,TBX2,UNC45B,WNT2,WNT2B,ZEB1
LUAD	down	ZNF423	GO:0060047	heart contraction	241	271	13	3.58834	0.00015862	ACE,ADRA1A,CACNA1C,CASQ2,CAV3,CTGF,DES,FXYD6,HSPB7,MEF2A,MYL3,NPR2,TBX2
LUAD	down	ZNF423	GO:0031589	cell-substrate adhesion	278	271	14	3.34334	0.000183319	CDH13,COL13A1,CTGF,FBLN5,FOXF1,FZD4,GAS6,JAM3,LYVE1,MACF1,MYADM,NOTCH1,PIK3R1,PREX1
LUAD	down	ZNF423	GO:0010631	epithelial cell migration	213	271	12	3.74948	0.000189281	BMPER,CDH13,ETS1,FGF2,FLT4,GLIPR2,MACF1,MCC,NOTCH1,SASH1,TNFSF12,VASH1
LUAD	down	ZNF423	GO:0008016	regulation of heart contraction	215	271	12	3.71214	0.000206414	ADRA1A,CACNA1C,CASQ2,CAV3,CTGF,DES,FXYD6,HSPB7,MEF2A,MYL3,NPR2,TBX2
LUAD	down	ZNF423	GO:0090287	regulation of cellular response to growth factor stimulus	216	271	12	3.69374	0.000215465	BMPER,CAV3,DAB2,ENG,FGF2,FZD4,LTBP4,MYOCD,NOTCH1,TGFB1I1,TMEM204,ZEB1
LUAD	down	ZNF423	GO:0070374	positive regulation of ERK1 and ERK2 cascade	158	271	10	4.22432	0.000255972	ADRA1A,BMPER,C5AR1,CTGF,FAM150B,FGF2,FLT4,GAS6,GLIPR2,PLA2G5
LUAD	down	ZNF423	GO:0010632	regulation of epithelial cell migration	159	271	10	4.19581	0.000269327	BMPER,ETS1,FGF2,FLT4,GLIPR2,MACF1,MCC,NOTCH1,SASH1,VASH1
LUAD	down	ZNF423	GO:0040013	negative regulation of locomotion	230	271	12	3.45338	0.000382372	ADARB1,ARAP3,CYGB,ENG,FGF2,LRP1,MCC,NOTCH1,SEMA3D,SEMA3G,SEMA6A,VASH1
LUAD	down	ZNF423	GO:0051271	negative regulation of cellular component movement	231	271	12	3.4374	0.000397627	ADARB1,ARAP3,CYGB,ENG,FGF2,LRP1,MCC,NOTCH1,SEMA3D,SEMA3G,SEMA6A,VASH1
LUAD	down	ZNF423	GO:0006935	chemotaxis	497	271	19	2.5223	0.000492747	C5AR1,CDH13,CMTM5,DOCK4,EGR2,FGF2,GAS6,IL16,JAM3,KIF26A,MYH10,NOTCH1,NTRK3,PREX1,RARRES2,SEMA3D,SEMA3G,SEMA6A,SLIT3
LUAD	down	ZNF423	GO:0032102	negative regulation of response to external stimulus	237	271	12	3.34451	0.000500383	ETS1,FGF2,FOXF1,KANK2,NOTCH1,PTGIS,SEC14L1,SEMA3D,SEMA3G,SEMA6A,THBD,WFDC1
LUAD	down	ZNF423	GO:0048638	regulation of developmental growth	274	271	13	3.12864	0.000546613	ADRB2,CAV3,FGF2,LATS2,MACF1,NOTCH1,NTRK3,SEMA3D,SEMA3G,SEMA6A,TBX2,TRPV2,WNT2
LUAD	down	ZNF423	GO:0001501	skeletal system development	464	271	18	2.5558	0.000582918	COL13A1,CTGF,DCHS1,ENG,FGF2,FLI1,FOXN3,GDF10,HOXA5,MEIS1,NDST1,NPR2,PTH1R,TAL1,TBX3,TBX4,WNT2B,ZEB1
LUAD	down	ZNF423	GO:0030855	epithelial cell differentiation	511	271	19	2.44815	0.000689062	BMPER,DAB2,ENG,FOXF1,GATA5,GPR4,HOXA5,KLF2,LATS2,MYADM,NOTCH1,NTRK3,PODXL,PPP1R16B,PRKCH,TBX3,TCF21,TMEM100,ZEB1
LUAD	down	ZNF423	GO:0001822	kidney development	249	271	12	3.17283	0.000773882	ACE,ADAMTS1,BMPER,DCHS1,FGF2,GPR4,HEYL,NOTCH1,PODXL,TCF21,WFS1,WNT2B
LUAD	down	ZNF423	GO:0051146	striated muscle cell differentiation	218	271	11	3.32325	0.000875781	CASQ2,CAV3,LDB3,MEF2A,MYH10,MYH11,MYOCD,MYOZ3,NEXN,NOTCH1,TBX3
LUAD	down	ZNF423	GO:0001558	regulation of cell growth	363	271	15	2.71406	0.000882217	CAV3,CTGF,FBLN5,KIF26A,LTBP4,MACF1,MYOCD,NTRK3,RASGRP2,SEMA3D,SEMA3G,SEMA6A,SLIT3,TRPV2,WFDC1
LUAD	down	ZNF423	GO:0051241	negative regulation of multicellular organismal process	915	271	28	2.02408	0.00092453	ADRA1A,ADRB2,CAV3,CYGB,DIXDC1,DOCK4,FGF2,GAS6,GDF10,GPR4,HOXA5,KLF13,KLF2,LRP1,MCC,MEIS1,MYOCD,NOTCH1,NPR2,NTRK3,PIK3R1,PRICKLE1,SEMA3D,SEMA3G,SEMA6A,TBX2,THBD,VASH1
LUAD	down	ZNF423	GO:0060828	regulation of canonical Wnt signaling pathway	223	271	11	3.24388	0.00105338	DAB2,DIXDC1,LATS2,MCC,NKD2,NOTCH1,PRICKLE1,RSPO1,SOX7,WNT2,WNT2B
LUAD	down	ZNF423	GO:0016049	cell growth	454	271	17	2.45511	0.00121234	ADRA1A,CAV3,CTGF,FBLN5,KIF26A,LTBP4,MACF1,MYOCD,NTRK3,RASGRP2,RASGRP4,SEMA3D,SEMA3G,SEMA6A,SLIT3,TRPV2,WFDC1
LUAD	down	ZNF423	GO:0050678	regulation of epithelial cell proliferation	265	271	12	2.96928	0.00132366	C5AR1,CDH13,FGF2,FLT4,HOXA5,MCC,NOTCH1,PPP1R16B,TNFSF12,VASH1,WFDC1,WNT2
LUAD	down	ZNF423	GO:0090092	regulation of transmembrane receptor protein serine/threonine kinase signaling pathway	196	271	10	3.35368	0.00137069	BMPER,CAV3,DAB2,ENG,GDF10,LTBP4,MYOCD,NOTCH1,TGFB1I1,ZEB1
LUAD	down	ZNF423	GO:0071560	cellular response to transforming growth factor beta stimulus	197	271	10	3.33554	0.00142387	CAV3,DAB2,ENG,GDF10,LTBP2,LTBP4,MYOCD,TGFB1I1,WNT2,ZEB1
LUAD	down	ZNF423	GO:0008285	negative regulation of cell proliferation	588	271	20	2.23054	0.00148459	ADAMTS1,ADARB1,ADRA1A,CBFA2T3,CDH13,CNN1,ETS1,KANK2,KLF13,MCC,MYOCD,NOTCH1,PTGIR,PTH1R,SLIT3,SOX7,TGFB1I1,VASH1,WFDC1,ZEB1
LUAD	down	ZNF423	GO:0030099	myeloid cell differentiation	306	271	13	2.7815	0.00150165	CBFA2T3,ETS1,FLI1,HOXA5,IL34,KLF13,KLF2,MEIS1,PDE1B,PIK3R1,RASGRP4,TAL1,TSPAN2
LUAD	down	ZNF423	GO:0060070	canonical Wnt signaling pathway	275	271	12	2.85464	0.00180843	DAB2,DIXDC1,FZD4,LATS2,MCC,NKD2,NOTCH1,PRICKLE1,RSPO1,SOX7,WNT2,WNT2B
LUAD	down	ZNF423	GO:0050673	epithelial cell proliferation	317	271	13	2.67894	0.00205089	BMPER,C5AR1,CDH13,FGF2,FLT4,HOXA5,MCC,NOTCH1,PPP1R16B,TNFSF12,VASH1,WFDC1,WNT2
LUAD	down	ZNF423	GO:0032103	positive regulation of response to external stimulus	248	271	11	2.89728	0.00244444	C5AR1,CDH13,ETS1,FGF2,GAS6,IL16,NTRK3,RARRES2,SASH1,SCARF1,THBD
LUAD	down	ZNF423	GO:0007178	transmembrane receptor protein serine/threonine kinase signaling pathway	292	271	12	2.67844	0.00296224	BMPER,CAV3,DAB2,ENG,GDF10,LTBP2,LTBP4,MYOCD,NOTCH1,TGFB1I1,TMEM100,ZEB1
LUAD	down	ZNF423	GO:0006816	calcium ion transport	332	271	13	2.55074	0.00305737	ADRA1A,CACNA1C,CASQ2,CAV3,CD4,CTGF,FGF2,GAS6,LOXHD1,MYLK,SRL,TRPV2,WFS1
LUAD	down	ZNF423	GO:0019932	second-messenger-mediated signaling	222	271	10	2.93772	0.00340247	ADCY4,CACNA1C,CASQ2,CD4,CDH13,LMCD1,NFATC1,PTGIR,RCAN1,TMEM100
LUAD	down	ZNF423	GO:0048589	developmental growth	521	271	17	2.11993	0.00500153	ADRA1A,ADRB2,CAV3,FGF2,HOXA5,KLF2,LATS2,MACF1,NOTCH1,NTRK3,SEMA3D,SEMA3G,SEMA6A,SLIT3,TBX2,TRPV2,WNT2
LUAD	down	ZNF423	GO:0070371	ERK1 and ERK2 cascade	235	271	10	2.76581	0.00507097	ADRA1A,BMPER,C5AR1,CTGF,FAM150B,FGF2,FLT4,GAS6,GLIPR2,PLA2G5
LUAD	down	ZNF423	GO:0048562	embryonic organ morphogenesis	275	271	11	2.59661	0.00532961	ENG,FOXF1,FOXF2,HOXA5,NDST1,NOTCH1,PTPRQ,TBX2,TBX3,TCF21,ZEB1
LUAD	down	ZNF423	GO:2000027	regulation of organ morphogenesis	238	271	10	2.72892	0.00553455	CAV3,DAB2,ENG,FZD4,NOTCH1,PRICKLE1,PRICKLE2,TBX2,WNT2,WNT2B
LUAD	down	ZNF423	GO:0045165	cell fate commitment	239	271	10	2.71684	0.00569624	FGF2,GATA5,LATS2,NOTCH1,NTRK3,TAL1,TBX2,TBX3,WNT2,WNT2B
LUAD	down	ZNF423	GO:0007204	positive regulation of cytosolic calcium ion concentration	241	271	10	2.69288	0.00603066	ADRA1A,ADRA1D,C5AR1,CACNA1C,CASQ2,CAV3,CD4,FGF2,PTGIR,PTH1R
LUAD	down	ZNF423	GO:0061564	axon development	412	271	14	2.19954	0.0074454	EGR2,JAM3,KIF26A,MACF1,MYH10,NOTCH1,NTRK3,SCARF1,SEMA3D,SEMA3G,SEMA6A,SLIT3,TRPV2,TSPAN2
LUAD	down	ZNF423	GO:0007009	plasma membrane organization	249	271	10	2.60151	0.0075241	CAV3,DAB2,DCHS1,GAS6,MACF1,MYADM,MYH10,MYH2,NKD2,PIK3R1
LUAD	down	ZNF423	GO:0010721	negative regulation of cell development	249	271	10	2.60151	0.0075241	CAV3,DIXDC1,LRP1,MEIS1,NOTCH1,NPR2,NTRK3,SEMA3D,SEMA3G,SEMA6A
LUAD	down	ZNF423	GO:1903706	regulation of hemopoiesis	289	271	11	2.46398	0.00763751	ACE,ETS1,GAS6,HOXA5,IL34,KLF13,MEIS1,NOTCH1,PIK3R1,TAL1,ZEB1
LUAD	down	ZNF423	GO:0045664	regulation of neuron differentiation	502	271	16	2.06336	0.00791264	DIXDC1,FAM150B,HEYL,LRP1,MACF1,MEIS1,NOTCH1,NTRK3,PREX1,SCARF1,SEMA3D,SEMA3G,SEMA6A,SLIT3,TRPV2,ZEB1
LUAD	down	ZNF423	GO:0022604	regulation of cell morphogenesis	419	271	14	2.16056	0.00856634	ARAP3,ARC,MACF1,MYADM,MYH10,NTRK3,PDPN,PREX1,RHOJ,SEMA3D,SEMA3G,SEMA6A,SLIT3,TRPV2
LUAD	down	ZNF423	GO:0048545	response to steroid hormone	340	271	12	2.27985	0.00965797	CDO1,CTGF,DAB2,ENG,HEYL,KANK2,NOTCH1,NTRK3,SLIT3,TCF21,TGFB1I1,ZNF366
LUAD	down	ZNF423	GO:0032956	regulation of actin cytoskeleton organization	259	271	10	2.49559	0.0097756	CAV3,CTGF,DIXDC1,JAM3,LRP1,MYADM,NTRK3,PIK3R1,PREX1,SYNPO
LUAD	down	ZNF423	GO:0090066	regulation of anatomical structure size	430	271	14	2.10197	0.0105937	ACE,ADRA1A,ADRA1D,ADRB2,CAV3,DOCK4,MACF1,MYADM,NTRK3,PREX1,SEMA3D,SEMA3G,SEMA6A,TRPV2
LUAD	down	ZNF423	GO:0048608	reproductive structure development	387	271	13	2.16829	0.010649	ADAMTS1,FOXF2,FZD4,MMP19,MYOCD,NOTCH1,PCDH12,PTGIS,SLIT3,TBX3,TCF21,WNT2,WNT2B
LUAD	down	ZNF423	GO:0045860	positive regulation of protein kinase activity	432	271	14	2.09166	0.0109997	ACE,ADCY4,ADRB2,C1QTNF2,C5AR1,CCND2,CD4,FAM150B,FGF2,FZD4,GAS6,MAP3K3,NTRK3,SASH1
LUAD	down	ZNF423	GO:0007596	blood coagulation	319	271	11	2.21987	0.0151549	F10,GAS6,GATA5,LBH,MYL9,PDPN,PIK3R1,PRKCH,SH2B3,THBD,TLN1
LUAD	down	ZNF423	GO:0001701	in utero embryonic development	294	271	10	2.1834	0.021834	FOXF1,KLF2,LATS2,MYH10,NOTCH1,PCDH12,RARRES2,TBX3,TMEM100,WNT2
LUAD	down	ZNF423	GO:0050900	leukocyte migration	339	271	11	2.08184	0.0226239	C5AR1,ESAM,GAS6,IL16,JAM3,PIK3R1,PODXL,PREX1,RARRES2,SIRPA,THBD
LUAD	down	ZNF423	GO:0050769	positive regulation of neurogenesis	345	271	11	2.04369	0.0253167	FAM150B,HEYL,MACF1,NOTCH1,NTRK3,PRKCH,SCARF1,SEMA6A,TRPV2,WNT2,ZEB1
LUAD	down	SPI1	GO:0045087	innate immune response	694	170	30	5.13212	1.53184e-11	A2M,C1QA,C1QC,CCL18,CD244,CD36,CLEC4D,CLEC4E,CRTAM,CYBB,FCGR1A,FCGR1B,HCK,HLA-DPA1,HLA-DPB1,HLA-DQB1,IL27,MARCO,MEFV,NLRC4,PTK2B,SIGLEC14,SIRPB1,TLR2,TLR4,TLR7,TLR8,TNFAIP8L2,TREML1,VSIG4
LUAD	down	SPI1	GO:0001819	positive regulation of cytokine production	352	170	21	6.91176	7.16962e-11	C5AR1,CASP5,CD244,CD274,CD36,CD4,CD74,CD80,CD83,CLEC4E,CRTAM,CYBB,HLA-DPA1,HLA-DPB1,IL1B,IL27,SPN,TLR2,TLR4,TLR7,TLR8
LUAD	down	SPI1	GO:0070489	T cell aggregation	399	170	22	6.383	1.11769e-10	CD244,CD274,CD4,CD74,CD80,CD83,CLEC4D,CLEC4E,DOCK8,HLA-DMB,HLA-DOA,HLA-DPA1,HLA-DPB1,HLA-DQB1,ICOS,IL1B,IL27,ITGAL,SPN,TBX21,TNFAIP8L2,VSIG4
LUAD	down	SPI1	GO:0006954	inflammatory response	597	170	26	5.05799	3.50284e-10	A2M,ALOX5,C5AR1,CASP5,CCL18,CD5L,CX3CR1,CXCL12,CYBB,CYSLTR1,FPR2,HCK,IL1B,IL27,ITGAL,LIPA,MEFV,MS4A2,NLRC4,OLR1,SPN,TLR2,TLR4,TLR7,TLR8,TNFAIP8L2
LUAD	down	SPI1	GO:0050663	cytokine secretion	152	170	13	9.78519	4.97072e-09	CASP5,CD244,CD274,CD36,CLEC4E,CRTAM,GAS6,IL1B,NLRC4,SRGN,TLR2,TLR4,TLR8
LUAD	down	SPI1	GO:0002460	adaptive immune response based on somatic recombination of immune receptors built from immunoglobulin superfamily domains	201	170	14	7.85973	1.77569e-08	BTN3A3,C1QA,C1QC,CD4,CD74,CD80,HLA-DQB1,IL1B,IL27,KLHL6,SPN,TBX21,TLR4,TLR8
LUAD	down	SPI1	GO:0032649	regulation of interferon-gamma production	87	170	10	13.3735	1.82517e-08	CD244,CD274,GAS6,HLA-DPA1,HLA-DPB1,IL1B,IL27,TLR4,TLR7,TLR8
LUAD	down	SPI1	GO:0002697	regulation of immune effector process	288	170	16	6.2236	4.05302e-08	A2M,AP1S2,C5AR1,CD244,CD36,CD4,CD74,CD80,CRTAM,HCK,HLA-DMB,IL1B,IL27,SPN,TBX21,TLR4
LUAD	down	SPI1	GO:0050671	positive regulation of lymphocyte proliferation	121	170	11	10.3469	4.16724e-08	CD244,CD274,CD4,CD74,CD80,HLA-DMB,HLA-DPA1,HLA-DPB1,IL1B,SPN,TLR4
LUAD	down	SPI1	GO:0032609	interferon-gamma production	96	170	10	11.9735	4.75772e-08	CD244,CD274,GAS6,HLA-DPA1,HLA-DPB1,IL1B,IL27,TLR4,TLR7,TLR8
LUAD	down	SPI1	GO:0050870	positive regulation of T cell activation	188	170	13	7.75485	6.37424e-08	CD244,CD274,CD4,CD74,CD80,CD83,HLA-DMB,HLA-DPA1,HLA-DPB1,HLA-DQB1,ICOS,IL1B,SPN
LUAD	down	SPI1	GO:0042098	T cell proliferation	159	170	12	8.48121	7.98169e-08	CD244,CD274,CD4,CD80,DOCK8,HLA-DMB,HLA-DPA1,HLA-DPB1,IL1B,IL27,SPN,VSIG4
LUAD	down	SPI1	GO:0050707	regulation of cytokine secretion	133	170	11	9.32329	1.1089e-07	CASP5,CD244,CD274,CLEC4E,CRTAM,GAS6,IL1B,SRGN,TLR2,TLR4,TLR8
LUAD	down	SPI1	GO:0042129	regulation of T cell proliferation	137	170	11	9.02446	1.50247e-07	CD244,CD274,CD4,CD80,HLA-DMB,HLA-DPA1,HLA-DPB1,IL1B,IL27,SPN,VSIG4
LUAD	down	SPI1	GO:0002478	antigen processing and presentation of exogenous peptide antigen	155	170	11	7.8888	5.2422e-07	AP1S2,CD36,CD74,CYBB,FCGR1A,FCGR1B,HLA-DMB,HLA-DOA,HLA-DPA1,HLA-DPB1,HLA-DQB1
LUAD	down	SPI1	GO:0002285	lymphocyte activation involved in immune response	139	170	10	7.9627	1.54496e-06	CD244,CD80,CLEC4D,CLEC4E,HLA-DMB,IL27,ITGAL,PTK2B,TBX21,TLR4
LUAD	down	SPI1	GO:0097529	myeloid leukocyte migration	142	170	10	7.78048	1.87683e-06	C5AR1,CCL18,CD74,CX3CR1,CXCL12,IL1B,MITF,MPP1,P2RY12,PTK2B
LUAD	down	SPI1	GO:0002429	immune response-activating cell surface receptor signaling pathway	275	170	13	5.15246	4.78509e-06	C5AR1,CD4,CLEC4D,CLEC4E,FCGR1A,FPR2,HCK,HLA-DPA1,HLA-DPB1,HLA-DQB1,KLHL6,LAT2,MNDA
LUAD	down	SPI1	GO:0050727	regulation of inflammatory response	276	170	13	5.13261	4.97782e-06	A2M,C5AR1,CASP5,CCL18,CX3CR1,HCK,IL1B,MEFV,SPN,TLR2,TLR4,TLR7,TNFAIP8L2
LUAD	down	SPI1	GO:0006898	receptor-mediated endocytosis	248	170	12	5.25606	8.86985e-06	ADRB2,CD36,CD5L,FCGR1A,FCGR1B,LRP1,MARCO,MSR1,OLR1,RAMP3,RSPO1,SCARF1
LUAD	down	SPI1	GO:0032103	positive regulation of response to external stimulus	248	170	12	5.25606	8.86985e-06	C5AR1,CCL18,CD74,CXCL12,GAS6,IL1B,PTK2B,S1PR1,SCARF1,TLR2,TLR4,TLR7
LUAD	down	SPI1	GO:0030595	leukocyte chemotaxis	173	170	10	6.28914	1.09551e-05	C5AR1,CCL18,CD74,CX3CR1,CXCL12,GAS6,IL1B,MPP1,PTK2B,S1PR1
LUAD	down	SPI1	GO:1902105	regulation of leukocyte differentiation	213	170	11	5.60439	1.15304e-05	C1QC,CD74,CD80,CD83,GAS6,HLA-DOA,IL27,MITF,PPARGC1B,TLR4,UBASH3B
LUAD	down	SPI1	GO:0002449	lymphocyte mediated immunity	199	170	10	5.41627	3.67167e-05	BTN3A3,C1QA,C1QC,CD74,CRTAM,HLA-DQB1,IL1B,SPN,TBX21,TLR8
LUAD	down	SPI1	GO:0030217	T cell differentiation	199	170	10	5.41627	3.67167e-05	CD4,CD74,CD80,CD83,CLEC4D,CLEC4E,HLA-DOA,IL27,SPN,TBX21
LUAD	down	SPI1	GO:0098542	defense response to other organism	384	170	14	3.92874	3.85126e-05	AP1S2,C5AR1,CD36,CD4,CLEC4D,CLEC4E,HCK,IL27,NLRC4,SPN,TLR2,TLR4,TLR7,TLR8
LUAD	down	SPI1	GO:0002683	negative regulation of immune system process	337	170	13	4.15117	4.12342e-05	A2M,C1QC,CD274,CD74,CXCL12,HLA-DOA,MNDA,PTK2B,SPN,TLR4,TNFAIP8L2,UBASH3B,VSIG4
LUAD	down	SPI1	GO:0002218	activation of innate immune response	232	170	10	4.60189	0.000132204	CD36,CLEC4D,CLEC4E,HCK,MARCO,NLRC4,TLR2,TLR4,TLR7,TLR8
LUAD	down	SPI1	GO:0009617	response to bacterium	441	170	14	3.39235	0.000167404	C5AR1,CD36,CD4,CD80,CLEC4D,CLEC4E,CX3CR1,HCK,IL1B,IL27,NLRC4,SPN,TLR2,TLR4
LUAD	down	SPI1	GO:0030334	regulation of cell migration	616	170	17	2.96219	0.000181837	ABI3,ACVRL1,ANGPT4,C5AR1,CD274,CD74,CX3CR1,CXCL12,ENG,GAS6,GLIPR2,LRP1,MPP1,P2RY12,PTK2B,RECK,S1PR1
LUAD	down	SPI1	GO:0043547	positive regulation of GTPase activity	568	170	16	3.01451	0.000225125	A2M,ARHGAP31,ARHGEF3,ARHGEF6,CCL18,DENND3,DOCK8,FGD3,FGD5,IL3RA,P2RY12,PTK2B,RASGEF1B,RCBTB2,S1PR1,STARD8
LUAD	down	SPI1	GO:0007596	blood coagulation	319	170	11	3.65255	0.000425384	A2M,CD36,DOCK8,GAS6,MYL9,P2RY12,PIK3R5,SH2B3,TLR4,TREML1,UBASH3B
LUAD	down	SPI1	GO:0019221	cytokine-mediated signaling pathway	498	170	14	2.98232	0.000570795	CCL18,CD74,CX3CR1,CXCL12,FCGR1A,FCGR1B,GAS6,HCK,HLA-DPA1,HLA-DPB1,HLA-DQB1,IL1B,IL3RA,PTK2B
LUAD	down	SPI1	GO:0006816	calcium ion transport	332	170	11	3.50148	0.000593659	BEST1,CD4,CXCL12,CYSLTR1,GAS6,MCOLN1,P2RY12,PTK2B,RAMP3,STAC,UBASH3B
LUAD	down	SPI1	GO:0045860	positive regulation of protein kinase activity	432	170	12	2.92009	0.00156104	ADRB2,ANGPT4,C5AR1,CCND2,CD4,CD74,GAS6,IL1B,MAP3K3,PIK3R5,PTK2B,TLR4
LUAD	down	SPI1	GO:0043410	positive regulation of MAPK cascade	438	170	12	2.8779	0.00175207	ADRB2,C5AR1,CCL18,CD36,CD74,GAS6,GLIPR2,IL1B,MAP3K3,PIK3R5,PTK2B,TLR4
LUAD	down	SPI1	GO:0045597	positive regulation of cell differentiation	754	170	17	2.38682	0.00175279	ACVRL1,CD36,CD74,CD80,CD83,CX3CR1,CXCL12,ENG,FIG4,GAS6,GLIPR2,MSR1,PPARGC1B,PTK2B,SCARF1,TLR2,ZEB2
LUAD	down	SPI1	GO:0043269	regulation of ion transport	502	170	13	2.72258	0.00187301	ADRB2,BEST1,CD4,CXCL12,CYBB,IL1B,KCNA3,KCNJ5,LRRC8C,P2RY12,PTK2B,STAC,UBASH3B
LUAD	down	SPI1	GO:0071396	cellular response to lipid	448	170	12	2.81017	0.00211303	CD36,CD80,CX3CR1,HCK,IL1B,PPARGC1B,PTK2B,RAMP3,TCF21,TLR2,TLR4,ZNF366
LUAD	down	SPI1	GO:0001525	angiogenesis	390	170	11	2.95513	0.0021632	ACVRL1,ANGPT4,C5AR1,CX3CR1,CYBB,ENG,IL1B,PNPLA6,PTK2B,S1PR1,TCF21
LUAD	down	SPI1	GO:0009628	response to abiotic stimulus	983	170	20	2.16079	0.00235716	ACVRL1,ADRB2,AGRP,ANGPT4,AQP9,BEST1,CASP5,CXCL12,CYBB,ENG,GNGT2,IL1B,MFAP4,PTK2B,RCSD1,STAC,TLR2,TLR4,TLR7,TLR8
LUAD	down	SPI1	GO:0051241	negative regulation of multicellular organismal process	915	170	19	2.20095	0.00241862	ACVRL1,ADRB2,ANGPT4,C1QC,CD274,CD74,CD83,CX3CR1,FIG4,GAS6,IL1B,LRP1,MEFV,PTK2B,SRGN,TLR4,UBASH3B,VIM,VSIG4
LUAD	down	SPI1	GO:0006874	cellular calcium ion homeostasis	346	170	10	3.01933	0.00286775	C5AR1,CD36,CD4,CXCL12,CYSLTR1,FPR2,MCOLN1,PTK2B,S1PR1,UBASH3B
LUAD	down	SPI1	GO:0051222	positive regulation of protein transport	405	170	11	2.84002	0.00289254	CASP5,CD244,CD274,CLEC4E,CRTAM,GAS6,IL1B,LRP1,TLR2,TLR4,TLR7
LUAD	down	SPI1	GO:0051093	negative regulation of developmental process	731	170	15	2.14267	0.00763829	ACVRL1,ADRB2,ANGPT4,C1QC,CD74,CX3CR1,FIG4,GAS6,LRP1,P2RY12,PTK2B,SRGN,TLR4,UBASH3B,VIM
LUAD	down	NFIX	GO:0003206	cardiac chamber morphogenesis	116	218	11	8.30541	3.37175e-07	BMPR2,ENG,FGFR2,FOXF1,RYR2,SMAD6,TBX2,TBX5,TEK,TGFBR2,TGFBR3
LUAD	down	NFIX	GO:0043547	positive regulation of GTPase activity	568	218	23	3.45726	1.50791e-06	ARHGAP24,ARHGAP31,ARHGAP6,ARHGEF17,ARHGEF6,CCL14,DOCK8,FAM13B,FGD5,FGFR2,GFRA1,GNAQ,HERC1,NTRK3,RAPGEF2,RAPGEF5,RCBTB2,RGS9,S1PR1,SH2D3C,STARD13,STARD8,TEK
LUAD	down	NFIX	GO:0008284	positive regulation of cell proliferation	749	218	27	3.09313	1.65539e-06	ACVRL1,AGER,BMPR2,CCL14,CCND2,CD81,CTSH,CX3CR1,EDN3,EDNRB,FGFR2,FOXF1,GATA1,HLA-DPA1,HLA-DPB1,HPSE2,KCNA5,NTRK3,PTH1R,S1PR1,SEMA5A,TBX2,TBX5,TEK,TGFBR2,TGFBR3,WNT3A
LUAD	down	NFIX	GO:0048738	cardiac muscle tissue development	175	218	12	5.84475	3.19788e-06	ENG,FGFR2,MYH10,RYR2,S1PR1,SGCD,SGCG,TBX2,TBX5,TGFBR2,TGFBR3,WNT3A
LUAD	down	NFIX	GO:0008285	negative regulation of cell proliferation	588	218	22	3.16388	9.10968e-06	ACVRL1,ADAMTS8,ADRA1A,BMPR2,CBFA2T3,CDH5,FGFR2,GATA1,KAT2B,KLF13,LIMS2,MCC,PTGDS,PTH1R,RAPGEF2,SFTPD,SMAD6,SOX7,TBX5,TGFBR2,TGFBR3,ZBTB16
LUAD	down	NFIX	GO:0071560	cellular response to transforming growth factor beta stimulus	197	218	12	5.14236	1.07723e-05	ACVRL1,CDH5,CLEC3B,CX3CR1,ENG,GDF10,LEFTY2,SMAD6,SNX25,SOX5,TGFBR2,TGFBR3
LUAD	down	NFIX	GO:0007517	muscle organ development	319	218	15	3.94141	1.96181e-05	ENG,FGFR2,HLF,RYR2,S1PR1,SGCA,SGCD,SGCG,TBX2,TBX5,TCF21,TGFBR2,TGFBR3,UTRN,WNT3A
LUAD	down	NFIX	GO:0051241	negative regulation of multicellular organismal process	915	218	28	2.59734	2.28518e-05	ACVRL1,ADRA1A,AGER,BMPR2,CD83,CX3CR1,DIXDC1,EDNRB,GATA1,GDF10,KLF13,LIMS2,MCC,NTRK3,PIK3R1,PTGDS,RAPGEF2,SEMA5A,SFTPD,SMAD6,STARD13,TBX2,TBX5,TEK,TGFBR2,TIE1,WNT3A,ZBTB16
LUAD	down	NFIX	GO:0051240	positive regulation of multicellular organismal process	1284	218	35	2.33865	2.36878e-05	ACVRL1,ADRA1A,AGER,BMPR2,CACNA2D2,CARD8,CD83,CNR1,CTSH,CX3CR1,EDN3,EDNRB,ENG,FGFR2,GATA1,GPIHBP1,HLA-DPA1,HLA-DPB1,NTRK3,PIK3R1,RAPGEF2,RORA,RYR2,SCARF1,SEMA5A,SOX5,TBX2,TBX5,TCF4,TEK ...
LUAD	down	NFIX	GO:0048639	positive regulation of developmental growth	148	218	10	5.70641	2.43298e-05	BMPR2,CACNA2D2,FGFR2,NTRK3,SEMA5A,TBX2,TBX5,TGFBR2,TGFBR3,WNT3A
LUAD	down	NFIX	GO:0060047	heart contraction	241	218	12	4.1437	7.81972e-05	ADRA1A,CACNA2D2,CELF2,DES,EDN3,HSPB7,KCNA5,RYR2,SGCD,SGCG,SLC8A3,TBX2
LUAD	down	NFIX	GO:0048762	mesenchymal cell differentiation	174	218	10	4.79434	9.60025e-05	EDN3,EDNRB,ENG,FGFR2,FOXF2,SEMA5A,TBX5,TCF21,TGFBR2,TGFBR3
LUAD	down	NFIX	GO:0060562	epithelial tube morphogenesis	301	218	13	3.57374	0.000165514	ACVRL1,CTSH,ENG,FGFR2,FOXF1,IRX1,RYR2,STARD13,TBX2,TCF21,TGFBR2,WNT2B,WNT3A
LUAD	down	NFIX	GO:0001525	angiogenesis	390	218	15	3.18125	0.000188761	ACVRL1,ARHGAP24,CTSH,CX3CR1,ENG,FGFR2,PTPRB,RORA,S1PR1,SEMA5A,STARD13,TCF21,TEK,TGFBR2,TIE1
LUAD	down	NFIX	GO:0090092	regulation of transmembrane receptor protein serine/threonine kinase signaling pathway	196	218	10	4.22208	0.000254041	ACVRL1,BMPR2,ENG,GDF10,LEFTY2,SMAD6,SNX25,TGFBR2,TGFBR3,ZNF423
LUAD	down	NFIX	GO:0042692	muscle cell differentiation	323	218	13	3.31593	0.000328306	CACNA2D2,EDNRB,ENG,FGFR2,FOXF1,MYH10,RORA,SGCD,SGCG,SYNE1,TBX2,TBX5,WNT3A
LUAD	down	NFIX	GO:0007178	transmembrane receptor protein serine/threonine kinase signaling pathway	292	218	12	3.37859	0.000460995	ACVRL1,BMPR2,CDH5,ENG,GDF10,LEFTY2,RYR2,SMAD6,SNX25,TGFBR2,TGFBR3,ZNF423
LUAD	down	NFIX	GO:0008016	regulation of heart contraction	215	218	10	3.82614	0.000528604	ADRA1A,CACNA2D2,CELF2,DES,EDN3,HSPB7,KCNA5,RYR2,SLC8A3,TBX2
LUAD	down	NFIX	GO:1901342	regulation of vasculature development	218	218	10	3.77032	0.000588813	ACVRL1,CTSH,CX3CR1,ENG,RAPGEF2,SEMA5A,STARD13,TEK,TGFBR2,TIE1
LUAD	down	NFIX	GO:0006874	cellular calcium ion homeostasis	346	218	13	3.08254	0.000628425	ADRA1A,ATP13A4,CCL14,CDH23,EDN3,EDNRB,KCNA5,PTH1R,RIC3,RYR2,S1PR1,SLC24A4,SLC8A3
LUAD	down	NFIX	GO:0001666	response to hypoxia	261	218	11	3.4583	0.000643081	ACVRL1,AGER,CAT,CBFA2T3,KCNA5,RORA,RYR2,SLC8A3,TEK,TGFBR2,TGFBR3
LUAD	down	NFIX	GO:0090130	tissue migration	221	218	10	3.7161	0.000654592	ACVRL1,BMPR2,CTSH,FOXF1,MCC,SEMA5A,STARD13,TEK,TGFBR2,ZEB2
LUAD	down	NFIX	GO:0045597	positive regulation of cell differentiation	754	218	21	2.29608	0.000874137	ACVRL1,AGER,BMPR2,CD83,CDH5,CNR1,CX3CR1,EDN3,ENG,GATA1,NTRK3,RAPGEF2,SCARF1,SEMA5A,SOX5,TBX5,TCF4,TGFBR2,WNT3A,ZBTB16,ZEB2
LUAD	down	NFIX	GO:0051271	negative regulation of cellular component movement	231	218	10	3.54537	0.000919197	ACVRL1,CX3CR1,ENG,MCC,SEMA5A,STARD13,TBX5,TGFBR3,TIE1,WNT3A
LUAD	down	NFIX	GO:2000027	regulation of organ morphogenesis	238	218	10	3.43533	0.00115227	BMPR2,ENG,FGFR2,LIMS2,PRICKLE2,TBX2,TBX5,TGFBR2,WNT2B,WNT3A
LUAD	down	NFIX	GO:0045944	positive regulation of transcription from RNA polymerase II promoter	950	218	24	2.08346	0.00144786	ACVRL1,BMPR2,CALCOCO1,CD81,ENG,FGFR2,FHL5,FOXF1,FOXF2,GATA1,GATA5,HLF,KAT2B,KLF13,LMO2,PIK3R1,RORA,S1PR1,SMAD6,TBX5,TCF21,TCF4,WNT3A,ZEB2
LUAD	down	NFIX	GO:0001503	ossification	342	218	12	2.85792	0.00180495	BMPR2,CAT,CLEC3B,FGFR2,GATA1,GDF10,PTH1R,S1PR1,SMAD6,TEK,WNT3A,ZBTB16
LUAD	down	NFIX	GO:0048598	embryonic morphogenesis	541	218	16	2.41328	0.00197995	BMPR2,ENG,FGFR2,FOXF1,FOXF2,GNAQ,IRX1,RYR2,SOX7,TBX2,TBX5,TCF21,TGFBR2,WNT2B,WNT3A,ZBTB16
LUAD	down	NFIX	GO:0006936	muscle contraction	307	218	11	2.91266	0.00236003	ADRA1A,DES,EDN3,EDNRB,KCNA5,MYH2,RYR2,SCN7A,SGCA,SLC8A3,UTRN
LUAD	down	NFIX	GO:0030097	hemopoiesis	656	218	18	2.24057	0.00239445	AGER,CBFA2T3,CD83,EML1,FGFR2,GATA1,HLA-DOA,KLF13,PIK3R1,RORA,SLC8A3,SNRK,TEK,TGFBR2,TGFBR3,WNT2B,WNT3A,ZBTB16
LUAD	down	NFIX	GO:0001667	ameboidal-type cell migration	308	218	11	2.90268	0.00242009	ACVRL1,BMPR2,CTSH,EDN3,EDNRB,MCC,SEMA5A,STARD13,TEK,TGFBR2,ZEB2
LUAD	down	NFIX	GO:0050678	regulation of epithelial cell proliferation	265	218	10	3.06653	0.00254481	ACVRL1,BMPR2,EDNRB,FGFR2,LIMS2,MCC,SEMA5A,TEK,TGFBR3,WNT3A
LUAD	down	NFIX	GO:0051056	regulation of small GTPase mediated signal transduction	266	218	10	3.05436	0.00261484	ADRA1A,ARHGAP24,ARHGAP31,ARHGAP6,ARHGEF17,ARHGEF6,FAM13B,FGD5,STARD13,STARD8
LUAD	down	NFIX	GO:0050673	epithelial cell proliferation	317	218	11	2.81576	0.00301841	ACVRL1,BMPR2,EDNRB,FGFR2,LIMS2,MCC,SEMA5A,SIDT2,TEK,TGFBR3,WNT3A
LUAD	down	NFIX	GO:0032101	regulation of response to external stimulus	643	218	17	2.14749	0.00456135	AGER,BMPR2,C7,CCL14,CNR1,CX3CR1,EDN3,EDNRB,FOXF1,NTRK3,RORA,S1PR1,SCARF1,SEMA5A,TEK,TGFBR2,WNT3A
LUAD	down	NFIX	GO:0030900	forebrain development	335	218	11	2.65631	0.00457153	CX3CR1,DIXDC1,FGFR2,GNAQ,MYH10,RAPGEF2,SEMA5A,SLC8A3,TACC1,WNT2B,WNT3A
LUAD	down	NFIX	GO:0001934	positive regulation of protein phosphorylation	811	218	20	2.00873	0.00469734	ACVRL1,ADCY9,ADRA1A,AGER,BMPR2,CCL14,CCND2,CD81,EDN3,EDNRB,ENG,FGFR2,GATA1,GDF10,LEFTY2,NTRK3,RAPGEF2,TEK,TGFBR2,WNT3A
LUAD	down	NFIX	GO:0048545	response to steroid hormone	340	218	11	2.61513	0.00510003	CALCOCO1,CDO1,CRY2,ENG,MAOB,NTRK3,PTGDS,RORA,TCF21,TGFBR2,ZNF366
LUAD	down	NFIX	GO:0045785	positive regulation of cell adhesion	343	218	11	2.59114	0.00543966	AGER,CD83,FOXF1,HLA-DPA1,HLA-DPB1,PIK3R1,TEK,TGFBR2,UTRN,WNT3A,ZBTB16
LUAD	down	NFIX	GO:0051249	regulation of lymphocyte activation	346	218	11	2.56747	0.00579693	AGER,CD81,CD83,HLA-DOA,HLA-DPA1,HLA-DPB1,PIK3R1,SFTPD,TGFBR2,WNT3A,ZBTB16
LUAD	down	NFIX	GO:0048871	multicellular organismal homeostasis	305	218	10	2.6442	0.00679876	ACADL,ADCY9,CDH23,CNR1,CTSH,EDNRB,GATA1,PTH1R,S1PR1,SFTPD
LUAD	down	NFIX	GO:0030335	positive regulation of cell migration	358	218	11	2.47702	0.007415	BMPR2,CTSH,EDN3,FOXF1,NTRK3,PIK3R1,RAPGEF2,S1PR1,SEMA5A,TEK,TGFBR2
LUAD	down	NFIX	GO:0007264	small GTPase mediated signal transduction	518	218	14	2.18097	0.0080864	ADRA1A,ARHGAP24,ARHGAP31,ARHGAP6,ARHGEF17,ARHGEF6,DOCK8,FAM13B,FGD5,RAPGEF2,RAPGEF5,SH2D3C,STARD13,STARD8
LUAD	down	NFIX	GO:0007389	pattern specification process	415	218	12	2.32977	0.00836801	BMPR2,ENG,FGFR2,FOXF1,IRX1,SMAD6,TBX2,TBX5,TGFBR2,WNT2B,WNT3A,ZBTB16
LUAD	down	NFIX	GO:0045596	negative regulation of cell differentiation	545	218	14	2.06658	0.0122438	ACVRL1,DIXDC1,EDNRB,GDF10,KLF13,NTRK3,PIK3R1,RAPGEF2,RORA,RUNX1T1,SEMA5A,TBX5,WNT3A,ZBTB16
LUAD	down	NFIX	GO:0006935	chemotaxis	497	218	13	2.10119	0.0135355	AGER,BMPR2,CCL14,CX3CR1,EDN3,EDNRB,MYH10,NFASC,NTRK3,S1PR1,SEMA5A,SFTPD,WNT3A
LUAD	down	NFIX	GO:0006897	endocytosis	554	218	14	2.031	0.0139491	CD302,CD81,COLEC12,GRIA1,MYH2,PEAR1,PIK3R1,PRG4,SCARF1,SFTPD,SNX1,SNX30,TGFBR2,WNT3A
LUAD	down	NFIX	GO:0022407	regulation of cell-cell adhesion	344	218	10	2.32996	0.0149438	AGER,CD83,HLA-DOA,HLA-DPA1,HLA-DPB1,PIK3R1,SFTPD,TGFBR2,WNT3A,ZBTB16
LUAD	down	NFIX	GO:0042110	T cell activation	399	218	11	2.2096	0.015716	AGER,CD83,DOCK8,HLA-DOA,HLA-DPA1,HLA-DPB1,PIK3R1,RORA,SFTPD,TGFBR2,ZBTB16
LUAD	down	NFIX	GO:0070489	T cell aggregation	399	218	11	2.2096	0.015716	AGER,CD83,DOCK8,HLA-DOA,HLA-DPA1,HLA-DPB1,PIK3R1,RORA,SFTPD,TGFBR2,ZBTB16
LUAD	down	NFIX	GO:0030036	actin cytoskeleton organization	510	218	13	2.04446	0.0164254	ARHGAP6,ARHGEF17,DIXDC1,FGD5,FRY,MYH10,NTRK3,PHACTR1,PIK3R1,S1PR1,SEMA5A,SYNPO,TEK
LUAD	down	NFIX	GO:0030855	epithelial cell differentiation	511	218	13	2.04042	0.0166658	ACVRL1,BMPR2,CDH5,ENG,FGFR2,FOXF1,GATA5,NTRK3,RAPGEF2,ROS1,S1PR1,SIDT2,TCF21
LUAD	down	NFIX	GO:0071407	cellular response to organic cyclic compound	459	218	12	2.09473	0.0173898	CALCOCO1,COLEC12,CRY2,FOXF1,GPD1,PLA2G4F,RAPGEF2,RORA,RYR2,SLC8A3,TCF21,ZNF366
LUAD	down	NFIX	GO:0001501	skeletal system development	464	218	12	2.07086	0.0187565	ACVRL1,BMPR2,ENG,FGFR2,GDF10,GNAQ,PTH1R,SOX5,TEK,TGFBR2,WNT2B,ZBTB16
LUAD	down	NFIX	GO:0042060	wound healing	476	218	12	2.01587	0.0223643	ACVRL1,AGER,DOCK8,F8,GATA1,GATA5,GNAQ,MYH10,MYH2,PIK3R1,TGFBR2,WNT3A
LUAD	down	NFIX	GO:0070838	divalent metal ion transport	379	218	10	2.1044	0.0270844	ADRA1A,CACHD1,CACNA2D2,CDH23,RYR2,SLC24A4,SLC39A8,SLC8A3,SRL,WNT3A
LUAD	down	NFIX	GO:0048568	embryonic organ development	396	218	10	2.00965	0.035017	ENG,FGFR2,FOXF1,FOXF2,GATA1,RYR2,TBX2,TCF21,TGFBR2,WNT3A
LUAD	down	EGR2	GO:0006954	inflammatory response	597	116	19	5.4365	2.68677e-08	AIF1,CCL23,CCR1,CD163,CFP,CXCL12,ETS1,FABP4,FOXF1,JAK2,MEFV,NLRC4,P2RX1,PTAFR,PTGIS,SIGLEC1,TLR4,TLR7,TNFAIP8L2
LUAD	down	EGR2	GO:1902105	regulation of leukocyte differentiation	213	116	12	9.42178	2.84602e-08	CCR1,CD101,CD80,CD83,HLA-DOA,HLX,LILRB3,NCKAP1L,SASH3,TAL1,TLR4,TYROBP
LUAD	down	EGR2	GO:1903039	positive regulation of leukocyte cell-cell adhesion	196	116	10	8.33416	1.07049e-06	AIF1,CD4,CD80,CD83,ETS1,HLX,ICOS,NCKAP1L,PTAFR,SASH3
LUAD	down	EGR2	GO:0030335	positive regulation of cell migration	358	116	13	5.95387	1.19084e-06	AIF1,CCR1,CXCL12,ETS1,FERMT3,FGR,FOXF1,HBEGF,JAK2,MYADM,NCKAP1L,PTAFR,SLC8A1
LUAD	down	EGR2	GO:0032103	positive regulation of response to external stimulus	248	116	11	7.24249	1.20815e-06	AIF1,CCL23,CCR1,CXCL12,ETS1,FABP4,JAK2,NCKAP1L,THBD,TLR4,TLR7
LUAD	down	EGR2	GO:0002521	leukocyte differentiation	421	116	14	5.46713	1.28079e-06	CCR1,CD101,CD4,CD80,CD83,HLA-DOA,HLX,ITM2A,LILRB3,NCKAP1L,SASH3,TAL1,TLR4,TYROBP
LUAD	down	EGR2	GO:0045087	innate immune response	694	116	18	4.33243	1.31172e-06	AIF1,C1QA,C1QB,CCL23,CFP,FGR,IFI30,IRF8,JAK2,MEFV,MRC1,NCF1,NLRC4,PTAFR,TLR4,TLR7,TNFAIP8L2,TYROBP
LUAD	down	EGR2	GO:0030099	myeloid cell differentiation	306	116	12	6.40706	1.41608e-06	CCR1,CD101,ETS1,FLI1,IRF8,JAK2,LILRB3,NCKAP1L,RASGRP4,TAL1,TLR4,TYROBP
LUAD	down	EGR2	GO:0002696	positive regulation of leukocyte activation	260	116	11	6.88665	1.91553e-06	AIF1,CD4,CD80,CD83,FGR,HLX,ICOS,NCKAP1L,PTAFR,SASH3,TLR4
LUAD	down	EGR2	GO:0050727	regulation of inflammatory response	276	116	11	6.46521	3.41083e-06	CCL23,CFP,ETS1,FABP4,FOXF1,JAK2,MEFV,PTGIS,TLR4,TLR7,TNFAIP8L2
LUAD	down	EGR2	GO:0002252	immune effector process	596	116	16	4.42476	3.49178e-06	C1QA,C1QB,CD4,CD80,CFP,FGR,FOXF1,HLX,ITM2A,NCKAP1L,PRAM1,PTAFR,SASH3,TLR4,TLR7,TYROBP
LUAD	down	EGR2	GO:0001816	cytokine production	573	116	15	4.27532	9.7843e-06	CARD8,CD4,CD80,CD83,FABP4,FGR,IRF8,JAK2,MEFV,NCKAP1L,NLRC4,PTAFR,SASH3,TLR4,TLR7
LUAD	down	EGR2	GO:0002250	adaptive immune response	318	116	11	5.56669	1.30544e-05	C1QA,C1QB,CD4,CD80,HLX,JAK2,LILRA1,LILRA6,LILRB3,SASH3,TLR4
LUAD	down	EGR2	GO:0050863	regulation of T cell activation	267	116	10	6.00633	1.66445e-05	AIF1,CD4,CD80,CD83,HLA-DOA,HLX,ICOS,NCKAP1L,SASH3,TNFAIP8L2
LUAD	down	EGR2	GO:0002697	regulation of immune effector process	288	116	10	5.54565	3.18325e-05	CD4,CD80,CFP,FGR,FOXF1,HLX,PRAM1,PTAFR,SASH3,TLR4
LUAD	down	EGR2	GO:0001819	positive regulation of cytokine production	352	116	11	5.00133	3.33442e-05	CARD8,CD4,CD80,CD83,FGR,IRF8,JAK2,PTAFR,SASH3,TLR4,TLR7
LUAD	down	EGR2	GO:0043547	positive regulation of GTPase activity	568	116	14	3.98085	3.84022e-05	ARHGAP18,ARHGAP30,ARHGEF6,CCL23,FGD2,HBEGF,IL3RA,JAK2,NCKAP1L,RASGRP2,RASGRP4,RCBTB2,STARD8,TBC1D10C
LUAD	down	EGR2	GO:0050900	leukocyte migration	339	116	10	4.67179	0.000124018	AIF1,CCL23,CCR1,CXCL12,DOK2,NCKAP1L,PTAFR,SELPLG,SLC7A7,THBD
LUAD	down	EGR2	GO:0050778	positive regulation of immune response	562	116	13	3.6947	0.000139439	C1QA,C1QB,CD4,CD80,CFP,FGR,HLX,NCKAP1L,NLRC4,PTAFR,SASH3,TLR4,TLR7
LUAD	down	EGR2	GO:0009617	response to bacterium	441	116	11	3.94482	0.000245615	CD4,CD80,CFP,FGR,IRF8,JAK2,MRC1,NLRC4,PTAFR,THBD,TLR4
LUAD	down	EGR2	GO:0071345	cellular response to cytokine stimulus	634	116	13	3.25206	0.000447463	AIF1,CCL23,CCR1,CXCL12,FOXF1,IFI30,IL3RA,IRF8,JAK2,MRC1,PTAFR,PTGIS,SELPLG
LUAD	down	EGR2	GO:0042110	T cell activation	399	116	10	3.93671	0.000456777	AIF1,CD4,CD80,CD83,HLA-DOA,HLX,ICOS,NCKAP1L,SASH3,TNFAIP8L2
LUAD	down	EGR2	GO:0070489	T cell aggregation	399	116	10	3.93671	0.000456777	AIF1,CD4,CD80,CD83,HLA-DOA,HLX,ICOS,NCKAP1L,SASH3,TNFAIP8L2
LUAD	down	EGR2	GO:0008284	positive regulation of cell proliferation	749	116	14	2.9668	0.000673013	AIF1,CCND2,CD4,CD80,CXCL12,ETS1,FOXF1,HBEGF,HLX,JAK2,NCKAP1L,PTAFR,SASH3,TLR4
LUAD	down	EGR2	GO:0045597	positive regulation of cell differentiation	754	116	14	2.94583	0.000718194	CCR1,CD101,CD80,CD83,CXCL12,ENG,ETS1,HLX,JAK2,MSR1,MYADM,NCKAP1L,SASH3,TAL1
LUAD	down	EGR2	GO:0014070	response to organic cyclic compound	803	116	14	2.7544	0.00131492	AIF1,CD4,CD83,ENG,ETS1,FOXF1,JAK2,MMP19,MSR1,P2RX1,PTAFR,SLC8A1,TCF21,THBD
LUAD	down	EGR2	GO:0009611	response to wounding	570	116	11	3.01037	0.002017	AIF1,CCR1,ETS1,FERMT3,FOXF1,HBEGF,JAK2,P2RX1,PIK3R5,THBD,TLR4
LUAD	down	EGR2	GO:0007264	small GTPase mediated signal transduction	518	116	10	2.99251	0.00321389	AIF1,ARHGAP18,ARHGAP30,ARHGEF6,DOK2,DOK3,FGD2,RASGRP2,RASGRP4,STARD8
LUAD	down	EGR2	GO:0033993	response to lipid	772	116	12	2.40831	0.00724634	AIF1,CD4,CD80,ENG,ETS1,IRF8,JAK2,MRC1,PTAFR,TCF21,THBD,TLR4
LUAD	down	EGR2	GO:0001934	positive regulation of protein phosphorylation	811	116	12	2.28519	0.010493	AIF1,CCL23,CCND2,CCR1,CD4,CD80,ENG,FGD2,JAK2,NCKAP1L,PIK3R5,TLR4
LUAD	down	EGR2	GO:1902533	positive regulation of intracellular signal transduction	821	116	12	2.25548	0.0114846	CCL23,CCR1,CD4,FGD2,FGR,HBEGF,HCST,JAK2,PIK3R5,RASGRP4,TLR4,TLR7
LUAD	down	EGR2	GO:0060341	regulation of cellular localization	738	116	11	2.29069	0.0134186	CD4,FGR,FOXF1,JAK2,JPH4,KCNAB2,PCDH17,SLC8A1,TBC1D10C,TLR4,TLR7
LUAD	down	EGR2	GO:0045859	regulation of protein kinase activity	659	116	10	2.32185	0.0161945	CCND2,CD4,FABP4,FGD2,FGR,GMFG,JAK2,NCKAP1L,PIK3R5,TLR4
LUAD	down	EGR2	GO:0032940	secretion by cell	864	116	12	2.13597	0.0166005	CARD8,CCR1,CXCL12,ENG,FGR,FOXF1,JAK2,NLRC4,P2RX1,PRAM1,PTAFR,TLR4
LUAD	down	EGR2	GO:0009628	response to abiotic stimulus	983	116	13	2.03674	0.018532	AIF1,CXCL12,CYGB,ENG,ETS1,MFAP4,PTAFR,PTGIS,RCSD1,SLC8A1,THBD,TLR4,TLR7
LUAD	down	EGR2	GO:0000165	MAPK cascade	805	116	11	2.08843	0.0238962	ARHGEF6,CCL23,CCR1,FGD2,HBEGF,IL3RA,JAK2,PIK3R5,RASGRP4,TBC1D10C,TLR4
LUAD	down	EGR2	GO:0051050	positive regulation of transport	829	116	11	2.02417	0.0288224	CARD8,CCR1,CD4,CXCL12,FGR,JAK2,NCKAP1L,P2RX1,PTAFR,TLR4,TLR7
LUAD	down	EGR2	GO:0019725	cellular homeostasis	754	116	10	2.01348	0.0365067	CCL23,CCR1,CD4,CD52,CXCL12,HK3,JAK2,JPH4,NCF1,SLC8A1
LUAD	down	MEOX2	GO:0003229	ventricular cardiac muscle tissue development	51	93	5	20.4938	9.11461e-06	RYR2,TBX3,TBX5,TGFBR3,ZFPM2
LUAD	down	MEOX2	GO:0007517	muscle organ development	319	93	9	5.64499	6.99507e-05	ETV1,FGF2,LAMA2,MYLK,RYR2,TBX5,TCF21,TGFBR3,ZFPM2
LUAD	down	MEOX2	GO:0007411	axon guidance	204	93	7	6.79418	0.000140689	APBB2,ETV1,LAMA2,MYH10,ROBO2,SEMA5A,SLIT2
LUAD	down	MEOX2	GO:0003279	cardiac septum development	93	93	5	10.6869	0.000167852	MYH10,TBX3,TBX5,TGFBR3,ZFPM2
LUAD	down	MEOX2	GO:0035051	cardiocyte differentiation	108	93	5	9.12253	0.000337232	MYH10,MYH11,TBX3,TBX5,TGFBR3
LUAD	down	MEOX2	GO:0048762	mesenchymal cell differentiation	174	93	6	6.76226	0.000417653	EDNRB,SEMA5A,TBX5,TCF21,TGFBR3,TMEM100
LUAD	down	MEOX2	GO:0003206	cardiac chamber morphogenesis	116	93	5	8.4605	0.000468626	RYR2,TBX3,TBX5,TGFBR3,ZFPM2
LUAD	down	MEOX2	GO:0003231	cardiac ventricle development	116	93	5	8.4605	0.000468626	RYR2,TBX3,TBX5,TGFBR3,ZFPM2
LUAD	down	MEOX2	GO:0001501	skeletal system development	464	93	9	3.8125	0.00109577	FGF2,MATN3,MEIS1,NPR3,RASSF2,TBX3,TBX4,TLL1,ZEB1
LUAD	down	MEOX2	GO:0031032	actomyosin structure organization	148	93	5	6.55545	0.00140523	EPB41L2,MYH10,MYH11,MYOZ3,PIK3R1
LUAD	down	MEOX2	GO:0033002	muscle cell proliferation	148	93	5	6.55545	0.00140523	FGF2,NPR3,TBX5,TGFBR3,ZFPM2
LUAD	down	MEOX2	GO:0048639	positive regulation of developmental growth	148	93	5	6.55545	0.00140523	FGF2,SEMA5A,TBX5,TGFBR3,ZFPM2
LUAD	down	MEOX2	GO:0001525	angiogenesis	390	93	8	4.00675	0.0014668	FGF2,MEIS1,SEMA5A,SLIT2,STARD13,TBX4,TCF21,TMEM100
LUAD	down	MEOX2	GO:0030198	extracellular matrix organization	307	93	7	4.43413	0.00160653	APBB2,FGF2,JAM2,LAMA2,MATN3,MYH11,TLL1
LUAD	down	MEOX2	GO:0045665	negative regulation of neuron differentiation	172	93	5	5.60548	0.00271074	DIXDC1,EDNRB,MEIS1,SEMA5A,SLIT2
LUAD	down	MEOX2	GO:0043547	positive regulation of GTPase activity	568	93	9	3.08318	0.00428789	ARHGAP18,ARHGAP31,ARHGEF6,FGF2,GFRA1,GFRA2,RGL1,RGS13,STARD13
LUAD	down	MEOX2	GO:0030336	negative regulation of cell migration	193	93	5	4.97292	0.00443195	ADARB1,FGF2,SLIT2,STARD13,TBX5
LUAD	down	MEOX2	GO:0045944	positive regulation of transcription from RNA polymerase II promoter	950	93	12	2.48088	0.0062406	ETV1,FGF2,FHL5,GATA5,MEIS1,PIK3R1,TBX5,TCF21,TCF4,ZEB1,ZEB2,ZFPM2
LUAD	down	MEOX2	GO:0060562	epithelial tube morphogenesis	301	93	6	3.8223	0.00663288	FGF2,RYR2,SLIT2,STARD13,TBX3,TCF21
LUAD	down	MEOX2	GO:0010631	epithelial cell migration	213	93	5	4.48979	0.00668927	FGF2,SEMA5A,SLIT2,STARD13,ZEB2
LUAD	down	MEOX2	GO:0006936	muscle contraction	307	93	6	3.74484	0.00727984	ACTG2,EDNRB,MYH11,MYLK,RCSD1,RYR2
LUAD	down	MEOX2	GO:0045926	negative regulation of growth	218	93	5	4.38299	0.00736007	APBB2,RERG,SEMA5A,SLIT2,TBX5
LUAD	down	MEOX2	GO:0051146	striated muscle cell differentiation	218	93	5	4.38299	0.00736007	MYH10,MYH11,MYOZ3,TBX3,TBX5
LUAD	down	MEOX2	GO:0007264	small GTPase mediated signal transduction	518	93	8	2.97763	0.008139	ARHGAP18,ARHGAP31,ARHGEF6,FGF2,RERG,RGL1,SLIT2,STARD13
LUAD	down	MEOX2	GO:0030900	forebrain development	335	93	6	3.42012	0.0109154	DIXDC1,MYH10,ROBO2,SEMA5A,SLIT2,TBX3
LUAD	down	MEOX2	GO:0007548	sex differentiation	248	93	5	3.83504	0.0123958	ROBO2,SLIT2,TBX3,TCF21,ZFPM2
LUAD	down	MEOX2	GO:0050878	regulation of body fluid levels	457	93	7	2.92934	0.0136561	CDO1,EDNRB,GATA5,MMRN1,NPR3,PIK3R1,ZFPM2
LUAD	down	MEOX2	GO:0050804	modulation of synaptic transmission	257	93	5	3.69624	0.0142736	BCHE,FGF14,LAMA2,PCDH17,PLCL1
LUAD	down	MEOX2	GO:0032956	regulation of actin cytoskeleton organization	259	93	5	3.66675	0.0147155	ARHGAP18,DIXDC1,PIK3R1,SEMA5A,SLIT2
LUAD	down	MEOX2	GO:0051056	regulation of small GTPase mediated signal transduction	266	93	5	3.56637	0.0163344	ARHGAP18,ARHGAP31,ARHGEF6,SLIT2,STARD13
LUAD	down	MEOX2	GO:0042060	wound healing	476	93	7	2.8074	0.0167271	FGF2,GATA5,MMRN1,MYH10,MYLK,PIK3R1,ZFPM2
LUAD	down	MEOX2	GO:0048562	embryonic organ morphogenesis	275	93	5	3.44585	0.0185851	RYR2,SOBP,TBX3,TCF21,ZEB1
LUAD	down	MEOX2	GO:0045666	positive regulation of neuron differentiation	279	93	5	3.39472	0.019648	ROBO2,SEMA5A,SLIT2,TCF4,ZEB1
LUAD	down	MEOX2	GO:0007015	actin filament organization	294	93	5	3.21558	0.0239884	ARHGAP18,FRY,PIK3R1,SEMA5A,SLIT2
LUAD	down	MEOX2	GO:0030099	myeloid cell differentiation	306	93	5	3.08513	0.0278756	MEIS1,PIK3R1,RASSF2,TGFBR3,TSPAN2
LUAD	down	MEOX2	GO:0071363	cellular response to growth factor stimulus	564	93	7	2.35107	0.0374514	FGF2,GATA5,RYR2,SLIT2,TGFBR3,TMEM100,ZEB1
LUAD	down	MEOX2	GO:0008285	negative regulation of cell proliferation	588	93	7	2.25067	0.0451857	ADARB1,BCHE,NPR3,RERG,TBX5,TGFBR3,ZEB1
LUAD	down	MEF2A	GO:0001570	vasculogenesis	69	368	14	11.7243	2.48928e-10	CAV1,CD34,EMP2,ENG,FOXF1,HEG1,MYOCD,QKI,RAMP2,RAPGEF2,SOX17,TGFBR2,TGFBR3,TMEM100
LUAD	down	MEF2A	GO:0043547	positive regulation of GTPase activity	568	368	37	3.3343	3.71023e-09	A2M,ACTN2,AKAP13,ANGPT1,ARAP3,ARHGAP24,ARHGAP31,ARHGEF15,ARHGEF3,ARHGEF6,CDKL5,DENND3,DLC1,DOCK11,DOCK9,FAM13B,FGD5,FGF10,FGF2,GNAQ,HERC1,IQSEC1,IQSEC3,MYO9A,NTRK3,PREX2,RAPGEF2,RASGEF1B,RASGRP4,RGS9 ...
LUAD	down	MEF2A	GO:0031032	actomyosin structure organization	148	368	18	6.42356	4.34829e-09	ACTN2,AKAP13,ARHGEF15,CAV3,DLC1,EPB41L2,FRMD3,LDB3,LMOD1,MYH11,MYOC,PHACTR1,PIK3R1,PTGER4,S1PR1,SORBS1,SYNPO,TMOD2
LUAD	down	MEF2A	GO:0010594	regulation of endothelial cell migration	107	368	15	7.51808	1.22599e-08	ACVRL1,AMOTL1,ANGPT1,ANGPT4,BMPR2,EMP2,ETS1,FGF2,MEOX2,MMRN2,SASH1,SEMA5A,SLIT2,STARD13,TEK
LUAD	down	MEF2A	GO:0030336	negative regulation of cell migration	193	368	19	5.06689	5.34931e-08	ACVRL1,ADARB1,ANGPT4,ARAP3,CX3CR1,DACH1,DLC1,ENG,FGF2,IL33,MCC,MEOX2,MMRN2,NRG3,PTGER4,RECK,SEMA6D,SLIT2,STARD13
LUAD	down	MEF2A	GO:0006939	smooth muscle contraction	91	368	13	7.64815	9.24658e-08	ADRB2,ATP1A2,CALCRL,CAV1,CHRM1,CHRM2,EDNRB,MYH11,MYLK,MYOCD,NMUR1,PRKG1,SLC8A1
LUAD	down	MEF2A	GO:0032956	regulation of actin cytoskeleton organization	259	368	20	3.8789	1.23744e-06	ACTN2,AKAP13,ARHGEF15,CAV3,DIXDC1,DLC1,LMOD1,MYOC,NTRK3,PIK3R1,PRKCE,PTGER4,S1PR1,SEMA5A,SLIT2,SPTBN1,SYNPO,SYNPO2,TEK,TMOD2
LUAD	down	MEF2A	GO:0090287	regulation of cellular response to growth factor stimulus	216	368	18	4.20061	1.42834e-06	ACVRL1,BMPR2,CAV1,CAV3,CHRDL1,DAB2,ENG,FGF10,FGF2,ITGA8,MMRN2,MYOCD,SLIT2,SOSTDC1,TGFBR2,TGFBR3,ZEB1,ZNF423
LUAD	down	MEF2A	GO:0010634	positive regulation of epithelial cell migration	99	368	12	6.30777	1.7649e-06	AMOTL1,ANGPT1,ANGPT4,BMPR2,ETS1,FGF10,FGF2,PRKCE,SASH1,SEMA5A,TEK,TGFBR2
LUAD	down	MEF2A	GO:0002040	sprouting angiogenesis	67	368	10	7.99287	1.89805e-06	ACVRL1,ANGPT1,FGF2,MEOX2,MMRN2,RAMP2,SEMA5A,SLIT2,STARD13,TEK
LUAD	down	MEF2A	GO:0034329	cell junction assembly	182	368	16	4.43664	2.74779e-06	ACE,ACTN2,ACVRL1,CAV1,CDH5,DLC1,HEG1,MACF1,MYOC,PRKCH,RAMP2,RAPGEF2,SORBS1,TEK,TJP1,TNS1
LUAD	down	MEF2A	GO:0043534	blood vessel endothelial cell migration	70	368	10	7.59259	2.86369e-06	ACVRL1,AMOTL1,ANGPT1,ANGPT4,EMP2,FGF2,MEOX2,MMRN2,SLIT2,STARD13
LUAD	down	MEF2A	GO:0032102	negative regulation of response to external stimulus	237	368	18	3.79284	5.33041e-06	CALCRL,CD34,CX3CR1,ETS1,FGF2,FOXF1,KANK2,PRKG1,PTGER4,ROBO2,RORA,SEMA5A,SEMA6A,SEMA6D,SLIT2,SPN,TEK,THBD
LUAD	down	MEF2A	GO:0090092	regulation of transmembrane receptor protein serine/threonine kinase signaling pathway	196	368	16	4.08821	7.15423e-06	ACVRL1,BMPR2,CAV1,CAV3,CHRDL1,DAB2,ENG,FGF10,GDF10,ITGA8,MYOCD,SOSTDC1,TGFBR2,TGFBR3,ZEB1,ZNF423
LUAD	down	MEF2A	GO:0045766	positive regulation of angiogenesis	114	368	12	5.37491	7.84864e-06	ACVRL1,ANGPT4,CD34,CX3CR1,ENG,ETS1,FGF2,RAMP2,SASH1,SEMA5A,TEK,TGFBR2
LUAD	down	MEF2A	GO:0006937	regulation of muscle contraction	140	368	13	4.68337	1.31324e-05	ADRB2,ATP1A2,CACNA1C,CALCRL,CAV1,CAV3,CHRM1,CHRM2,MYOCD,PDE5A,PRKG1,SLC8A1,SLC8A3
LUAD	down	MEF2A	GO:0045446	endothelial cell differentiation	83	368	10	6.23494	1.36307e-05	ACVRL1,BMPR2,CDH5,ENG,HEG1,RAPGEF2,S1PR1,SOX17,TJP1,TMEM100
LUAD	down	MEF2A	GO:0001666	response to hypoxia	261	368	18	3.41308	1.99479e-05	ACVRL1,ANGPT4,CAV1,CD34,EPAS1,ETS1,FOXO3,KCNA5,MYOCD,PRKCE,RAMP2,RORA,SLC6A4,SLC8A1,SLC8A3,TEK,TGFBR2,TGFBR3
LUAD	down	MEF2A	GO:0050880	regulation of blood vessel size	127	368	12	4.76448	2.36642e-05	ACE,ADRB2,ATP1A2,BMPR2,CAV1,CHRM1,EDNRB,KCNA5,NPR1,PRKG1,SLC6A4,SLC8A1
LUAD	down	MEF2A	GO:0070252	actin-mediated cell contraction	90	368	10	5.68711	2.79781e-05	ACTN2,ATP1A2,CACNA1C,CAV1,CAV3,DES,EMP2,KCNA5,MYH2,SCN4B
LUAD	down	MEF2A	GO:0003007	heart morphogenesis	219	368	16	3.61957	2.85986e-05	ACVRL1,ADAMTS1,BMPR2,CAV3,DLC1,ENG,ERG,FAT4,FOXF1,HEG1,S1PR1,SOX17,TEK,TGFBR2,TGFBR3,TMEM100
LUAD	down	MEF2A	GO:0048638	regulation of developmental growth	274	368	18	3.23716	3.80133e-05	ADRB2,BMPR2,CAV3,CDKL5,DCC,FGF2,GHR,LATS2,MACF1,MUSK,NTRK3,SEMA5A,SEMA6A,SEMA6D,SLC6A4,TGFBR2,TGFBR3,WWC2
LUAD	down	MEF2A	GO:0030308	negative regulation of cell growth	156	368	13	4.15524	4.15511e-05	ACVRL1,APBB2,BMPR2,CAV3,DCC,FHL1,NPR1,SEMA5A,SEMA6A,SEMA6D,SLIT2,SMARCA2,SOX17
LUAD	down	MEF2A	GO:0008285	negative regulation of cell proliferation	588	368	29	2.41971	4.50324e-05	ACVRL1,ADAMTS1,ADAMTS8,ADARB1,BCHE,BMPR2,CAV1,CDH5,DACH1,DLC1,ETS1,FGF10,KANK2,KAT2B,KLF13,KLF9,MCC,MYOCD,NPR1,OGN,PDE5A,RAPGEF2,SLC6A4,SMARCA2,SPN,SSTR4,TGFBR2,TGFBR3,ZEB1
LUAD	down	MEF2A	GO:0007160	cell-matrix adhesion	181	368	14	3.8371	4.83964e-05	ACTN2,ACVRL1,CD34,DLC1,ECM2,EMP2,ITGA8,LYVE1,MACF1,MYOC,PIK3R1,SORBS1,TEK,UTRN
LUAD	down	MEF2A	GO:0010810	regulation of cell-substrate adhesion	159	368	13	4.06913	5.06738e-05	ABI3BP,ACVRL1,DLC1,ECM2,EMP2,FOXF1,MACF1,MYOC,PIK3R1,PRKCE,SPOCK2,TEK,UTRN
LUAD	down	MEF2A	GO:0030198	extracellular matrix organization	307	368	19	3.04002	5.24204e-05	A2M,ABI3BP,APBB2,ECM2,ENG,ETS1,FGF2,FOXF1,HPSE2,ITGA8,JAM2,LAMA2,MFAP4,MYH11,RAMP2,RECK,SPOCK2,TLL1,VWF
LUAD	down	MEF2A	GO:0061041	regulation of wound healing	117	368	11	4.72752	5.40242e-05	ANO6,CAV1,CD34,FGF2,MYLK,PRKCE,PRKG1,SELP,TGFBR2,THBD,TLR4
LUAD	down	MEF2A	GO:0007517	muscle organ development	319	368	19	2.91626	8.73771e-05	CAV1,CAV3,ENG,FGF2,FHL1,HEG1,KCNAB1,LAMA2,MEOX2,MYLK,MYOCD,S1PR1,SGCG,SOX17,TCF21,TGFBR2,TGFBR3,UNC45B,UTRN
LUAD	down	MEF2A	GO:0060047	heart contraction	241	368	16	3.26158	9.00571e-05	ACE,ATP1A2,CACNA1C,CAV1,CAV3,CELF2,CHRM2,DES,EPAS1,KCNA5,NPR1,PDE5A,SCN4B,SGCG,SLC8A1,SLC8A3
LUAD	down	MEF2A	GO:0034332	adherens junction organization	107	368	10	4.68591	0.000123549	ACTN2,ACVRL1,CDH5,DLC1,MACF1,MYOC,RAB8B,RAMP2,SORBS1,TEK
LUAD	down	MEF2A	GO:0048738	cardiac muscle tissue development	175	368	13	3.66405	0.00013485	ACTN2,AKAP13,CAV3,ENG,FGF2,HEG1,MYH11,MYOCD,S1PR1,SGCG,SLC8A1,TGFBR2,TGFBR3
LUAD	down	MEF2A	GO:0046578	regulation of Ras protein signal transduction	176	368	13	3.6414	0.000142769	AKAP13,ARAP3,ARHGEF15,ARHGEF3,ARHGEF6,DLC1,FGD5,FGF10,IQSEC1,IQSEC3,MYOC,PREX2,RASGRP4
LUAD	down	MEF2A	GO:0030900	forebrain development	335	368	19	2.76588	0.000165285	CX3CR1,DIXDC1,DLC1,ETS1,FAT4,FGF10,GNAQ,NDST1,NRG3,PRKG1,RAPGEF2,ROBO2,SEMA5A,SLC6A4,SLC8A1,SLC8A3,SLIT2,SSTR4,TACC1
LUAD	down	MEF2A	GO:0007179	transforming growth factor beta receptor signaling pathway	156	368	12	3.79826	0.000175119	ACVRL1,CAV1,CAV3,CDH5,DAB2,ENG,GDF10,ITGA8,MYOCD,TGFBR2,TGFBR3,ZEB1
LUAD	down	MEF2A	GO:0051017	actin filament bundle assembly	112	368	10	4.45461	0.000180622	ARHGEF15,DLC1,MYOC,PHACTR1,PIK3R1,PTGER4,S1PR1,SORBS1,SYNPO,SYNPO2
LUAD	down	MEF2A	GO:1901701	cellular response to oxygen-containing compound	832	368	35	2.05385	0.000183908	ACTN2,ADCY4,CALCRL,CAV1,CHRM1,CHRM2,CX3CR1,EDNRB,ETS1,FOXO3,GAB1,GHR,GNAQ,KANK2,KAT2B,KLF9,NTRK3,PIK3R1,PLSCR4,PRKCE,PTGER4,RAB11FIP2,RAMP3,RAPGEF2,RORA,SASH1,SESN1,SLC6A4,SLC8A1,SLC8A3 ...
LUAD	down	MEF2A	GO:0035265	organ growth	135	368	11	4.03675	0.000196151	CAV3,FGF10,FGF2,HEG1,LATS2,RSPO2,S1PR1,SLC6A4,TGFBR2,TGFBR3,WWC2
LUAD	down	MEF2A	GO:0044087	regulation of cellular component biogenesis	680	368	30	2.14667	0.000241239	ACE,ACVRL1,AKAP13,ARHGEF15,CAV1,CAV3,DLC1,FEZ1,FGF2,LDB2,LMOD1,MACF1,MUSK,MYOC,NTRK3,PIK3R1,PRKCE,PRKCH,PTGER4,RAPGEF2,ROBO2,S1PR1,SELP,SLIT2,SPTBN1,SYNPO,SYNPO2,TEK,TLR4,TMOD2
LUAD	down	MEF2A	GO:0055001	muscle cell development	141	368	11	3.84915	0.000286769	ACTN2,AKAP13,CAV3,ENG,LDB3,LMOD1,MYH11,RAMP2,SGCG,SLC8A1,TMOD2
LUAD	down	MEF2A	GO:0008016	regulation of heart contraction	215	368	14	3.18132	0.000299397	ATP1A2,CACNA1C,CAV1,CAV3,CELF2,CHRM2,DES,EPAS1,KCNA5,NPR1,PDE5A,SCN4B,SLC8A1,SLC8A3
LUAD	down	MEF2A	GO:1904062	regulation of cation transmembrane transport	192	368	13	3.3123	0.000335862	ACTN2,AHNAK,ANO6,ATP1A2,CACNA1C,CAV1,CAV3,FHL1,KCNAB1,PRKCE,SCN4B,SLC8A1,UTRN
LUAD	down	MEF2A	GO:0007188	adenylate cyclase-modulating G-protein coupled receptor signaling pathway	145	368	11	3.7335	0.000364996	ADCY4,ADRB2,CALCRL,CHRM1,CHRM2,GNAQ,GRK5,PTGER4,RAPGEF2,RXFP1,S1PR1
LUAD	down	MEF2A	GO:0048762	mesenchymal cell differentiation	174	368	12	3.3724	0.000478076	DAB2,EDNRB,ENG,ERG,FGF10,SEMA5A,SEMA6A,SEMA6D,TCF21,TGFBR2,TGFBR3,TMEM100
LUAD	down	MEF2A	GO:0003205	cardiac chamber development	150	368	11	3.59759	0.000487298	ADAMTS1,BMPR2,CAV3,ENG,FOXF1,HEG1,MYOCD,NDST1,TEK,TGFBR2,TGFBR3
LUAD	down	MEF2A	GO:0008361	regulation of cell size	153	368	11	3.52117	0.000575914	ANO6,BMPR2,CAV3,CDKL5,DCC,IL7R,MACF1,NTRK3,SEMA5A,SEMA6A,SEMA6D
LUAD	down	MEF2A	GO:0010959	regulation of metal ion transport	288	368	16	2.69011	0.000668102	ACTN2,ADRB2,AHNAK,ANO6,ATP1A2,CACNA1C,CAV1,CAV3,FHL1,KCNA5,KCNAB1,MYLK,PRKCE,SCN4B,SLC8A1,UTRN
LUAD	down	MEF2A	GO:0048771	tissue remodeling	135	368	10	3.62972	0.000805849	ACE,ACVRL1,ADRB2,BMPR2,CAV1,EPAS1,ERG,FGF10,RASSF2,S1PR1
LUAD	down	MEF2A	GO:0051495	positive regulation of cytoskeleton organization	162	368	11	3.30953	0.000926041	ACTN2,ARHGEF15,CAV3,LMOD1,MYOC,NTRK3,PRKCE,SEMA5A,SYNPO,SYNPO2,TEK
LUAD	down	MEF2A	GO:0007266	Rho protein signal transduction	138	368	10	3.54425	0.000954753	AKAP13,ARAP3,ARHGEF15,ARHGEF3,ARHGEF6,DLC1,FGD5,MYOC,PREX2,RHOJ
LUAD	down	MEF2A	GO:0043112	receptor metabolic process	138	368	10	3.54425	0.000954753	ANGPT1,CALCRL,CAV1,CAV3,GPRASP1,GRIA1,RAMP2,RAMP3,RSPO1,SNX1
LUAD	down	MEF2A	GO:0006941	striated muscle contraction	139	368	10	3.51665	0.00100913	ATP1A2,CACNA1C,CAV1,CAV3,KCNA5,PDE5A,SCN4B,SLC8A1,SLC8A3,SYNM
LUAD	down	MEF2A	GO:0032147	activation of protein kinase activity	276	368	15	2.62261	0.00121562	ADCY4,ADRB2,AKAP13,ANGPT1,ANGPT4,EMP2,FGF10,FGF2,GAB1,GHR,MAP3K3,NRG3,NTRK3,TGFBR2,TLR4
LUAD	down	MEF2A	GO:0006898	receptor-mediated endocytosis	248	368	14	2.72718	0.00122457	ADRB2,ANGPT1,CALCRL,CAV1,CAV3,CD5L,DAB2,GRIA1,MASP1,RAMP2,RAMP3,RSPO1,SNX1,TGFBR2
LUAD	down	MEF2A	GO:0032103	positive regulation of response to external stimulus	248	368	14	2.72718	0.00122457	ANO6,BMPR2,ETS1,FGF10,FGF2,IL33,NTRK3,PTGER4,S1PR1,SASH1,SEMA5A,SLIT2,THBD,TLR4
LUAD	down	MEF2A	GO:0060560	developmental growth involved in morphogenesis	195	368	12	2.98158	0.00130004	BMPR2,CDKL5,DCC,FGF10,MACF1,NTRK3,S1PR1,SEMA5A,SEMA6A,SEMA6D,SLIT2,TGFBR2
LUAD	down	MEF2A	GO:0050920	regulation of chemotaxis	169	368	11	3.16154	0.00130668	ANO6,BMPR2,FGF10,FGF2,NTRK3,ROBO2,S1PR1,SEMA5A,SEMA6A,SEMA6D,SLIT2
LUAD	down	MEF2A	GO:0060828	regulation of canonical Wnt signaling pathway	223	368	13	2.81801	0.00135821	CAV1,DAB2,DIXDC1,DKK2,FGF10,FOXO3,LATS2,MCC,PRICKLE1,RSPO1,RSPO2,SOSTDC1,SOX17
LUAD	down	MEF2A	GO:0050900	leukocyte migration	339	368	17	2.41388	0.00142034	ANGPT1,ANGPT4,ANO6,CAV1,CD34,CX3CR1,EDNRB,IL33,JAM2,PIK3R1,PTGER4,S1PR1,SELP,SLIT2,SPN,TEK,THBD
LUAD	down	MEF2A	GO:0045665	negative regulation of neuron differentiation	172	368	11	3.10207	0.0015051	DCC,DIXDC1,EDNRB,FOXO3,MEIS1,RAPGEF2,SEMA5A,SEMA6A,SEMA6D,SLC6A4,SLIT2
LUAD	down	MEF2A	GO:0048754	branching morphogenesis of an epithelial tube	147	368	10	3.3097	0.00154201	CAV3,ENG,FAT4,FGF10,FGF2,FOXF1,RSPO2,SLIT2,TCF21,TGFBR2
LUAD	down	MEF2A	GO:0050770	regulation of axonogenesis	149	368	10	3.26168	0.00170583	BMPR2,CDKL5,DCC,MACF1,NTRK3,ROBO2,SEMA5A,SEMA6A,SEMA6D,SLIT2
LUAD	down	MEF2A	GO:0048588	developmental cell growth	177	368	11	3.00772	0.00189025	BMPR2,CAV3,CDKL5,DCC,MACF1,NTRK3,SEMA5A,SEMA6A,SEMA6D,SLIT2,TGFBR2
LUAD	down	MEF2A	GO:0030168	platelet activation	153	368	10	3.16967	0.00207575	F8,GNAQ,PIK3R1,PRKCE,PRKCH,PRKG1,SELP,THBD,TLR4,VWF
LUAD	down	MEF2A	GO:0071383	cellular response to steroid hormone stimulus	210	368	12	2.7532	0.00242309	AKAP13,ATP1A2,CALCOCO1,DAB2,FOXO3,KANK2,KLF9,PGR,RORA,SSTR4,TCF21,ZNF366
LUAD	down	MEF2A	GO:0008217	regulation of blood pressure	157	368	10	3.08267	0.00250776	ACE,ACVRL1,ADRB2,ATP1A2,BMPR2,CD34,EDNRB,EMP2,NPR1,RAMP2
LUAD	down	MEF2A	GO:0030324	lung development	157	368	10	3.08267	0.00250776	BMPR2,EPAS1,FGF10,FOXF1,HEG1,MYOCD,RSPO2,TCF21,TGFBR2,TNS3
LUAD	down	MEF2A	GO:2000021	regulation of ion homeostasis	184	368	11	2.8848	0.00256081	ATP1A2,CACNA1C,CAV1,CAV3,EDNRB,FGF2,FHL1,MYOC,NPR1,PRKCE,SLC8A1
LUAD	down	MEF2A	GO:0048863	stem cell differentiation	160	368	10	3.02047	0.00287684	A2M,ACE,BCHE,EDNRB,MYOCD,PRICKLE1,SEMA5A,SEMA6A,SEMA6D,SOX17
LUAD	down	MEF2A	GO:0032412	regulation of ion transmembrane transporter activity	161	368	10	3.00029	0.00300908	ACTN2,AHNAK,ATP1A2,CAV1,CAV3,FHL1,KCNAB1,PRKCE,SCN4B,UTRN
LUAD	down	MEF2A	GO:0021700	developmental maturation	218	368	12	2.64489	0.00328813	ACVRL1,ANO6,ARHGEF15,CDH5,EDNRB,EPAS1,FAT4,FOXO3,GNAQ,MYOC,RECK,S1PR1
LUAD	down	MEF2A	GO:0060348	bone development	164	368	10	2.94131	0.00343511	AKAP13,ANO6,BMPR2,ENG,FAT4,MEIS1,MYOC,PTGER4,TEK,TGFBR2
LUAD	down	MEF2A	GO:0072659	protein localization to plasma membrane	192	368	11	2.75596	0.00355005	ACTN2,CAV3,DAB2,EMP2,MACF1,PIK3R1,RAMP2,RAMP3,RAPGEF2,SORBS1,SPTBN1
LUAD	down	MEF2A	GO:0045785	positive regulation of cell adhesion	343	368	16	2.23028	0.00396266	ABI3BP,ANGPT1,CAV1,ECM2,EMP2,ETS1,FOXF1,IL7R,MYOC,PIK3R1,PRKCE,SPN,SPOCK2,TEK,TGFBR2,UTRN
LUAD	down	MEF2A	GO:0009187	cyclic nucleotide metabolic process	174	368	10	2.7603	0.00521138	ADCY4,ADRB2,CALCRL,EDNRB,GUCY1A2,NPR1,PDE5A,RAMP2,RORA,SSTR4
LUAD	down	MEF2A	GO:0071805	potassium ion transmembrane transport	174	368	10	2.7603	0.00521138	ACTN2,ANO6,ATP1A2,CAV1,CAV3,FHL1,KCNA4,KCNA5,KCNAB1,KCNT2
LUAD	down	MEF2A	GO:0007411	axon guidance	204	368	11	2.58273	0.00558488	APBB2,BMPR2,DCC,FEZ1,LAMA2,ROBO2,SEMA5A,SEMA6A,SEMA6D,SLIT2,SPTBN1
LUAD	down	MEF2A	GO:0098742	cell-cell adhesion via plasma-membrane adhesion molecules	204	368	11	2.58273	0.00558488	CDH5,FAT3,FAT4,PCDH15,PCDH17,PCDHGA12,PCDHGB7,PCDHGC3,ROBO2,SELP,TGFBR2
LUAD	down	MEF2A	GO:0035637	multicellular organismal signaling	179	368	10	2.67772	0.00633485	ATP1A2,CACNA1C,CAV1,KCNA5,NPR1,S1PR1,SCN4B,SCN7A,SLC8A1,SLC8A3
LUAD	down	MEF2A	GO:0006816	calcium ion transport	332	368	15	2.15199	0.0069089	AHNAK,ANO6,ATP1A2,CACNA1C,CALCRL,CAV1,CAV3,FGF2,MYLK,NMUR1,PRKCE,RAMP2,RAMP3,SLC8A1,SLC8A3
LUAD	down	MEF2A	GO:0030099	myeloid cell differentiation	306	368	14	2.17773	0.00801947	ARID4A,CD101,EPAS1,ETS1,FOXO3,KLF13,MEIS1,PIK3R1,RASGRP4,RASSF2,SNRK,TGFBR2,TGFBR3,TLR4
LUAD	down	MEF2A	GO:0060070	canonical Wnt signaling pathway	275	368	13	2.25139	0.00805391	CAV1,DAB2,DIXDC1,DKK2,FGF10,FOXO3,LATS2,MCC,PRICKLE1,RSPO1,RSPO2,SOSTDC1,SOX17
LUAD	down	MEF2A	GO:0050727	regulation of inflammatory response	276	368	13	2.24297	0.00828955	A2M,C7,CALCRL,CX3CR1,EDNRB,ETS1,FOXF1,IL33,PTGER4,RORA,SPN,TEK,TLR4
LUAD	down	MEF2A	GO:0001503	ossification	342	368	15	2.08487	0.00895171	ADRB2,ANO6,BMPR2,CHRDL1,FAT4,GDF10,HEMGN,IGSF10,MYOC,PTGER4,RASSF2,RSPO2,S1PR1,SLC8A1,TEK
LUAD	down	MEF2A	GO:0006814	sodium ion transport	189	368	10	2.5267	0.00913978	ADRB2,ANO6,ATP1A2,CAV3,PRKCE,SCN4B,SCN7A,SLC8A1,SLC8A3,UTRN
LUAD	down	MEF2A	GO:0009755	hormone-mediated signaling pathway	194	368	10	2.45714	0.0108575	AKAP13,CALCOCO1,DAB2,KANK2,LATS2,PGR,RORA,SSTR4,TCF21,ZNF366
LUAD	down	MEF2A	GO:0007611	learning or memory	196	368	10	2.43048	0.0116093	ATP1A2,BCHE,CX3CR1,GRIA1,ITGA8,KCNAB1,MUSK,SLC6A4,SLC8A3,TMOD2
LUAD	down	MEF2A	GO:0007162	negative regulation of cell adhesion	199	368	10	2.39151	0.01281	ACVRL1,ANGPT1,DLC1,JAM2,MYOC,PDE5A,PIK3R1,PRKG1,SEMA5A,SPN
LUAD	down	MEF2A	GO:0010976	positive regulation of neuron projection development	206	368	10	2.30515	0.0159731	BMPR2,CDKL5,FAM150B,FEZ1,MACF1,NTRK3,RAPGEF2,ROBO2,SEMA5A,SLIT2
LUAD	down	MEF2A	GO:2000027	regulation of organ morphogenesis	238	368	11	2.19136	0.0165008	BMPR2,CAV3,CD34,DAB2,ENG,FGF10,PRICKLE1,ROR1,RSPO2,SOX17,TGFBR2
LUAD	down	MEF2A	GO:0043010	camera-type eye development	272	368	12	2.08871	0.0175527	ACVRL1,ARHGEF15,BMPR2,CACNA1C,FGF10,MEIS1,NTRK3,RHOJ,RS1,TGFBR2,UNC45B,ZEB1
LUAD	down	MEF2A	GO:0007204	positive regulation of cytosolic calcium ion concentration	241	368	11	2.16236	0.0179368	ATP1A2,CACNA1C,CAV1,CAV3,EDNRB,FGF2,PRKCE,PTGER4,S1PR1,SLC8A1,SLC8A3
LUAD	down	MEF2A	GO:0046777	protein autophosphorylation	214	368	10	2.21374	0.0202602	ACE,CAV1,CDKL5,ENG,GRK5,MAP3K3,MUSK,NTRK3,RASSF2,TEK
LUAD	down	MEF2A	GO:0001822	kidney development	249	368	11	2.08862	0.0222202	ACE,ADAMTS1,ANGPT1,CD34,FAT4,FGF10,FGF2,ITGA8,ROBO2,SLIT2,TCF21
LUAD	down	MEF2A	GO:0045055	regulated exocytosis	250	368	11	2.07976	0.0228041	A2M,ACTN2,F8,FOXF1,MMRN1,PHACTR2,RAB11FIP2,SELP,STX11,SYT15,VWF
LUAD	down	MEF2A	GO:0019932	second-messenger-mediated signaling	222	368	10	2.12909	0.0253337	ADCY4,ATP1A2,CACNA1C,EDNRB,NMUR1,PRKG1,RAPGEF2,SELP,SLC8A1,TMEM100
LUAD	down	MEF2A	GO:0018105	peptidyl-serine phosphorylation	224	368	10	2.10889	0.0267331	ANGPT1,CAV1,LATS2,NTRK3,PLCL1,PRKCE,PRKCH,RASSF2,TGFBR2,TTBK2
LUAD	down	MEF2A	GO:0050804	modulation of synaptic transmission	257	368	11	2.01973	0.0272104	ATP1A2,BCHE,CX3CR1,GRIA1,LAMA2,PCDH17,PLCL1,PRKCE,RAPGEF2,SLC6A4,SLC8A3
LUAD	down	TFEC	GO:0001819	positive regulation of cytokine production	352	148	21	8.12072	4.86156e-12	C5AR1,CARD8,CARD9,CASP1,CD244,CD274,CD80,CD83,CLEC4E,CLEC6A,FCER1G,HLA-DPA1,HLA-DPB1,IL1B,IL27,IRF1,IRF8,JAK2,P2RX7,PTGER4,TNFRSF8
LUAD	down	TFEC	GO:0070489	T cell aggregation	399	148	22	7.50854	6.85876e-12	CD244,CD274,CD80,CD83,CLEC4E,DOCK2,FCER1G,HLA-DOA,HLA-DPA1,HLA-DPB1,HLA-DQA2,HLA-DQB1,HLA-DRB1,HLA-DRB5,IL1B,IL27,IRF1,LCP1,NCKAP1L,P2RX7,PREX1,PTGER4
LUAD	down	TFEC	GO:0060333	interferon-gamma-mediated signaling pathway	80	148	11	19.2093	1.10179e-10	CD44,HCK,HLA-DPA1,HLA-DPB1,HLA-DQA2,HLA-DQB1,HLA-DRB1,HLA-DRB5,IRF1,IRF8,JAK2
LUAD	down	TFEC	GO:0050870	positive regulation of T cell activation	188	148	12	8.22683	1.09299e-07	CD244,CD274,CD80,CD83,HLA-DPA1,HLA-DPB1,HLA-DQA2,HLA-DQB1,HLA-DRB1,HLA-DRB5,IL1B,NCKAP1L
LUAD	down	TFEC	GO:0002250	adaptive immune response	318	148	15	6.0614	1.47105e-07	BTN3A3,CD244,CD80,CLEC10A,CLEC4A,CLEC6A,FCER1G,HLA-DQB1,IL1B,IL27,IRF1,JAK2,LILRA1,P2RX7,PRKCB
LUAD	down	TFEC	GO:0042098	T cell proliferation	159	148	11	8.917	1.6746e-07	CD244,CD274,CD80,DOCK2,HLA-DPA1,HLA-DPB1,IL1B,IL27,IRF1,NCKAP1L,P2RX7
LUAD	down	TFEC	GO:0050707	regulation of cytokine secretion	133	148	10	9.69998	2.86846e-07	CARD8,CASP1,CD244,CD274,CLEC4E,CLEC6A,IL1B,P2RX7,PTGER4,SRGN
LUAD	down	TFEC	GO:0050663	cytokine secretion	152	148	10	8.39021	9.88103e-07	CARD8,CASP1,CD244,CD274,CLEC4E,CLEC6A,IL1B,P2RX7,PTGER4,SRGN
LUAD	down	TFEC	GO:0002366	leukocyte activation involved in immune response	197	148	11	7.08118	1.4242e-06	CD244,CD80,CLEC4E,DOCK2,FCER1G,IL27,ITM2A,LCP1,PLCL2,PRAM1,PTGER4
LUAD	down	TFEC	GO:0030217	T cell differentiation	199	148	11	7.00225	1.57235e-06	CD80,CD83,CLEC4E,DOCK2,FCER1G,HLA-DOA,IL27,IRF1,NCKAP1L,PREX1,PTGER4
LUAD	down	TFEC	GO:0098542	defense response to other organism	384	148	15	4.95712	1.60506e-06	ACP5,C5AR1,CARD9,CFP,CLEC4E,CLEC6A,DOCK2,FCER1G,HCK,IL27,IRF1,IRF8,LYZ,P2RX7,PRF1
LUAD	down	TFEC	GO:0050670	regulation of lymphocyte proliferation	180	148	10	6.99628	4.55593e-06	CD244,CD274,CD80,HLA-DPA1,HLA-DPB1,IL1B,IL27,IRF1,LST1,NCKAP1L
LUAD	down	TFEC	GO:0050851	antigen receptor-mediated signaling pathway	189	148	10	6.6423	7.02239e-06	HLA-DPA1,HLA-DPB1,HLA-DQA2,HLA-DQB1,HLA-DRB1,HLA-DRB5,NCKAP1L,PLCL2,PRKCB,PRKCH
LUAD	down	TFEC	GO:0006909	phagocytosis	194	148	10	6.4599	8.83778e-06	COLEC12,CORO1C,DOCK2,FCER1G,FCGR3A,HCK,IL1B,IRF8,NCKAP1L,P2RX7
LUAD	down	TFEC	GO:0050714	positive regulation of protein secretion	196	148	10	6.38968	9.6701e-06	CARD8,CASP1,CD244,CD274,CLEC4E,CLEC6A,IL1B,JAK2,P2RX7,PTGER4
LUAD	down	TFEC	GO:0006954	inflammatory response	597	148	17	3.58201	2.15534e-05	ACP5,C5AR1,CCL23,CD163,CFP,FCER1G,HCK,IL1B,IL27,JAK2,LIPA,LYZ,P2RX7,PLA2G4C,PTGER4,SIGLEC1,TNFRSF8
LUAD	down	TFEC	GO:0032496	response to lipopolysaccharide	281	148	11	4.85275	4.10265e-05	ACP5,C5AR1,CASP1,CD80,HCK,IL1B,IRF8,JAK2,P2RX7,PTGER4,TNFRSF8
LUAD	down	TFEC	GO:0050900	leukocyte migration	339	148	12	4.38795	4.86262e-05	C5AR1,CCL23,CD244,CD44,FCER1G,HCK,IL1B,MPP1,NCKAP1L,PREX1,PTGER4,SELPLG
LUAD	down	TFEC	GO:0002697	regulation of immune effector process	288	148	11	4.72872	5.12709e-05	C5AR1,CD244,CD80,CFP,DOCK2,FCER1G,HCK,IL1B,IL27,P2RX7,PRAM1
LUAD	down	TFEC	GO:0031349	positive regulation of defense response	375	148	12	3.94423	0.00012687	CARD9,CCL23,CLEC4A,CLEC4E,CLEC6A,COLEC12,FCER1G,HCK,IL1B,IRF1,JAK2,PTGER4
LUAD	down	TFEC	GO:0006874	cellular calcium ion homeostasis	346	148	11	3.89588	0.000257825	C5AR1,CCL23,CD52,JAK2,P2RX7,P2RY1,PRKCB,PTGER4,SLC24A4,SLC8A1,UBASH3B
LUAD	down	TFEC	GO:0007596	blood coagulation	319	148	10	3.81805	0.000549705	FCER1G,FERMT3,IRF1,JAK2,P2RX7,P2RY1,PRKCB,PRKCH,TREML1,UBASH3B
LUAD	down	TFEC	GO:0043547	positive regulation of GTPase activity	568	148	13	2.78224	0.00160689	ARHGAP15,CCL23,CORO1C,DOCK2,FGD3,IL3RA,JAK2,NCKAP1L,PREX1,RASGEF1B,RCBTB2,TBC1D10C,TBC1D4
LUAD	down	TFEC	GO:0032101	regulation of response to external stimulus	643	148	14	2.65123	0.00170362	ACP5,C5AR1,CCL23,CFP,DOCK2,FCER1G,HCK,IL1B,IL27,JAK2,MPP1,NCKAP1L,PTGER4,UBASH3B
LUAD	down	TFEC	GO:0030036	actin cytoskeleton organization	510	148	12	2.85121	0.00192907	CORO1C,DOCK2,EPB41L2,EPB41L3,FGD3,GMFG,HCK,JAK2,LCP1,NCKAP1L,PREX1,PTGER4
LUAD	down	TFEC	GO:0060627	regulation of vesicle-mediated transport	389	148	10	3.09948	0.00243253	APOC1,APOC2,DOCK2,FCER1G,HCK,IL1B,NCKAP1L,PRAM1,TBC1D10C,TBC1D4
LUAD	down	TFEC	GO:0045936	negative regulation of phosphate metabolic process	479	148	10	2.49076	0.0102085	CORO1C,GMFG,IL1B,KAT2B,NCKAP1L,P2RX7,P2RY13,PPP1R16B,TBC1D10C,UBASH3B
LUAD	down	TFEC	GO:0043269	regulation of ion transport	502	148	10	2.37107	0.0138211	BEST1,HVCN1,IL1B,KCNJ5,P2RX7,P2RY1,SLC8A1,STAC,TRPV2,UBASH3B
LUAD	down	TFEC	GO:0008284	positive regulation of cell proliferation	749	148	13	2.07454	0.0155414	C5AR1,CD244,CD274,CD80,HCK,HLA-DPA1,HLA-DPB1,IL1B,JAK2,NCKAP1L,PPP1R16B,PRKCH,TNS3
LUAD	down	TFEC	GO:0030334	regulation of cell migration	616	148	11	2.12155	0.0209538	ABI3,C5AR1,CD274,CORO1C,FERMT3,JAK2,MPP1,NCKAP1L,PTGER4,SLC8A1,VASH1
LUAD	down	KLF13	GO:0050920	regulation of chemotaxis	169	42	5	13.6096	6.21487e-05	AGER,IL16,NOTCH1,NTRK3,SEMA6A
LUAD	down	KLF13	GO:0032102	negative regulation of response to external stimulus	237	42	5	9.58483	0.000302562	AGER,MEFV,NOTCH1,SEMA6A,SPN
LUAD	down	KLF13	GO:0040017	positive regulation of locomotion	380	42	6	7.27081	0.000345716	AGER,IL16,NOTCH1,NTRK3,SASH1,SEMA6A
LUAD	down	KLF13	GO:0001667	ameboidal-type cell migration	308	42	5	7.31114	0.000993845	MACF1,NOTCH1,SASH1,SEMA6A,VASH1
LUAD	down	KLF13	GO:0006935	chemotaxis	497	42	6	5.49979	0.00140625	AGER,IL16,NOTCH1,NTRK3,SEMA6A,SPN
LUAD	down	KLF13	GO:0043547	positive regulation of GTPase activity	568	42	6	4.78381	0.00275743	ARHGAP25,ARHGAP30,DENND3,DOCK9,NTRK3,RASGRP4
LUAD	down	KLF13	GO:0030334	regulation of cell migration	616	42	6	4.39484	0.00411292	MACF1,NOTCH1,NTRK3,SASH1,SEMA6A,VASH1
LUAD	down	KLF13	GO:0042060	wound healing	476	42	5	4.65436	0.00650817	AGER,DOCK9,MACF1,NOTCH1,PIK3R5
LUAD	down	KLF13	GO:1902533	positive regulation of intracellular signal transduction	821	42	6	3.24764	0.0158619	AGER,NOTCH1,NTRK3,PIK3R5,RASGRP4,SASH1
LUAD	down	KLF13	GO:0080134	regulation of response to stress	1141	42	7	2.74457	0.022215	AGER,COLEC12,MEFV,NTRK3,SASH1,SPN,VASH1
LUAD	down	KLF13	GO:0022603	regulation of anatomical structure morphogenesis	890	42	6	2.98119	0.0226854	MACF1,NOTCH1,NTRK3,SASH1,SEMA6A,VASH1
LUAD	down	KLF13	GO:0030097	hemopoiesis	656	42	5	3.3306	0.0233965	AGER,NOTCH1,PLCL2,RASGRP4,SPN
LUAD	down	KLF13	GO:0051241	negative regulation of multicellular organismal process	915	42	6	2.89463	0.0255876	AGER,MEFV,NOTCH1,NTRK3,SEMA6A,VASH1
LUAD	down	KLF13	GO:0051093	negative regulation of developmental process	731	42	5	2.97263	0.0351044	NOTCH1,NTRK3,RUNX1T1,SEMA6A,VASH1
LUAD	down	KLF13	GO:0031175	neuron projection development	736	42	5	2.95138	0.0359948	AGER,MACF1,NOTCH1,NTRK3,SEMA6A
LUAD	down	KLF13	GO:0051240	positive regulation of multicellular organismal process	1284	42	7	2.41501	0.0389741	AGER,MACF1,NOTCH1,NTRK3,SASH1,SEMA6A,SPN
LUAD	down	KLF13	GO:0045597	positive regulation of cell differentiation	754	42	5	2.87722	0.0393169	AGER,MACF1,NOTCH1,NTRK3,SEMA6A
LUAD	down	KLF13	GO:0006955	immune response	1316	42	7	2.35118	0.0436404	AGER,COLEC12,IL16,MEFV,NOTCH1,PLCL2,SPN
LUAD	down	KLF13	GO:0098609	cell-cell adhesion	1058	42	6	2.47857	0.0470419	AGER,DOCK9,MACF1,PCDHGA12,PCDHGB7,SPN
LUAD	down	KLF13	GO:0000165	MAPK cascade	805	42	5	2.68524	0.0497368	AGER,NTRK3,PIK3R5,RASGRP4,SASH1
LUAD	down	TBX5	GO:0031032	actomyosin structure organization	148	201	12	7.65544	2.26344e-07	ARHGAP6,CNN1,CTGF,LDB3,LMOD1,MYH10,MYH11,MYOC,MYOZ3,PHACTR1,PIK3R1,S1PR1
LUAD	down	TBX5	GO:0001525	angiogenesis	390	201	18	4.27392	1.15374e-06	ARHGAP24,CDH13,CTGF,ENG,ENPP2,FGF2,HGF,HOXA5,JAM3,NPR1,PRKCB,PTGIS,S1PR1,STARD13,TBX4,TCF21,TNFSF12,VASH1
LUAD	down	TBX5	GO:0006816	calcium ion transport	332	201	16	4.43907	2.66952e-06	ATP1A2,CAMK2A,CD4,CDH23,CTGF,CXCL12,FGF2,JPH2,JPH4,LOXHD1,MYLK,P2RX1,PRKCB,PRKCE,SRL,TRPV2
LUAD	down	TBX5	GO:0030198	extracellular matrix organization	307	201	15	4.48631	4.68342e-06	COL13A1,CTGF,CTSG,ENG,FBLN5,FGF2,HPSE2,ITGA8,JAM2,JAM3,LAMC3,MYH11,RECK,SPOCK2,TPSAB1
LUAD	down	TBX5	GO:0090257	regulation of muscle system process	184	201	11	5.47555	1.41003e-05	ADRA1D,ATP1A2,CNN1,CTGF,HSPB6,LMCD1,MYL3,MYL9,MYOCD,P2RX1,SRL
LUAD	down	TBX5	GO:0008217	regulation of blood pressure	157	201	10	5.83664	2.0177e-05	ACE,ADRA1D,AGTR1,ATP1A2,CTSG,NPR1,NPR2,NPR3,P2RX1,PCSK5
LUAD	down	TBX5	GO:0006936	muscle contraction	307	201	14	4.15057	2.1235e-05	ADRA1D,ATP1A2,CNN1,CTGF,DES,HSPB6,LMOD1,MYH11,MYL3,MYL9,MYLK,MYOCD,P2RX1,SGCA
LUAD	down	TBX5	GO:0045765	regulation of angiogenesis	198	201	11	5.06098	2.79122e-05	ENG,ENPP2,FGF2,HGF,HOXA5,NPR1,PRKCB,PTGIS,STARD13,TNFSF12,VASH1
LUAD	down	TBX5	GO:0007517	muscle organ development	319	201	14	3.98422	3.23998e-05	ENG,FGF2,FHL1,HEYL,HLX,JPH2,MYL3,MYLK,MYOCD,S1PR1,SGCA,SGCG,TCF21,UNC45B
LUAD	down	TBX5	GO:0048738	cardiac muscle tissue development	175	201	10	5.19494	5.11183e-05	ENG,FGF2,JPH2,MYH10,MYH11,MYL3,MYOCD,S1PR1,SGCG,TBX3
LUAD	down	TBX5	GO:0007160	cell-matrix adhesion	181	201	10	5.01008	6.78965e-05	ARHGAP6,CDH13,COL13A1,CTGF,FBLN5,ITGA8,JAM3,LYVE1,MYOC,PIK3R1
LUAD	down	TBX5	GO:0051924	regulation of calcium ion transport	182	201	10	4.98071	7.11042e-05	ATP1A2,CAMK2A,CD4,CXCL12,JPH2,JPH4,MYLK,P2RX1,PRKCE,TRPV2
LUAD	down	TBX5	GO:2000021	regulation of ion homeostasis	184	201	10	4.92297	7.79078e-05	AGTR1,ATP1A2,CD4,FGF2,FHL1,JPH2,JPH4,MYOC,NPR1,PRKCE
LUAD	down	TBX5	GO:0008283	cell proliferation	1761	201	39	2.07135	0.00011631	ACE,ADRA1D,AGER,AGTR1,CBFA2T3,CCL14,CCND2,CD4,CDH13,CNN1,CTGF,CXCL12,DACH1,DIXDC1,FGF2,GRK5,HGF,HLX,HOXA5,HPSE2,IGFBP7,MUSTN1,MYH10,MYOCD,NPR1,NPR3,NTRK3,OGN,PRG4,PTGDS ...
LUAD	down	TBX5	GO:0001558	regulation of cell growth	363	201	14	3.47254	0.000129239	AGTR1,CTGF,CXCL12,FBLN5,FHL1,IGFBP7,LTBP4,MYOCD,NPR1,NTRK3,RASGRP2,TRPV2,WFDC1,WISP2
LUAD	down	TBX5	GO:0042692	muscle cell differentiation	323	201	13	3.61993	0.000148214	CMTM5,ENG,ITGA8,LDB3,LMOD1,MYH10,MYH11,MYOCD,MYOZ3,PRICKLE1,SGCG,SYNE1,TBX3
LUAD	down	TBX5	GO:0032956	regulation of actin cytoskeleton organization	259	201	11	3.80258	0.00030399	ARHGAP6,CTGF,CXCL12,DIXDC1,JAM3,LMOD1,MYOC,NTRK3,PIK3R1,PRKCE,S1PR1
LUAD	down	TBX5	GO:0019932	second-messenger-mediated signaling	222	201	10	4.03148	0.000359051	ADCY4,AGTR1,ATP1A2,CD4,CDH13,JPH2,JPH4,LMCD1,NPR3,SELP
LUAD	down	TBX5	GO:0032870	cellular response to hormone stimulus	552	201	17	2.76351	0.000370012	ADCY4,AGTR1,ATP1A2,CALCOCO1,CAMK2A,GHR,GNG7,HEYL,IGFBP7,KL,LMO2,PIK3R1,PRKCB,PRKCE,TCF21,TGFB1I1,VAMP2
LUAD	down	TBX5	GO:0016049	cell growth	454	201	15	2.95725	0.000397155	AGTR1,CTGF,CXCL12,FBLN5,FHL1,IGFBP7,LEFTY2,LTBP4,MYOCD,NPR1,NTRK3,RASGRP2,TRPV2,WFDC1,WISP2
LUAD	down	TBX5	GO:1903522	regulation of blood circulation	276	201	11	3.55462	0.000519814	ACE,ADRA1D,AGTR1,ATP1A2,ATP1B2,CTGF,DES,MYL3,NPR1,NPR2,P2RX1
LUAD	down	TBX5	GO:0007204	positive regulation of cytosolic calcium ion concentration	241	201	10	3.69585	0.000682073	ADRA1D,AGTR1,ATP1A2,CD4,FGF2,JPH2,JPH4,PRKCE,PTH1R,S1PR1
LUAD	down	TBX5	GO:0008284	positive regulation of cell proliferation	749	201	20	2.39619	0.000706998	ADRA1D,AGER,CCL14,CCND2,CD4,CDH13,CTGF,CXCL12,FGF2,GRK5,HGF,HLX,HPSE2,MYOCD,NTRK3,PTH1R,S1PR1,SPN,TBX3,TNFSF12
LUAD	down	TBX5	GO:0046903	secretion	985	201	24	2.19782	0.000763511	ACE,AGTR1,CAMK2A,CDO1,CTGF,CXCL12,ENG,FBLN5,HGF,ITIH3,LEFTY2,LTBP4,MMRN1,MYH10,NPR1,NPR3,P2RX1,PCSK5,PHACTR2,PLA2G5,PRKCE,SELP,TBX3,VAMP2
LUAD	down	TBX5	GO:0032103	positive regulation of response to external stimulus	248	201	10	3.58505	0.000849581	AGER,AGTR1,CCL14,CDH13,CXCL12,FABP4,FGF2,IL16,NTRK3,S1PR1
LUAD	down	TBX5	GO:0035295	tube development	542	201	16	2.63266	0.000865013	CTGF,ENG,FGF2,GATA5,HECA,HEYL,HLX,HOXA5,KLF2,MYOCD,PCSK5,PRICKLE1,STARD13,TBX3,TBX4,TCF21
LUAD	down	TBX5	GO:0007015	actin filament organization	294	201	11	3.32512	0.000875258	ARHGAP6,CTGF,CXCL12,FRY,LMOD1,MYOC,NEDD9,PHACTR1,PIK3R1,PRKCE,S1PR1
LUAD	down	TBX5	GO:0006954	inflammatory response	597	201	17	2.5418	0.000890809	AGER,AGTR1,AOC3,CCL14,CDO1,CXCL12,FABP4,HGF,JAM3,MS4A2,NDST1,P2RX1,PTGIS,SELP,SPN,TSPAN2,WFDC1
LUAD	down	TBX5	GO:0006935	chemotaxis	497	201	15	2.68615	0.00100398	AGER,AGTR1,CCL14,CDH13,CMTM5,CXCL12,ENPP2,FGF2,HGF,IL16,JAM3,MYH10,NTRK3,S1PR1,SPN
LUAD	down	TBX5	GO:0071363	cellular response to growth factor stimulus	564	201	16	2.52336	0.0013096	CTGF,ENG,FGF2,GATA5,HEYL,HGF,ITGA8,KL,LEFTY2,LTBP4,MYOCD,NDST1,NTRK3,PRKCB,TGFB1I1,ZNF423
LUAD	down	TBX5	GO:0030335	positive regulation of cell migration	358	201	12	2.9711	0.00133358	CDH13,CXCL12,ENPP2,FGF2,HGF,MYLK,MYOC,NTRK3,PIK3R1,PRKCE,S1PR1,SELP
LUAD	down	TBX5	GO:0043547	positive regulation of GTPase activity	568	201	16	2.50449	0.00140831	ARHGAP24,ARHGAP31,ARHGAP6,CAMK2A,CCL14,ELMO1,FGF2,GFRA2,KL,NTRK3,RASGRP2,RGS9,S1PR1,SH2D3C,STARD13,STARD8
LUAD	down	TBX5	GO:0001501	skeletal system development	464	201	14	2.67633	0.00147723	COL13A1,CTGF,ENG,FGF2,HOXA5,MUSTN1,MYOC,NDST1,NPR2,NPR3,PCSK5,PTH1R,TBX3,TBX4
LUAD	down	TBX5	GO:0043434	response to peptide hormone	369	201	12	2.87762	0.00172024	ADCY4,AGTR1,CAMK2A,CDO1,CTGF,CXCL12,GHR,GNG7,KL,PIK3R1,PRKCB,VAMP2
LUAD	down	TBX5	GO:0042060	wound healing	476	201	14	2.60501	0.00187274	AGER,FGF2,GATA5,MMRN1,MUSTN1,MYH10,MYL9,MYLK,P2RX1,PIK3R1,PRKCB,PRKCE,SELP,WFDC1
LUAD	down	TBX5	GO:1901653	cellular response to peptide	289	201	10	3.05089	0.00264251	ADCY4,AGTR1,CAMK2A,GHR,GNG7,KL,KLF2,PIK3R1,PRKCB,VAMP2
LUAD	down	TBX5	GO:0048545	response to steroid hormone	340	201	11	2.85218	0.00276279	ATP1A2,CALCOCO1,CDO1,CTGF,ENG,HEYL,IGFBP7,NTRK3,PTGDS,TCF21,TGFB1I1
LUAD	down	TBX5	GO:0009887	animal organ morphogenesis	930	201	21	2.00594	0.00403941	CLIC5,COL13A1,CTGF,ENG,FGF2,FHL1,GATA5,HEYL,HGF,HLX,HOXA5,ITGA8,MYL3,MYLK,NDST1,PRICKLE1,RS1,S1PR1,TBX3,TBX4,TCF21
LUAD	down	TBX5	GO:0045597	positive regulation of cell differentiation	754	201	18	2.11175	0.00435118	AGER,AGTR1,CTGF,CXCL12,ENG,FAM150B,FGF2,HEYL,HGF,HLX,HOXA5,MYOC,MYOCD,NTRK3,TCF4,TGFB1I1,TRPV2,ZEB2
LUAD	down	TBX5	GO:0008285	negative regulation of cell proliferation	588	201	15	2.24698	0.00499211	CBFA2T3,CDH13,CNN1,DACH1,IGFBP7,MYOCD,NPR1,NPR3,OGN,PTGDS,PTH1R,SPN,TGFB1I1,VASH1,WFDC1
LUAD	down	TBX5	GO:0090066	regulation of anatomical structure size	430	201	12	2.4484	0.00588489	ACE,ADRA1D,AGTR1,ATP1A2,CXCL12,LMOD1,NPR1,NTRK3,P2RX1,PRKCE,SLC12A4,TRPV2
LUAD	down	TBX5	GO:0043410	positive regulation of MAPK cascade	438	201	12	2.40129	0.00677861	AGER,CCL14,CTGF,FAM150B,FGF2,GHR,HGF,KL,MAP3K3,NTRK3,PLA2G5,PRKCE
LUAD	down	TBX5	GO:0018108	peptidyl-tyrosine phosphorylation	339	201	10	2.57937	0.00799532	ACE,CD4,ENPP2,FAM150B,FGF2,GHR,HGF,MUSK,NTRK3,PRKCE
LUAD	down	TBX5	GO:0050900	leukocyte migration	339	201	10	2.57937	0.00799532	ATP1B2,CCL14,CXCL12,IL16,JAM2,JAM3,PIK3R1,S1PR1,SELP,SPN
LUAD	down	TBX5	GO:0045785	positive regulation of cell adhesion	343	201	10	2.54777	0.00864415	AGER,CD4,CDH13,CXCL12,HLX,MYOC,PIK3R1,PRKCE,SPN,SPOCK2
LUAD	down	TBX5	GO:0007169	transmembrane receptor protein tyrosine kinase signaling pathway	631	201	15	2.08446	0.00930348	CD4,CDH13,CTGF,ELMO1,FGF2,GFRA2,GHR,HGF,KL,MUSK,MYOC,NDST1,NTRK3,PIK3R1,PRKCB
LUAD	down	TBX5	GO:0050878	regulation of body fluid levels	457	201	12	2.29607	0.00933299	ADCY4,CDO1,GATA5,MMRN1,MYL9,NPR1,NPR3,P2RX1,PIK3R1,PRKCB,PRKCE,SELP
LUAD	down	TBX5	GO:0048729	tissue morphogenesis	587	201	14	2.08589	0.0115063	ENG,FGF2,HEYL,HGF,HOXA5,ITGA8,MYL3,MYLK,PRICKLE1,S1PR1,STARD13,TBX3,TBX4,TCF21
LUAD	down	TBX5	GO:0045860	positive regulation of protein kinase activity	432	201	11	2.2164	0.0154842	ACE,ADCY4,AGER,CCND2,CD4,FAM150B,FGF2,GHR,HGF,MAP3K3,NTRK3
LUAD	down	TBX5	GO:0048568	embryonic organ development	396	201	10	2.19083	0.021584	CLIC5,ENG,HLX,HOXA5,ITGA8,NDST1,PCDH12,PCSK5,TBX3,TCF21
LUAD	down	TBX5	GO:0007264	small GTPase mediated signal transduction	518	201	12	2.01168	0.0227943	AGTR1,ARHGAP24,ARHGAP31,ARHGAP6,CDH13,ELMO1,FGF2,MYOC,RASGRP2,SH2D3C,STARD13,STARD8
LUAD	down	TBX2	GO:0010518	positive regulation of phospholipase activity	49	80	5	25.163	3.55231e-06	ADRA1A,NMUR1,PLA2G5,RASGRP4,S1PR4
LUAD	down	TBX2	GO:0007200	phospholipase C-activating G-protein coupled receptor signaling pathway	94	80	6	15.2584	5.73881e-06	ADRA1A,ADRA1D,CHRM2,NMUR1,PTH1R,S1PR1
LUAD	down	TBX2	GO:0007188	adenylate cyclase-modulating G-protein coupled receptor signaling pathway	145	80	6	9.63418	6.75516e-05	ADRA1A,ADRA1D,CHRM2,PTH1R,S1PR1,S1PR4
LUAD	down	TBX2	GO:0006937	regulation of muscle contraction	140	80	5	8.1573	0.000553628	ADRA1A,ADRA1D,CHRM2,SMAD7,TNNC1
LUAD	down	TBX2	GO:0021700	developmental maturation	218	80	6	6.28877	0.000613552	LYL1,NPR2,PTH1R,S1PR1,SCARF1,TAL1
LUAD	down	TBX2	GO:0006936	muscle contraction	307	80	7	5.22755	0.000659132	ADRA1A,ADRA1D,CHRM2,NMUR1,SGCA,SMAD7,TNNC1
LUAD	down	TBX2	GO:0007517	muscle organ development	319	80	7	5.02322	0.000825735	HEYL,MEF2A,S1PR1,SGCA,SMAD7,TNNC1,UNC45B
LUAD	down	TBX2	GO:0060047	heart contraction	241	80	6	5.66556	0.00103391	ADRA1A,CHRM2,MEF2A,NPR2,SMAD7,TNNC1
LUAD	down	TBX2	GO:0030182	neuron differentiation	1099	80	13	2.78245	0.00201923	C2orf71,CDH23,CLIC5,FRY,HEYL,JAM3,MEF2A,S1PR1,SCARF1,SEMA6A,TAL1,TCF4,ZEB1
LUAD	down	TBX2	GO:0008016	regulation of heart contraction	215	80	5	5.22133	0.00367524	ADRA1A,CHRM2,MEF2A,NPR2,SMAD7
LUAD	down	TBX2	GO:0045596	negative regulation of cell differentiation	545	80	8	3.33557	0.00444995	CETP,GDF10,NPR2,PRICKLE1,RUNX1T1,SEMA6A,SMAD7,ZEB1
LUAD	down	TBX2	GO:0048468	cell development	1682	80	16	2.24985	0.0054412	C2orf71,CDH23,CLIC5,FRY,GDF10,HEYL,JAM3,LDB3,MEF2A,NPR2,PTH1R,SCARF1,SEMA6A,TAL1,TCF4,ZEB1
LUAD	down	TBX2	GO:0007204	positive regulation of cytosolic calcium ion concentration	241	80	5	4.63904	0.00593992	ADRA1A,ADRA1D,PTH1R,S1PR1,S1PR4
LUAD	down	TBX2	GO:0001501	skeletal system development	464	80	7	3.39933	0.00669732	GDF10,MUSTN1,NPR2,PTH1R,SOX5,TAL1,ZEB1
LUAD	down	TBX2	GO:0007507	heart development	464	80	7	3.39933	0.00669732	ADRA1A,HEYL,MEF2A,PRICKLE1,S1PR1,SMAD7,TNNC1
LUAD	down	TBX2	GO:0050877	neurological system process	942	80	10	2.41051	0.0140197	ADRA1A,C2orf71,CDH23,CLIC5,JAM3,LOXHD1,MUSK,PRCD,S1PR1,WFS1
LUAD	down	TBX2	GO:0000122	negative regulation of transcription from RNA polymerase II promoter	680	80	8	2.64328	0.0157821	HEYL,MEF2A,NFIX,SMAD7,TAL1,WFS1,ZBTB4,ZEB1
LUAD	down	TBX2	GO:0014706	striated muscle tissue development	310	80	5	3.57412	0.0163905	HEYL,MEF2A,S1PR1,SMAD7,TNNC1
LUAD	down	TBX2	GO:0006816	calcium ion transport	332	80	5	3.3294	0.0213548	ADRA1A,CDH23,LOXHD1,NMUR1,WFS1
LUAD	down	TBX2	GO:0040007	growth	873	80	9	2.31739	0.0231375	ADRA1A,MUSK,MUSTN1,RASGRP2,RASGRP4,S1PR1,SEMA6A,WFDC1,WFS1
LUAD	down	TBX2	GO:0050769	positive regulation of neurogenesis	345	80	5	3.19956	0.0247059	HEYL,SCARF1,SEMA6A,TCF4,ZEB1
LUAD	down	TBX2	GO:0030036	actin cytoskeleton organization	510	80	6	2.59886	0.0351231	EPB41L2,FRY,JAM3,LDB3,MEF2A,S1PR1
LUAD	down	TBX2	GO:0030030	cell projection organization	1096	80	10	2.04855	0.035511	C2orf71,CDH23,CLIC5,FRY,JAM3,KIF17,MEF2A,S1PR1,SCARF1,SEMA6A
LUAD	down	TBX2	GO:0001568	blood vessel development	542	80	6	2.43884	0.0450299	JAM3,LYL1,PRICKLE1,S1PR1,SMAD7,TAL1
LUAD	down	HLF	GO:0051056	regulation of small GTPase mediated signal transduction	266	60	5	5.7174	0.00261358	A2M,ARHGAP24,ARHGAP31,ARHGEF6,SCAI
LUAD	down	HLF	GO:0050863	regulation of T cell activation	267	60	5	5.69523	0.00265623	HLA-DOA,HLA-DPA1,PIK3R1,SPN,TGFBR2
LUAD	down	HLF	GO:0002250	adaptive immune response	318	60	5	4.75325	0.00557661	C4BPA,C7,CTSH,LAMP3,SPN
LUAD	down	HLF	GO:0002683	negative regulation of immune system process	337	60	5	4.47528	0.00709259	A2M,C4BPA,HLA-DOA,PIK3R1,SPN
LUAD	down	HLF	GO:0042110	T cell activation	399	60	5	3.75741	0.0140196	HLA-DOA,HLA-DPA1,PIK3R1,SPN,TGFBR2
LUAD	down	HLF	GO:0070489	T cell aggregation	399	60	5	3.75741	0.0140196	HLA-DOA,HLA-DPA1,PIK3R1,SPN,TGFBR2
LUAD	down	HLF	GO:0002252	immune effector process	596	60	6	3.02976	0.0195522	A2M,C4BPA,C7,CTSH,PIK3R1,SPN
LUAD	down	HLF	GO:0009725	response to hormone	769	60	7	2.75875	0.0195889	BTG2,CAT,CTSH,KAT2B,PIK3R1,TCF21,TGFBR2
LUAD	down	HLF	GO:0002253	activation of immune response	443	60	5	3.37064	0.0210602	A2M,C4BPA,C7,HLA-DPA1,PIK3R1
LUAD	down	HLF	GO:0030334	regulation of cell migration	616	60	6	2.9268	0.0225833	ATP8A1,CTSH,P2RY12,PIK3R1,SCAI,TGFBR2
LUAD	down	HLF	GO:0016192	vesicle-mediated transport	1272	60	9	2.15385	0.0363354	A2M,ATP8A1,C4BPA,CD300LG,MFSD2A,PIGR,PIK3R1,PRG4,TGFBR2
LUAD	down	HLF	GO:0048534	hematopoietic or lymphoid organ development	693	60	6	2.58657	0.0371986	ARID4A,HLA-DOA,PIK3R1,SPN,TCF21,TGFBR2
LUAD	down	HLF	GO:0007264	small GTPase mediated signal transduction	518	60	5	2.86464	0.0377588	A2M,ARHGAP24,ARHGAP31,ARHGEF6,SCAI
LUAD	down	HLF	GO:0061061	muscle structure development	526	60	5	2.81927	0.0399132	BTG2,ETV1,MYOZ1,TCF21,TGFBR2
LUAD	down	HLF	GO:0035295	tube development	542	60	5	2.73244	0.0444453	CAT,CTSH,RSPO2,TCF21,TGFBR2
LUAD	down	MEF2C	GO:0070489	T cell aggregation	399	277	30	5.296	4.5581e-12	AIF1,CD1C,CD4,CD74,CD80,CD83,DOCK2,DOCK8,HLA-DMB,HLA-DOA,HLA-DPA1,HLA-DPB1,HLA-DRA,HLA-DRB1,HLA-DRB5,HLA-E,IL7R,ITGAL,LCP1,NCKAP1L,P2RX7,PIK3R1,PREX1,PTGER4,SASH3,SPN,TGFBR2,TNFAIP8L2,WAS,ZEB1
LUAD	down	MEF2C	GO:0043547	positive regulation of GTPase activity	568	277	30	3.59449	2.14159e-08	A2M,ARHGAP15,ARHGAP18,ARHGAP20,ARHGAP24,ARHGAP25,ARHGAP30,ARHGAP31,ARHGEF3,ARHGEF6,CCL14,DOCK11,DOCK2,DOCK8,FGD2,GPR65,LRRK2,NCKAP1L,NTRK3,P2RY12,PREX1,PTGIR,RASGRF1,RASGRP4,RCBTB2,RGL1,RGS13,RGS18,STARD8,TEK
LUAD	down	MEF2C	GO:0002460	adaptive immune response based on somatic recombination of immune receptors built from immunoglobulin superfamily domains	201	277	16	5.39286	2.43507e-07	BTK,BTN3A3,C7,CD4,CD74,CD80,FCER1A,GAPT,HLA-E,IL7R,KLHL6,P2RX7,SASH3,SPN,TLR4,WAS
LUAD	down	MEF2C	GO:0006954	inflammatory response	597	277	28	3.1407	7.35301e-07	A2M,AIF1,AOC3,AXL,BTK,C7,CCL14,CX3CR1,CYSLTR1,ETS1,FCER1A,HCK,HGF,ITGAL,LY86,MS4A2,NLRC4,OLR1,P2RX7,PTGER4,PTGIR,SELP,SPN,TEK,TLR2,TLR4,TLR7,TNFAIP8L2
LUAD	down	MEF2C	GO:0060333	interferon-gamma-mediated signaling pathway	80	277	10	8.76843	7.77053e-07	CD44,HCK,HLA-DPA1,HLA-DPB1,HLA-DRA,HLA-DRB1,HLA-DRB5,HLA-E,IRF8,TRIM22
LUAD	down	MEF2C	GO:0032103	positive regulation of response to external stimulus	248	277	17	4.59375	8.52145e-07	AIF1,BTK,CCL14,CD74,ETS1,FCER1A,IL16,LY86,NCKAP1L,NTRK3,PTGER4,SCARF1,SEMA5A,SLIT2,TLR2,TLR4,TLR7
LUAD	down	MEF2C	GO:0030198	extracellular matrix organization	307	277	19	4.13535	9.09764e-07	A2M,ABI3BP,CD44,CTSG,DCN,ECM2,ENG,ETS1,ITGA8,ITGAL,ITGAM,JAM2,LAMA2,LCP1,LTBP2,MFAP4,MYH11,RECK,TPSAB1
LUAD	down	MEF2C	GO:0002697	regulation of immune effector process	288	277	18	4.16712	1.54051e-06	A2M,AP1S2,BTK,C7,CD4,CD74,CD80,DOCK2,FCER1A,HCK,HLA-DMB,HLA-E,IL7R,P2RX7,SASH3,SPN,TLR4,WAS
LUAD	down	MEF2C	GO:0019886	antigen processing and presentation of exogenous peptide antigen via MHC class II	87	277	10	7.9676	1.70553e-06	AP1S2,CD74,HLA-DMA,HLA-DMB,HLA-DOA,HLA-DPA1,HLA-DPB1,HLA-DRA,HLA-DRB1,HLA-DRB5
LUAD	down	MEF2C	GO:0001819	positive regulation of cytokine production	352	277	20	3.78069	1.76898e-06	CARD8,CASP1,CD4,CD74,CD80,CD83,FCER1A,HGF,HLA-DPA1,HLA-DPB1,HLA-E,IRF8,P2RX7,PIK3R1,PTGER4,SASH3,SPN,TLR2,TLR4,TLR7
LUAD	down	MEF2C	GO:0042098	T cell proliferation	159	277	13	5.50199	2.46652e-06	AIF1,CD4,CD80,DOCK2,DOCK8,HLA-DMB,HLA-DPA1,HLA-DPB1,HLA-E,NCKAP1L,P2RX7,SASH3,SPN
LUAD	down	MEF2C	GO:0042102	positive regulation of T cell proliferation	91	277	10	7.57296	2.58518e-06	AIF1,CD4,CD80,HLA-DMB,HLA-DPA1,HLA-DPB1,HLA-E,NCKAP1L,SASH3,SPN
LUAD	down	MEF2C	GO:0002274	myeloid leukocyte activation	141	277	12	5.73225	3.97747e-06	AIF1,BTK,CD74,CX3CR1,DOCK2,FCER1A,PREX1,SPI1,TGFBR2,TLR2,TLR4,TLR7
LUAD	down	MEF2C	GO:0007264	small GTPase mediated signal transduction	518	277	24	3.06612	5.82255e-06	A2M,AIF1,ARHGAP15,ARHGAP18,ARHGAP20,ARHGAP24,ARHGAP25,ARHGAP30,ARHGAP31,ARHGEF3,ARHGEF6,DOCK11,DOCK2,DOCK8,DOK2,FGD2,LRRK2,PREX1,RASGRF1,RASGRP4,RASL12,RGL1,SLIT2,STARD8
LUAD	down	MEF2C	GO:0030217	T cell differentiation	199	277	14	4.68332	5.94249e-06	CD4,CD74,CD80,CD83,DOCK2,HLA-DOA,IL7R,NCKAP1L,PREX1,PTGER4,SASH3,SPN,TGFBR2,ZEB1
LUAD	down	MEF2C	GO:0045619	regulation of lymphocyte differentiation	128	277	11	5.77594	9.17736e-06	AXL,BTK,CD74,CD80,CD83,HLA-DOA,IL7R,NCKAP1L,SASH3,TGFBR2,ZEB1
LUAD	down	MEF2C	GO:0051056	regulation of small GTPase mediated signal transduction	266	277	16	3.97497	9.6103e-06	A2M,ARHGAP15,ARHGAP18,ARHGAP20,ARHGAP24,ARHGAP25,ARHGAP30,ARHGAP31,ARHGEF3,ARHGEF6,FGD2,PREX1,RASGRF1,RASGRP4,SLIT2,STARD8
LUAD	down	MEF2C	GO:0002822	regulation of adaptive immune response based on somatic recombination of immune receptors built from immunoglobulin superfamily domains	110	277	10	6.12672	1.43198e-05	BTK,CD4,CD80,FCER1A,HLA-E,IL7R,P2RX7,SASH3,SPN,WAS
LUAD	down	MEF2C	GO:0050727	regulation of inflammatory response	276	277	16	3.81982	1.52209e-05	A2M,BTK,C7,CCL14,CX3CR1,ETS1,FCER1A,HCK,HGF,PTGER4,SPN,TEK,TLR2,TLR4,TLR7,TNFAIP8L2
LUAD	down	MEF2C	GO:0050851	antigen receptor-mediated signaling pathway	189	277	13	4.55611	1.62995e-05	BTK,CD4,HLA-DPA1,HLA-DPB1,HLA-DRA,HLA-DRB1,HLA-DRB5,KLHL6,MNDA,NCKAP1L,PIK3R1,PRKCB,WAS
LUAD	down	MEF2C	GO:0045766	positive regulation of angiogenesis	114	277	10	5.88972	1.96109e-05	CX3CR1,ENG,ETS1,HGF,PPP1R16B,PRKCB,SEMA5A,TEK,TGFBR2,TNFSF12
LUAD	down	MEF2C	GO:0006909	phagocytosis	194	277	13	4.42843	2.15065e-05	AIF1,AXL,BIN2,CD302,COLEC12,DOCK2,HCK,IRF8,ITGAL,NCKAP1L,P2RX7,PIK3R1,WAS
LUAD	down	MEF2C	GO:0002366	leukocyte activation involved in immune response	197	277	13	4.3557	2.5286e-05	BTK,CD1C,CD80,CX3CR1,DOCK2,FCER1A,GAPT,HLA-DMB,ITGAL,ITM2A,LCP1,PTGER4,TLR4
LUAD	down	MEF2C	GO:0001816	cytokine production	573	277	24	2.7495	3.06051e-05	AXL,BTK,CARD8,CASP1,CD4,CD74,CD80,CD83,FCER1A,HGF,HLA-DPA1,HLA-DPB1,HLA-E,IRF8,NCKAP1L,NLRC4,P2RX7,PIK3R1,PTGER4,SASH3,SPN,TLR2,TLR4,TLR7
LUAD	down	MEF2C	GO:0007015	actin filament organization	294	277	16	3.56817	3.29669e-05	AIF1,ARHGAP18,FRY,GMFG,GPR65,HCK,LCP1,NCKAP1L,PIK3R1,PREX1,PTGER4,SEMA5A,SLIT2,SORBS1,SYNPO,WAS
LUAD	down	MEF2C	GO:0071222	cellular response to lipopolysaccharide	135	277	10	4.89419	8.37387e-05	AXL,CD80,CX3CR1,HCK,IRF8,LY86,MRC1,PLSCR4,TLR2,TLR4
LUAD	down	MEF2C	GO:0032956	regulation of actin cytoskeleton organization	259	277	14	3.52304	0.000109926	ARHGAP18,GMFG,GPR65,HCK,NCKAP1L,NTRK3,PIK3R1,PREX1,PTGER4,SEMA5A,SLIT2,SYNPO,TEK,WAS
LUAD	down	MEF2C	GO:0002449	lymphocyte mediated immunity	199	277	12	3.9407	0.000122805	BTK,BTN3A3,C7,CD74,FCER1A,GAPT,HLA-E,IL7R,P2RX7,SASH3,SPN,WAS
LUAD	down	MEF2C	GO:0097529	myeloid leukocyte migration	142	277	10	4.63304	0.000127652	AIF1,CCL14,CD74,CX3CR1,NCKAP1L,P2RY12,PREX1,PTGER4,PTPRO,SLIT2
LUAD	down	MEF2C	GO:0045597	positive regulation of cell differentiation	754	277	27	2.33734	0.000141595	AXL,BTK,CD53,CD74,CD80,CD83,CX3CR1,DAB2,ENG,ETS1,HGF,IL7R,MSR1,NCKAP1L,NTRK3,PREX1,ROBO2,SASH3,SCARF1,SEMA5A,SLIT2,TBX5,TCF4,TGFBR2,TLR2,ZEB1,ZEB2
LUAD	down	MEF2C	GO:1903708	positive regulation of hemopoiesis	146	277	10	4.49549	0.000160521	AXL,BTK,CD74,CD80,CD83,ETS1,IL7R,NCKAP1L,SASH3,TGFBR2
LUAD	down	MEF2C	GO:0009612	response to mechanical stimulus	182	277	11	3.93932	0.000229757	CASP1,DCN,ENG,ETS1,ETV1,P2RX7,PTGER4,TGFBR2,TLR4,TLR7,TXNIP
LUAD	down	MEF2C	GO:0051241	negative regulation of multicellular organismal process	915	277	30	2.13769	0.000279342	ADRB2,AXL,BTK,CD74,CD83,CX3CR1,DCN,EFEMP1,GUCY1A3,HGF,HPGDS,MCC,NCKAP1L,NTRK3,P2RX7,PIK3R1,PMP22,PRICKLE1,PTGDS,PTGER4,PTPRO,ROBO2,SEMA5A,SLIT2,TBX5,TEK,TGFBR2,TLR4,VIM,ZFPM2
LUAD	down	MEF2C	GO:0007596	blood coagulation	319	277	15	3.04282	0.00028992	A2M,AXL,DOCK11,DOCK8,MMRN1,P2RX7,P2RY12,PIK3R1,PIK3R5,PRKCB,SELP,SH2B3,TLR4,WAS,ZFPM2
LUAD	down	MEF2C	GO:0051495	positive regulation of cytoskeleton organization	162	277	10	4.0184	0.000372157	GMFG,GPR65,HCK,NCKAP1L,NTRK3,P2RX7,SEMA5A,SYNPO,TEK,WAS
LUAD	down	MEF2C	GO:0060326	cell chemotaxis	228	277	12	3.40561	0.000430257	AIF1,BIN2,CCL14,CD74,CX3CR1,HGF,IL16,NCKAP1L,PREX1,PTPRO,SEMA5A,SLIT2
LUAD	down	MEF2C	GO:0042113	B cell activation	196	277	11	3.63844	0.000433419	BTK,CD74,GAPT,IL7R,ITM2A,MNDA,NCKAP1L,PIK3R1,PRKCB,SASH3,TLR4
LUAD	down	MEF2C	GO:0043406	positive regulation of MAP kinase activity	199	277	11	3.57908	0.000492619	CD74,FCER1A,FGD2,GHR,HGF,LRRK2,MAPK10,NTRK3,P2RX7,PIK3R5,TLR4
LUAD	down	MEF2C	GO:0032102	negative regulation of response to external stimulus	237	277	12	3.26758	0.000607543	AIF1,CX3CR1,ETS1,HGF,PTGER4,PTPRO,ROBO2,SEMA5A,SLIT2,SPN,TEK,TNFAIP8L2
LUAD	down	MEF2C	GO:0048872	homeostasis of number of cells	205	277	11	3.46744	0.000631451	AXL,CD74,ETS1,GAPT,GCNT4,IL7R,NCKAP1L,P2RX7,RASSF2,SASH3,SPI1
LUAD	down	MEF2C	GO:0032147	activation of protein kinase activity	276	277	13	3.0328	0.000717501	ADRB2,CD74,FCER1A,GHR,HGF,LRRK2,MAP3K3,MAPK10,NCKAP1L,NTRK3,P2RX7,TGFBR2,TLR4
LUAD	down	MEF2C	GO:0001525	angiogenesis	390	277	16	2.63678	0.000817443	ARHGAP24,CX3CR1,DCN,EDNRA,ENG,ETS1,HGF,PPP1R16B,PRKCB,SEMA5A,SLIT2,SPI1,TCF21,TEK,TGFBR2,TNFSF12
LUAD	down	MEF2C	GO:0042742	defense response to bacterium	188	277	10	3.42607	0.00118042	CD4,CTSG,HLA-E,IRF8,NLRC4,P2RX7,SELP,SPN,TLR2,TLR4
LUAD	down	MEF2C	GO:0002683	negative regulation of immune system process	337	277	14	2.65957	0.00152068	A2M,AXL,CD74,HLA-DOA,HLA-E,IL7R,LST1,MNDA,PIK3R1,PTGER4,SLIT2,SPN,TLR4,TNFAIP8L2
LUAD	down	MEF2C	GO:0008285	negative regulation of cell proliferation	588	277	20	2.17775	0.00192485	ADAMTS8,AIF1,CD33,ETS1,HPGDS,KAT2B,LST1,MCC,MNDA,OGN,PMP22,PTGDS,PTGIR,SLIT3,SMARCA2,SPN,TBX5,TGFBR2,TLR2,ZEB1
LUAD	down	MEF2C	GO:2000146	negative regulation of cell motility	203	277	10	3.1569	0.00208883	AIF1,CX3CR1,DCN,ENG,MCC,PTGER4,RECK,SLIT2,TBX5,WAS
LUAD	down	MEF2C	GO:0090287	regulation of cellular response to growth factor stimulus	216	277	10	2.95534	0.00327055	CHRDL1,DAB2,DCN,ENG,ITGA8,PRKCB,SLIT2,TGFBR2,ZEB1,ZNF423
LUAD	down	MEF2C	GO:0007169	transmembrane receptor protein tyrosine kinase signaling pathway	631	277	20	2.0189	0.00428104	ADRB2,AXL,BTK,CD4,DCN,DOK2,EFEMP1,GHR,HCK,HGF,NCKAP1L,NTRK3,PIK3R1,PRKCB,PTGIR,RASGRP4,RASSF2,SORBS1,TEK,TXNIP
LUAD	down	MEF2C	GO:0018108	peptidyl-tyrosine phosphorylation	339	277	13	2.43719	0.00438485	AXL,BTK,CD4,CD44,CD74,CD80,EFEMP1,FCER1A,GHR,HCK,HGF,NTRK3,TEK
LUAD	down	MEF2C	GO:0048545	response to steroid hormone	340	277	13	2.4296	0.0044935	AIF1,DAB2,ENG,NTRK3,PGR,PTGDS,SLIT2,SLIT3,TCF21,TGFBR2,TLR2,TXNIP,ZNF366
LUAD	down	MEF2C	GO:0031589	cell-substrate adhesion	278	277	11	2.50825	0.00676473	ABI3BP,AXL,CD44,ECM2,ITGA8,ITGAL,PIK3R1,PREX1,PTPRO,SORBS1,TEK
LUAD	down	MEF2C	GO:0030335	positive regulation of cell migration	358	277	13	2.30037	0.00684956	AIF1,CD74,DAB2,ETS1,HGF,MYLK,NCKAP1L,NTRK3,PIK3R1,SELP,SEMA5A,TEK,TGFBR2
LUAD	down	MEF2C	GO:0007517	muscle organ development	319	277	12	2.3828	0.00705362	DCN,ENG,ETV1,FAM65B,HLF,LAMA2,MYLK,TBX5,TCF21,TGFBR2,UNC45B,ZFPM2
LUAD	down	MEF2C	GO:0043254	regulation of protein complex assembly	323	277	12	2.3516	0.0077528	ARHGAP18,GMFG,HCK,IRF8,LCP1,NCKAP1L,PREX1,PTGER4,SELP,SLIT2,TLR4,WAS
LUAD	down	MEF2C	GO:0022604	regulation of cell morphogenesis	419	277	14	2.11045	0.010261	ARHGAP15,ARHGAP18,ATP10A,FGD2,HCK,LRRK2,LST1,NTRK3,PREX1,PTPRO,ROBO2,SEMA5A,SLIT2,SLIT3
LUAD	down	MEF2C	GO:0044089	positive regulation of cellular component biogenesis	378	277	13	2.17167	0.0105209	GMFG,GPR65,HCK,IRF8,LCP1,LDB2,NCKAP1L,NTRK3,P2RX7,SYNPO,TEK,TLR4,WAS
LUAD	down	MEF2C	GO:0030099	myeloid cell differentiation	306	277	11	2.26626	0.0132645	ETS1,GAB3,IRF8,NCKAP1L,PDE1B,PIK3R1,RASGRP4,RASSF2,SPI1,TGFBR2,TLR4
LUAD	down	MEF2C	GO:0006936	muscle contraction	307	277	11	2.25843	0.0135623	ADRB2,EDNRA,GUCY1A3,MYH11,MYLK,RCSD1,SCN4B,SCN7A,SORBS1,STAC,VIM
LUAD	down	MEF2C	GO:0032535	regulation of cellular component size	309	277	11	2.24293	0.0141732	ARHGAP18,GMFG,HCK,IL7R,NCKAP1L,NTRK3,P2RX7,PREX1,SEMA5A,SLIT2,WAS
LUAD	down	MEF2C	GO:0045089	positive regulation of innate immune response	272	277	10	2.31576	0.0154372	BTK,CLEC4A,COLEC12,HCK,HLA-E,ITGAM,NLRC4,TLR2,TLR4,TLR7
LUAD	down	MEF2C	GO:0043900	regulation of multi-organism process	323	277	11	2.14057	0.0190486	AP1S2,CD4,CTSG,DOCK2,HCK,HPGDS,IRF8,LY86,P2RX7,PTGDS,SPN
LUAD	down	MEF2C	GO:0060537	muscle tissue development	324	277	11	2.1336	0.0194391	DCN,ENG,FAM65B,HLF,ITGA8,MYH11,MYLK,TBX5,TCF21,TGFBR2,ZFPM2
LUAD	down	MEF2C	GO:0010975	regulation of neuron projection development	368	277	12	2.04867	0.019931	HGF,LRRK2,NTRK3,PMP22,PREX1,PTPRO,ROBO2,SCARF1,SEMA5A,SLIT2,SLIT3,VIM
LUAD	down	MEF2C	GO:0048511	rhythmic process	292	277	10	2.14892	0.0239255	AXL,ETS1,HLF,KAT2B,MAPK10,NTRK3,PTGDS,ROBO2,SLIT2,SLIT3
LUAD	down	IRF8	GO:0030031	cell projection assembly	318	82	8	5.69966	0.000163379	ARHGEF6,FGD5,GPM6A,MYLK,PMP22,PTPRO,S1PR1,SLIT2
LUAD	down	IRF8	GO:0051056	regulation of small GTPase mediated signal transduction	266	82	7	5.90792	0.000325578	ARHGAP18,ARHGAP31,ARHGEF6,FGD5,IQSEC3,RHOJ,SLIT2
LUAD	down	IRF8	GO:0043547	positive regulation of GTPase activity	568	82	10	4.00681	0.000444825	ARHGAP18,ARHGAP31,ARHGEF6,CCL14,CCL23,FGD5,IQSEC3,JAK2,RGL1,S1PR1
LUAD	down	IRF8	GO:0006898	receptor-mediated endocytosis	248	82	6	5.35407	0.00136207	APOC1,CD36,COLEC12,MSR1,OLR1,RSPO1
LUAD	down	IRF8	GO:0032103	positive regulation of response to external stimulus	248	82	6	5.35407	0.00136207	CCL14,CCL23,JAK2,S1PR1,SLIT2,TLR4
LUAD	down	IRF8	GO:0045055	regulated exocytosis	250	82	6	5.30974	0.00141902	CD36,CRHBP,FOXF1,ITIH3,MMRN1,SYT15
LUAD	down	IRF8	GO:0030595	leukocyte chemotaxis	173	82	5	6.3717	0.0015979	CCL14,CCL23,PTPRO,S1PR1,SLIT2
LUAD	down	IRF8	GO:0050727	regulation of inflammatory response	276	82	6	4.79051	0.00233722	C7,CCL14,CCL23,FOXF1,JAK2,TLR4
LUAD	down	IRF8	GO:0006954	inflammatory response	597	82	9	3.36898	0.00253794	C7,CCL14,CCL23,CDO1,CRHBP,FOXF1,JAK2,OLR1,TLR4
LUAD	down	IRF8	GO:0007264	small GTPase mediated signal transduction	518	82	8	3.42252	0.0038191	ARHGAP18,ARHGAP31,ARHGEF6,FGD5,IQSEC3,RGL1,RHOJ,SLIT2
LUAD	down	IRF8	GO:0009101	glycoprotein biosynthetic process	309	82	6	4.26045	0.00407669	ART4,DCN,GCNT4,ITM2A,KAT2B,MAN1C1
LUAD	down	IRF8	GO:0006874	cellular calcium ion homeostasis	346	82	6	3.78859	0.00700613	CCL14,CCL23,CD36,JAK2,S1PR1,SLC8A1
LUAD	down	IRF8	GO:0071407	cellular response to organic cyclic compound	459	82	7	3.34591	0.00722469	COLEC12,CRHBP,FOXF1,JAK2,MSR1,SLC8A1,TCF21
LUAD	down	IRF8	GO:0008015	blood circulation	461	82	7	3.33076	0.00739175	CPA3,FXYD6,JAK2,OLR1,PTPRO,SLC8A1,SLIT2
LUAD	down	IRF8	GO:0001822	kidney development	249	82	5	4.3674	0.00753603	DCN,GCNT4,PTPRO,SLIT2,TCF21
LUAD	down	IRF8	GO:0048514	blood vessel morphogenesis	465	82	7	3.30086	0.00773448	DCN,FOXF1,MYLK,QKI,S1PR1,SLIT2,TCF21
LUAD	down	IRF8	GO:0031349	positive regulation of defense response	375	82	6	3.48453	0.0101936	CCL14,CCL23,CD36,COLEC12,JAK2,TLR4
LUAD	down	IRF8	GO:0071345	cellular response to cytokine stimulus	634	82	8	2.76839	0.0123307	CCL14,CCL23,CRHBP,DCN,FOXF1,JAK2,PDE1B,SLIT2
LUAD	down	IRF8	GO:0002697	regulation of immune effector process	288	82	5	3.75688	0.0135426	AP1S2,C7,CD36,FOXF1,TLR4
LUAD	down	IRF8	GO:0007015	actin filament organization	294	82	5	3.67768	0.0146891	ARHGAP18,JAK2,S1PR1,SLIT2,TMOD2
LUAD	down	IRF8	GO:0022604	regulation of cell morphogenesis	419	82	6	3.10492	0.0168296	ARHGAP18,EPB41L3,FGD5,PTPRO,RHOJ,SLIT2
LUAD	down	IRF8	GO:0030099	myeloid cell differentiation	306	82	5	3.52812	0.0171743	JAK2,OSTM1,PDE1B,SNRK,TLR4
LUAD	down	IRF8	GO:0006936	muscle contraction	307	82	5	3.51627	0.0173932	MYLK,RCSD1,SLC8A1,STAC3,TMOD2
LUAD	down	IRF8	GO:0014706	striated muscle tissue development	310	82	5	3.48108	0.0180612	DCN,S1PR1,SLC8A1,STAC3,TCF21
LUAD	down	IRF8	GO:0007517	muscle organ development	319	82	5	3.37946	0.0201667	DCN,MYLK,S1PR1,STAC3,TCF21
LUAD	down	IRF8	GO:0042692	muscle cell differentiation	323	82	5	3.33613	0.0211521	FOXF1,QKI,SLC8A1,STAC3,TMOD2
LUAD	down	IRF8	GO:0043254	regulation of protein complex assembly	323	82	5	3.33613	0.0211521	ARHGAP18,CD36,SLIT2,TLR4,TMOD2
LUAD	down	IRF8	GO:0050878	regulation of body fluid levels	457	82	6	2.83671	0.0245786	CD36,CDO1,JAK2,MMRN1,PTPRO,TLR4
LUAD	down	IRF8	GO:0002252	immune effector process	596	82	7	2.54589	0.0267224	AP1S2,C7,CD36,FOXF1,ITM2A,PLCL2,TLR4
LUAD	down	IRF8	GO:0001932	regulation of protein phosphorylation	1174	82	11	2.06405	0.0276449	CCL14,CCL23,CCND2,CD36,DCN,JAK2,KAT2B,PLCL2,RSPO1,SLIT2,TLR4
LUAD	down	IRF8	GO:0043623	cellular protein complex assembly	475	82	6	2.72471	0.0289714	ARHGAP18,CD36,JAK2,SLIT2,TLR4,TMOD2
LUAD	down	IRF8	GO:0042060	wound healing	476	82	6	2.71875	0.0292297	CD36,DCN,JAK2,MMRN1,MYLK,TLR4
LUAD	down	IRF8	GO:0030335	positive regulation of cell migration	358	82	5	2.99895	0.0311339	FOXF1,JAK2,MYLK,S1PR1,SLC8A1
LUAD	down	IRF8	GO:0033993	response to lipid	772	82	8	2.24891	0.0350568	CD36,CDO1,CRHBP,DCN,JAK2,SLIT2,TCF21,TLR4
LUAD	down	IRF8	GO:1901699	cellular response to nitrogen compound	500	82	6	2.58298	0.0358924	COLEC12,CRHBP,JAK2,KAT2B,SLC8A1,SLIT2
LUAD	down	IRF8	GO:0060627	regulation of vesicle-mediated transport	389	82	5	2.75154	0.0421082	APOC1,CD36,FOXF1,RSPO1,SYT15
LUAD	down	IRF8	GO:0045944	positive regulation of transcription from RNA polymerase II promoter	950	82	9	2.05908	0.0423798	DCN,FHL5,FOXF1,KAT2B,LDB2,S1PR1,TCF21,TCF4,TLR4
LUAD	down	IRF8	GO:0051129	negative regulation of cellular component organization	528	82	6	2.44016	0.0448232	APOC1,PMP22,PTPRO,S1PR1,SLIT2,TMOD2
LUAD	down	RXRG	GO:0043547	positive regulation of GTPase activity	568	182	19	3.39859	1.41651e-05	A2M,ACTN2,ADRB1,ARHGAP24,ARHGAP6,CCL14,FAM13B,FGFR2,GNAQ,NTRK3,ODAM,PREX2,RASGRF1,RASGRP4,RGS9,S1PR1,SH2D3C,STARD8,TEK
LUAD	down	RXRG	GO:0071495	cellular response to endogenous stimulus	1077	182	26	2.45882	0.000106101	ACTN2,ACVRL1,AGRP,AQP1,ATP1A2,BMPER,CASQ2,CD36,CHRDL1,CLEC3B,FGFR2,GDF10,GPC3,GPD1,HHIP,LMO2,NTRK2,PGR,PLA2G1B,PRKCE,ROBO2,SLC8A3,SNX25,SOSTDC1,TCF21,TMEM100
LUAD	down	RXRG	GO:0006816	calcium ion transport	332	182	12	3.58111	0.000285016	ATP1A2,CACHD1,CACNA2D2,CASQ2,JPH4,NMUR1,PLA2G1B,PRKCE,RAMP3,SLC8A3,SRL,WNT3A
LUAD	down	RXRG	GO:0060047	heart contraction	241	182	10	4.10885	0.000312553	ADRB1,ATP1A2,CACNA2D2,CASQ2,CHRM2,DES,NPR1,SCN4B,SLC8A3,TNNC1
LUAD	down	RXRG	GO:0001525	angiogenesis	390	182	13	3.30112	0.00034884	ACVRL1,ANGPT4,AQP1,ARHGAP24,BMPER,FGFR2,NPR1,ROBO4,S1PR1,TBX4,TCF21,TEK,TMEM100
LUAD	down	RXRG	GO:0001503	ossification	342	182	11	3.15318	0.00132296	ALPL,CHRDL1,CLEC3B,FGFR2,GDF10,GPC3,IGSF10,RSPO2,S1PR1,TEK,WNT3A
LUAD	down	RXRG	GO:0032970	regulation of actin filament-based process	292	182	10	3.35514	0.00137201	ACTN2,ARHGAP6,ATP1A2,NTRK3,ODAM,PLEKHH2,PRKCE,S1PR1,TEK,TNNC1
LUAD	down	RXRG	GO:0030036	actin cytoskeleton organization	510	182	14	2.69818	0.001396	ACTN2,AQP1,ARHGAP6,CASQ2,FRY,NTRK3,ODAM,PHACTR1,PLA2G1B,PLEKHH2,PRKCE,S1PR1,TEK,TNXB
LUAD	down	RXRG	GO:0044057	regulation of system process	467	182	13	2.72814	0.001822	ADRB1,AQP1,ATP1A2,CACNA2D2,CASQ2,CHRM2,DES,NPR1,SCN4B,SLC8A3,SRL,TMEM100,TNNC1
LUAD	down	RXRG	GO:0006936	muscle contraction	307	182	10	3.18276	0.00198554	ACTN2,ATP1A2,CASQ2,CHRM2,DES,NMUR1,SCN4B,SCN7A,SLC8A3,TNNC1
LUAD	down	RXRG	GO:0044708	single-organism behavior	364	182	11	2.95269	0.00216121	AGRP,ATP1A2,CNR1,GRIA1,JPH4,MUSK,NTRK2,PREX2,PRKCE,RASGRF1,SLC8A3
LUAD	down	RXRG	GO:0035239	tube morphogenesis	337	182	10	2.88548	0.00387276	ACVRL1,FGFR2,FOXF1,GPC3,HHIP,RSPO2,SFRP5,SOSTDC1,TCF21,WNT3A
LUAD	down	RXRG	GO:0018108	peptidyl-tyrosine phosphorylation	339	182	10	2.86759	0.00403683	ANGPT4,CD36,FAM150B,FGFR2,MUSK,NTRK2,NTRK3,PRKCE,TEK,WNT3A
LUAD	down	RXRG	GO:0044092	negative regulation of molecular function	962	182	20	2.04649	0.00406807	A2M,ACTN2,AGER,AQP1,ATP1A2,CASQ2,CNR1,CPAMD8,CRTAC1,FABP4,FRY,GNAQ,GPC3,ITIH5,PHACTR1,PPP4R4,PRKCE,RTN4RL1,SFRP5,SPOCK2
LUAD	down	RXRG	GO:0071407	cellular response to organic cyclic compound	459	182	12	2.544	0.00448173	ALPL,AQP1,ATP1A2,CASQ2,COLEC12,FOXF1,GPD1,PGR,PLA2G4F,RAMP3,SLC8A3,TCF21
LUAD	down	RXRG	GO:0032101	regulation of response to external stimulus	643	182	15	2.27833	0.00450796	A2M,AGER,C7,CCL14,CD36,CNR1,DAPK2,FABP4,FOXF1,NTRK3,ROBO2,S1PR1,SEMA6D,TEK,WNT3A
LUAD	down	RXRG	GO:0007507	heart development	464	182	12	2.5152	0.00487917	ACTN2,ACVRL1,FGFR2,FOXF1,GNAQ,GPC3,NTRK3,S1PR1,TEK,TMEM100,TNNC1,WNT3A
LUAD	down	RXRG	GO:0061061	muscle structure development	526	182	13	2.40569	0.00501796	ACTN2,CACNA2D2,CASQ2,CMTM5,CNTFR,FGFR2,FOXF1,HLF,S1PR1,TCF21,TNNC1,UNC45B,WNT3A
LUAD	down	RXRG	GO:0006887	exocytosis	357	182	10	2.71574	0.00577433	A2M,ACTN2,CD36,CLEC3B,F8,FOXF1,LGI3,STX11,STXBP6,SYT15
LUAD	down	RXRG	GO:0034765	regulation of ion transmembrane transport	359	182	10	2.69985	0.00599874	ACTN2,ATP1A2,CACNA2D2,CASQ2,JPH4,PRKCE,RASGRF1,SCN4B,SCN7A,WNT3A
LUAD	down	RXRG	GO:0009887	animal organ morphogenesis	930	182	19	2.00196	0.00610478	ACVRL1,ALPL,AQP1,FGFR2,FOXF1,GPC3,HHIP,NTRK2,ODAM,PTPRQ,RSPO2,S1PR1,SOSTDC1,TBX4,TCF21,TEK,TMEM100,TNNC1,WNT3A
LUAD	down	RXRG	GO:0007268	chemical synaptic transmission	549	182	13	2.29908	0.00710397	ATP1A2,CACNA2D2,CHRM2,CNR1,GRIA1,GRIK4,JPH4,NTRK2,PRKCE,RASGRF1,SLC8A3,STX11,SYT15
LUAD	down	RXRG	GO:0043410	positive regulation of MAPK cascade	438	182	11	2.42987	0.00854407	AGER,BMPER,CCL14,CD36,FAM150B,FGFR2,NTRK2,NTRK3,PLA2G1B,PRKCE,TEK
LUAD	down	RXRG	GO:0040017	positive regulation of locomotion	380	182	10	2.54346	0.00878921	AGER,ANGPT4,DAPK2,FOXF1,NTRK3,PRKCE,S1PR1,SEMA6D,SPOCK2,TEK
LUAD	down	RXRG	GO:0071363	cellular response to growth factor stimulus	564	182	13	2.23457	0.0088004	ACVRL1,BMPER,CHRDL1,CLEC3B,FGFR2,GDF10,GPC3,HHIP,NTRK2,NTRK3,SNX25,SOSTDC1,TMEM100
LUAD	down	RXRG	GO:0009611	response to wounding	570	182	13	2.20965	0.00956226	A2M,ACVRL1,AGER,CD36,F8,FOXF1,GNAQ,NTRK3,ODAM,PLLP,PRKCE,RTN4RL1,WNT3A
LUAD	down	RXRG	GO:0051051	negative regulation of transport	393	182	10	2.45504	0.0109599	ACTN2,ATP1A2,CASQ2,CD36,CNR1,FOXF1,PDE8B,PRKCE,SFRP5,STXBP6
LUAD	down	RXRG	GO:0048729	tissue morphogenesis	587	182	13	2.14187	0.0120044	ACVRL1,FGFR2,FOXF1,GPC3,HHIP,RSPO2,S1PR1,SOSTDC1,TBX4,TCF21,TMEM100,TNNC1,WNT3A
LUAD	down	RXRG	GO:0032844	regulation of homeostatic process	406	182	10	2.37265	0.0135165	ATP1A2,CASQ2,CD36,CLDN18,CNR1,JPH4,NPR1,PLA2G1B,PRKCE,S1PR1
LUAD	down	RXRG	GO:0030334	regulation of cell migration	616	182	13	2.03522	0.0172577	ACVRL1,ANGPT4,BMPER,DACH1,DAPK2,FOXF1,NTRK3,PRKCE,ROBO4,S1PR1,SCAI,SEMA6D,TEK
LUAD	down	RXRG	GO:0090066	regulation of anatomical structure size	430	182	10	2.23387	0.019381	ACTN2,ADRB1,AQP1,ATP1A2,NPR1,NTRK3,PLEKHH2,PRKCE,SEMA6D,WNT3A
LUAD	down	RXRG	GO:0055065	metal ion homeostasis	503	182	11	2.10044	0.0218302	ATP1A2,CASQ2,CCL14,CD36,JPH4,NPR1,PLA2G1B,PRKCE,S1PR1,SCN7A,SLC8A3
LUAD	down	RXRG	GO:0030155	regulation of cell adhesion	576	182	12	2.00164	0.023739	ACVRL1,AGER,ARHGAP6,CD36,CD83,FOXF1,PRKCE,S1PR1,SLC46A2,SPOCK2,TEK,WNT3A
LUAD	down	RXRG	GO:0015672	monovalent inorganic cation transport	458	182	10	2.09055	0.0283715	ACTN2,AQP1,ATP1A2,CASQ2,PRKCE,SCN4B,SCN7A,SLC15A2,SLC5A9,SLC8A3
LUAD	down	RXRG	GO:0001501	skeletal system development	464	182	10	2.06215	0.0306312	ACVRL1,ALPL,CLDN18,FGFR2,GDF10,GNAQ,HHIP,RSPO2,TBX4,TEK
LUAD	down	RORA	GO:0007015	actin filament organization	294	81	9	7.1778	1.21303e-05	ACTN2,FRY,PHACTR1,PIK3R1,S1PR1,SEMA5A,SHROOM4,SLIT2,SYNPO
LUAD	down	RORA	GO:0045944	positive regulation of transcription from RNA polymerase II promoter	950	81	15	3.82114	4.38218e-05	ARID4A,BMPR2,CALCOCO1,FHL5,FOXF1,IRF8,MEF2A,MEIS1,PGR,PIK3R1,S1PR1,TAL1,TCF4,ZEB1,ZEB2
LUAD	down	RORA	GO:0010631	epithelial cell migration	213	81	7	7.5531	7.66412e-05	BMPR2,MACF1,MCC,SASH1,SEMA5A,SLIT2,ZEB2
LUAD	down	RORA	GO:0031032	actomyosin structure organization	148	81	6	9.30153	8.11495e-05	ACTN2,MEF2A,PHACTR1,PIK3R1,S1PR1,SYNPO
LUAD	down	RORA	GO:0010632	regulation of epithelial cell migration	159	81	6	8.6266	0.000120482	BMPR2,MACF1,MCC,SASH1,SEMA5A,SLIT2
LUAD	down	RORA	GO:0048675	axon extension	105	81	5	10.8894	0.000154845	BMPR2,MACF1,SEMA5A,SLIT2,SLIT3
LUAD	down	RORA	GO:0007411	axon guidance	204	81	6	6.64879	0.000462154	BMPR2,LAMA2,PRKCQ,SEMA5A,SLIT2,SLIT3
LUAD	down	RORA	GO:0050770	regulation of axonogenesis	149	81	5	7.5429	0.000777164	BMPR2,MACF1,SEMA5A,SLIT2,SLIT3
LUAD	down	RORA	GO:0032956	regulation of actin cytoskeleton organization	259	81	6	5.18584	0.00159414	ACTN2,PIK3R1,S1PR1,SEMA5A,SLIT2,SYNPO
LUAD	down	RORA	GO:0043547	positive regulation of GTPase activity	568	81	9	3.59958	0.00166199	ACTN2,ARHGEF6,FGD5,GFRA1,HERC1,RASGEF1B,RASGRP2,S1PR1,STARD8
LUAD	down	RORA	GO:0007507	heart development	464	81	8	3.89353	0.00179722	ACACB,ACTN2,BMPR2,CACNA1C,FOXF1,MEF2A,S1PR1,SGCG
LUAD	down	RORA	GO:0001558	regulation of cell growth	363	81	7	4.33075	0.00186969	BMPR2,MACF1,PRKCQ,RASGRP2,SEMA5A,SLIT2,SLIT3
LUAD	down	RORA	GO:0001525	angiogenesis	390	81	7	4.01925	0.00279577	MEIS1,PTPRB,S1PR1,SASH1,SEMA5A,SLIT2,TAL1
LUAD	down	RORA	GO:0010976	positive regulation of neuron projection development	206	81	5	5.3862	0.00323108	BMPR2,FAM150B,MACF1,SEMA5A,SLIT2
LUAD	down	RORA	GO:0030099	myeloid cell differentiation	306	81	6	4.36152	0.00365813	ARID4A,IRF8,MEIS1,PIK3R1,SNRK,TAL1
LUAD	down	RORA	GO:0045926	negative regulation of growth	218	81	5	5.07806	0.00411143	BMPR2,IRF8,SEMA5A,SLIT2,SLIT3
LUAD	down	RORA	GO:0032870	cellular response to hormone stimulus	552	81	8	3.24594	0.00517802	ACTN2,CALCOCO1,PGR,PIK3R1,PRKCQ,SLIT2,SLIT3,ZNF366
LUAD	down	RORA	GO:0048545	response to steroid hormone	340	81	6	3.9096	0.00607944	BCHE,CALCOCO1,PGR,SLIT2,SLIT3,ZNF366
LUAD	down	RORA	GO:0060047	heart contraction	241	81	5	4.57754	0.00625811	CACNA1C,CELF2,MEF2A,NPR2,SGCG
LUAD	down	RORA	GO:0030155	regulation of cell adhesion	576	81	8	3.10418	0.00664714	FOXF1,LAMA2,MACF1,PIK3R1,PRKCQ,S1PR1,SEMA5A,ZEB1
LUAD	down	RORA	GO:0032103	positive regulation of response to external stimulus	248	81	5	4.44362	0.00704369	BMPR2,S1PR1,SASH1,SEMA5A,SLIT2
LUAD	down	RORA	GO:0030335	positive regulation of cell migration	358	81	6	3.70588	0.00775549	BMPR2,FOXF1,PIK3R1,S1PR1,SASH1,SEMA5A
LUAD	down	RORA	GO:0007420	brain development	623	81	8	2.85862	0.0104201	BMPR2,BTG2,EML1,HERC1,S1PR1,SEMA5A,SHROOM4,SLIT2
LUAD	down	RORA	GO:1903522	regulation of blood circulation	276	81	5	3.97779	0.01088	BMPR2,CACNA1C,CELF2,MEF2A,NPR2
LUAD	down	RORA	GO:0045596	negative regulation of cell differentiation	545	81	7	2.83419	0.0163048	MEIS1,NPR2,PIK3R1,RUNX1T1,SEMA5A,SLIT2,ZEB1
LUAD	down	RORA	GO:0000122	negative regulation of transcription from RNA polymerase II promoter	680	81	8	2.60703	0.0169102	BTG2,FOXF1,IRF8,MEF2A,TAL1,ZEB1,ZEB2,ZNF366
LUAD	down	RORA	GO:0032535	regulation of cellular component size	309	81	5	3.53881	0.0169977	ACTN2,BMPR2,MACF1,SEMA5A,SLIT2
LUAD	down	RORA	GO:0014706	striated muscle tissue development	310	81	5	3.52703	0.0172124	ACTN2,BTG2,MEF2A,S1PR1,SGCG
LUAD	down	RORA	GO:0030031	cell projection assembly	318	81	5	3.43528	0.0189958	ACTN2,ARHGEF6,FGD5,S1PR1,SLIT2
LUAD	down	RORA	GO:0007517	muscle organ development	319	81	5	3.42413	0.019227	BTG2,LAMA2,MEF2A,S1PR1,SGCG
LUAD	down	RORA	GO:0042692	muscle cell differentiation	323	81	5	3.38023	0.0201703	ACTN2,FOXF1,MEF2A,SGCG,ZEB1
LUAD	down	RORA	GO:0071396	cellular response to lipid	448	81	6	2.93485	0.021375	CALCOCO1,IRF8,PGR,PLSCR4,SASH1,ZNF366
LUAD	down	RORA	GO:0008285	negative regulation of cell proliferation	588	81	7	2.61747	0.0236095	ADARB1,BCHE,BMPR2,BTG2,MCC,SLIT3,ZEB1
LUAD	down	RORA	GO:0001503	ossification	342	81	5	3.18596	0.0250657	BMPR2,HEMGN,IGSF10,NPR2,S1PR1
LUAD	down	RORA	GO:0007264	small GTPase mediated signal transduction	518	81	6	2.52293	0.0394373	ARHGEF6,FGD5,RASGEF1B,RASGRP2,SLIT2,STARD8
LUAD	down	RORA	GO:0048608	reproductive structure development	387	81	5	2.80297	0.0395352	ARID4A,BMPR2,RNF38,SLIT2,SLIT3
LUAD	down	RORA	GO:0044087	regulation of cellular component biogenesis	680	81	7	2.24681	0.0462432	IRF8,MACF1,PIK3R1,S1PR1,SLIT2,SYNPO,TAL1
LUAD	down	RORA	GO:0048598	embryonic morphogenesis	541	81	6	2.41084	0.0470144	AFF3,BMPR2,CACNA1C,FOXF1,TAL1,ZEB1
LUAD	down	RORA	GO:1901701	cellular response to oxygen-containing compound	832	81	8	2.10586	0.0476977	ACTN2,IRF8,PIK3R1,PLSCR4,PRKCQ,SASH1,SLIT2,ZEB1
LUAD	down	BHLHE41	GO:0070489	T cell aggregation	399	64	16	14.1672	1.38407e-12	AIF1,CD80,CD83,FCER1G,HLA-DMB,HLA-DOA,HLA-DPA1,HLA-DPB1,HLA-DRA,ICOS,IL12RB1,ITGAL,LCP1,NCKAP1L,P2RX7,PREX1
LUAD	down	BHLHE41	GO:0042102	positive regulation of T cell proliferation	91	64	7	24.2143	5.3601e-08	AIF1,CD80,HLA-DMB,HLA-DPA1,HLA-DPB1,IL12RB1,NCKAP1L
LUAD	down	BHLHE41	GO:0042098	T cell proliferation	159	64	8	15.6235	1.56518e-07	AIF1,CD80,HLA-DMB,HLA-DPA1,HLA-DPB1,IL12RB1,NCKAP1L,P2RX7
LUAD	down	BHLHE41	GO:0002286	T cell activation involved in immune response	82	64	6	22.561	6.85816e-07	CD80,FCER1G,HLA-DMB,IL12RB1,ITGAL,LCP1
LUAD	down	BHLHE41	GO:0007229	integrin-mediated signaling pathway	84	64	6	21.9858	7.91403e-07	FCER1G,FERMT3,ITGAL,ITGAM,PRAM1,TYROBP
LUAD	down	BHLHE41	GO:0019886	antigen processing and presentation of exogenous peptide antigen via MHC class II	87	64	6	21.1713	9.7445e-07	FCER1G,HLA-DMB,HLA-DOA,HLA-DPA1,HLA-DPB1,HLA-DRA
LUAD	down	BHLHE41	GO:0031295	T cell costimulation	67	64	5	22.6702	5.60538e-06	CD80,HLA-DPA1,HLA-DPB1,HLA-DRA,ICOS
LUAD	down	BHLHE41	GO:0001819	positive regulation of cytokine production	352	64	9	7.79007	7.21361e-06	C5AR1,CD80,CD83,CYBB,FCER1G,HLA-DPA1,HLA-DPB1,IL12RB1,P2RX7
LUAD	down	BHLHE41	GO:0006909	phagocytosis	194	64	7	10.8223	8.95483e-06	AIF1,CORO1C,FCER1G,FCGR3A,ITGAL,NCKAP1L,P2RX7
LUAD	down	BHLHE41	GO:0001816	cytokine production	573	64	11	5.9505	9.8347e-06	C5AR1,CD80,CD83,CMKLR1,CYBB,FCER1G,HLA-DPA1,HLA-DPB1,IL12RB1,NCKAP1L,P2RX7
LUAD	down	BHLHE41	GO:0030217	T cell differentiation	199	64	7	10.538	1.05716e-05	CD80,CD83,FCER1G,HLA-DOA,IL12RB1,NCKAP1L,PREX1
LUAD	down	BHLHE41	GO:0030593	neutrophil chemotaxis	77	64	5	19.5282	1.11359e-05	C5AR1,FCER1G,MPP1,NCKAP1L,PREX1
LUAD	down	BHLHE41	GO:0002274	myeloid leukocyte activation	141	64	6	12.6672	1.61053e-05	AIF1,FCER1G,PRAM1,PREX1,SPI1,TYROBP
LUAD	down	BHLHE41	GO:0002688	regulation of leukocyte chemotaxis	89	64	5	16.7308	2.25851e-05	AIF1,C5AR1,CMKLR1,MPP1,NCKAP1L
LUAD	down	BHLHE41	GO:0045580	regulation of T cell differentiation	104	64	5	14.1834	4.78852e-05	CD80,CD83,HLA-DOA,IL12RB1,NCKAP1L
LUAD	down	BHLHE41	GO:0050851	antigen receptor-mediated signaling pathway	189	64	6	9.31932	8.32806e-05	HLA-DPA1,HLA-DPB1,HLA-DRA,KLHL6,NCKAP1L,PLCL2
LUAD	down	BHLHE41	GO:0002460	adaptive immune response based on somatic recombination of immune receptors built from immunoglobulin superfamily domains	201	64	6	8.73959	0.000116838	BTN3A3,CD80,FCER1G,IL12RB1,KLHL6,P2RX7
LUAD	down	BHLHE41	GO:0071346	cellular response to interferon-gamma	131	64	5	11.1258	0.000143175	AIF1,HLA-DPA1,HLA-DPB1,HLA-DRA,IL12RB1
LUAD	down	BHLHE41	GO:0002699	positive regulation of immune effector process	144	64	5	10.0772	0.000222769	CD80,FCER1G,HLA-DMB,IL12RB1,P2RX7
LUAD	down	BHLHE41	GO:0030335	positive regulation of cell migration	358	64	7	5.71029	0.000420614	AIF1,C5AR1,CMKLR1,DAB2,FERMT3,GLIPR2,NCKAP1L
LUAD	down	BHLHE41	GO:0045597	positive regulation of cell differentiation	754	64	10	3.96515	0.000540314	CD80,CD83,CMKLR1,DAB2,GLIPR2,IL12RB1,NCKAP1L,PREX1,TCF4,TRPV2
LUAD	down	BHLHE41	GO:0007596	blood coagulation	319	64	6	5.40727	0.00135355	FCER1G,FERMT3,P2RX7,PIK3R5,SH2B3,UBASH3B
LUAD	down	BHLHE41	GO:0032103	positive regulation of response to external stimulus	248	64	5	5.72944	0.00256613	AIF1,C5AR1,CMKLR1,FCER1G,NCKAP1L
LUAD	down	BHLHE41	GO:0002443	leukocyte mediated immunity	260	64	5	5.45656	0.00314435	BTN3A3,FCER1G,IL12RB1,P2RX7,PRAM1
LUAD	down	BHLHE41	GO:0006468	protein phosphorylation	1697	64	14	2.49419	0.00425071	AIF1,C5AR1,CD80,CORO1C,DAB2,FGD2,GLIPR2,HCST,IL12RB1,NCKAP1L,P2RX7,PIK3R5,PLCL2,UBASH3B
LUAD	down	BHLHE41	GO:0030099	myeloid cell differentiation	306	64	5	4.60957	0.00624786	GAB3,NCKAP1L,SPI1,TYROBP,UBASH3B
LUAD	down	BHLHE41	GO:0006954	inflammatory response	597	64	7	3.3478	0.00757636	AIF1,C5AR1,CYBB,FCER1G,ITGAL,OLR1,P2RX7
LUAD	down	BHLHE41	GO:0002683	negative regulation of immune system process	337	64	5	4.17121	0.00927975	FCER1G,HLA-DOA,LST1,PLCL2,UBASH3B
LUAD	down	BHLHE41	GO:0019221	cytokine-mediated signaling pathway	498	64	6	3.40238	0.0117522	CMKLR1,HLA-DPA1,HLA-DPB1,HLA-DRA,IL12RB1,SAMHD1
LUAD	down	BHLHE41	GO:0030036	actin cytoskeleton organization	510	64	6	3.31892	0.0130962	AIF1,CORO1C,FGD2,LCP1,NCKAP1L,PREX1
LUAD	down	BHLHE41	GO:0098542	defense response to other organism	384	64	5	3.64318	0.0156156	C5AR1,FCER1G,IL12RB1,P2RX7,SAMHD1
LUAD	down	BHLHE41	GO:0032844	regulation of homeostatic process	406	64	5	3.43901	0.0193891	FCER1G,NCKAP1L,P2RX7,SPI1,UBASH3B
LUAD	down	BHLHE41	GO:0022604	regulation of cell morphogenesis	419	64	5	3.32837	0.0218799	CORO1C,FGD2,LST1,PREX1,TRPV2
LUAD	down	BHLHE41	GO:0045860	positive regulation of protein kinase activity	432	64	5	3.22446	0.0245718	C5AR1,FGD2,NCKAP1L,P2RX7,PIK3R5
LUAD	down	BHLHE41	GO:0043410	positive regulation of MAPK cascade	438	64	5	3.17861	0.0258834	C5AR1,FGD2,GLIPR2,P2RX7,PIK3R5
LUAD	down	BHLHE41	GO:0043623	cellular protein complex assembly	475	64	5	2.92176	0.034969	AIF1,HLA-DMB,HLA-DRA,NCKAP1L,PREX1
LUAD	down	BHLHE41	GO:0051130	positive regulation of cellular component organization	1001	64	8	2.25592	0.0361984	CORO1C,DAB2,FCER1G,LCP1,NCKAP1L,P2RX7,PREX1,TRPV2
LUAD	down	BHLHE41	GO:0030003	cellular cation homeostasis	515	64	5	2.68589	0.046789	C5AR1,CD52,P2RX7,SLC9A9,UBASH3B
LUAD	down	BHLHE41	GO:0031400	negative regulation of protein modification process	523	64	5	2.64323	0.0494082	CORO1C,NCKAP1L,P2RX7,SPI1,UBASH3B
LUAD	down	MEIS1	GO:0001525	angiogenesis	390	86	10	5.63366	3.07409e-05	ANGPT1,CDH13,DCN,GJA5,JAM3,SLIT2,TCF21,TIE1,TMEM100,VASH1
LUAD	down	MEIS1	GO:0030336	negative regulation of cell migration	193	86	7	7.8424	6.04949e-05	ADARB1,DACH1,DCN,PTGER4,SLIT2,TIE1,VASH1
LUAD	down	MEIS1	GO:0043542	endothelial cell migration	145	86	5	7.27961	0.000902463	ANGPT1,CDH13,DCN,SLIT2,VASH1
LUAD	down	MEIS1	GO:0007156	homophilic cell adhesion via plasma membrane adhesion molecules	146	86	5	7.22769	0.000930735	CDH13,CDH23,PCDH17,PCDHGA9,ROBO2
LUAD	down	MEIS1	GO:0031032	actomyosin structure organization	148	86	5	7.12606	0.000989252	ACTN2,ARHGAP28,CNN1,EPB41L2,PTGER4
LUAD	down	MEIS1	GO:0001822	kidney development	249	86	6	5.06369	0.00177719	ANGPT1,DCN,ROBO2,SLIT2,TCF21,WNT2B
LUAD	down	MEIS1	GO:0050920	regulation of chemotaxis	169	86	5	6.20484	0.00178118	CDH13,JAM3,ROBO2,SLIT2,WNT3A
LUAD	down	MEIS1	GO:0032956	regulation of actin cytoskeleton organization	259	86	6	4.86087	0.00216634	ACTN2,ARHGAP28,DIXDC1,JAM3,PTGER4,SLIT2
LUAD	down	MEIS1	GO:0051241	negative regulation of multicellular organismal process	915	86	12	2.82831	0.00241749	ANGPT1,DCN,DIXDC1,GDF10,GJA5,NPR2,PTGER4,ROBO2,SLIT2,TIE1,VASH1,WNT3A
LUAD	down	MEIS1	GO:0001501	skeletal system development	464	86	8	3.64245	0.00263028	GDF10,GJA5,NPR2,PTGER4,PTH1R,TLL1,WNT2B,ZEB1
LUAD	down	MEIS1	GO:0044057	regulation of system process	467	86	8	3.61805	0.00273639	CNN1,DES,GJA5,HSPB6,HSPB7,LMCD1,NPR2,TMEM100
LUAD	down	MEIS1	GO:0045137	development of primary sexual characteristics	199	86	5	5.23612	0.00361022	DACH1,ROBO2,SLIT2,TCF21,WNT2B
LUAD	down	MEIS1	GO:0030198	extracellular matrix organization	307	86	6	4.07397	0.00499161	ABI3BP,DCN,FOXF2,JAM3,TLL1,WNT3A
LUAD	down	MEIS1	GO:0014706	striated muscle tissue development	310	86	6	4.03304	0.00523016	ACTN2,DCN,GJA5,NEXN,TCF21,WNT3A
LUAD	down	MEIS1	GO:0045596	negative regulation of cell differentiation	545	86	8	3.07787	0.00688199	DIXDC1,GDF10,NPR2,PRDM6,RUNX1T1,SLIT2,WNT3A,ZEB1
LUAD	down	MEIS1	GO:0090596	sensory organ morphogenesis	234	86	5	4.42664	0.00711602	FOXF2,PTPRQ,WNT2B,WNT3A,ZEB1
LUAD	down	MEIS1	GO:0001101	response to acid chemical	243	86	5	4.25699	0.00830579	CDO1,SESN1,TIE1,WNT3A,ZEB1
LUAD	down	MEIS1	GO:0001503	ossification	342	86	6	3.64148	0.00832354	GDF10,IGSF10,NPR2,PTGER4,PTH1R,WNT3A
LUAD	down	MEIS1	GO:0003015	heart process	244	86	5	4.23937	0.008446	DES,GJA5,HSPB7,NPR2,RAMP3
LUAD	down	MEIS1	GO:0008285	negative regulation of cell proliferation	588	86	8	2.84213	0.0106228	ADAMTS8,ADARB1,CDH13,CNN1,DACH1,PTH1R,VASH1,ZEB1
LUAD	down	MEIS1	GO:0048562	embryonic organ morphogenesis	275	86	5	3.74537	0.0136491	FOXF2,PTPRQ,TCF21,WNT3A,ZEB1
LUAD	down	MEIS1	GO:0031589	cell-substrate adhesion	278	86	5	3.70361	0.0142458	ABI3BP,ACTN2,ANGPT1,CDH13,JAM3
LUAD	down	MEIS1	GO:0045666	positive regulation of neuron differentiation	279	86	5	3.6899	0.0144486	ROBO2,SLIT2,TCF4,WNT3A,ZEB1
LUAD	down	MEIS1	GO:0048608	reproductive structure development	387	86	6	3.20291	0.0146507	DCN,FOXF2,ROBO2,SLIT2,TCF21,WNT2B
LUAD	down	MEIS1	GO:0033993	response to lipid	772	86	9	2.43412	0.0174392	CDO1,DCN,PGR,PTGER4,RAMP3,SLIT2,TCF21,TIE1,WNT3A
LUAD	down	MEIS1	GO:0030097	hemopoiesis	656	86	8	2.53306	0.0193697	ANGPT1,JAM3,PTGER4,SNRK,TSPAN2,WNT2B,WNT3A,ZEB1
LUAD	down	MEIS1	GO:0006936	muscle contraction	307	86	5	3.34186	0.0209393	ACTN2,CNN1,DES,GJA5,HSPB6
LUAD	down	MEIS1	GO:0032870	cellular response to hormone stimulus	552	86	7	2.6188	0.0233578	ACTN2,LMO2,PGR,PTGER4,ROBO2,SLIT2,TCF21
LUAD	down	MEIS1	GO:0045944	positive regulation of transcription from RNA polymerase II promoter	950	86	10	2.19943	0.0235388	CDH13,DCN,FOXF2,LMO2,PGR,TCF21,TCF4,WNT3A,ZEB1,ZEB2
LUAD	down	MEIS1	GO:0030182	neuron differentiation	1099	86	11	2.09823	0.0247624	CDH23,DIXDC1,JAM3,MDGA1,ROBO2,SLIT2,TCF4,TSPAN2,WNT2B,WNT3A,ZEB1
LUAD	down	MEIS1	GO:0042692	muscle cell differentiation	323	86	5	3.17062	0.0253889	ACTN2,NEXN,PRDM6,WNT3A,ZEB1
LUAD	down	MEIS1	GO:0030900	forebrain development	335	86	5	3.05309	0.0290981	DIXDC1,ROBO2,SLIT2,WNT2B,WNT3A
LUAD	down	MEIS1	GO:0035239	tube morphogenesis	337	86	5	3.03433	0.029748	SLIT2,TCF21,WNT2B,WNT3A,ZEB1
LUAD	down	MEIS1	GO:0008015	blood circulation	461	86	6	2.6698	0.0312982	ANGPT1,DES,GJA5,HSPB7,NPR2,SLIT2
LUAD	down	MEIS1	GO:0043087	regulation of GTPase activity	620	86	7	2.31841	0.0401411	ACTN2,ANGPT1,ARHGAP28,ARHGAP31,ARHGEF6,SH2D3C,SLIT2
LUAD	down	MEIS1	GO:0006935	chemotaxis	497	86	6	2.46858	0.0426586	ANGPT1,CDH13,JAM3,ROBO2,SLIT2,WNT3A
LUAD	down	MEIS1	GO:0060627	regulation of vesicle-mediated transport	389	86	5	2.61502	0.0499353	ACTN2,ANGPT1,CDH13,STXBP6,WNT3A
LUAD	down	GATA5	GO:0030036	actin cytoskeleton organization	510	67	8	4.36687	0.000945376	CAV3,FGD5,FRY,MYOZ1,MYOZ3,RHOJ,SLIT2,SORBS1
LUAD	down	GATA5	GO:0006936	muscle contraction	307	67	6	5.34947	0.00141416	CAV3,MYL9,MYLK,NMUR1,PDE5A,SORBS1
LUAD	down	GATA5	GO:0030198	extracellular matrix organization	307	67	6	5.34947	0.00141416	GAS6,HPSE2,JAM2,LAMA2,MFAP4,RECK
LUAD	down	GATA5	GO:0007517	muscle organ development	319	67	6	5.13977	0.00171798	CAV3,LAMA2,MYLK,SGCG,TCF21,TGFBR3
LUAD	down	GATA5	GO:0008285	negative regulation of cell proliferation	588	67	8	3.76207	0.00232566	ADARB1,BCHE,KANK2,PDE5A,PTH1R,TGFBR3,WFDC1,ZEB1
LUAD	down	GATA5	GO:0048545	response to steroid hormone	340	67	6	4.81139	0.00236638	BCHE,CDO1,KANK2,PGR,SLIT2,TCF21
LUAD	down	GATA5	GO:1903706	regulation of hemopoiesis	289	67	5	4.6532	0.00598089	AGER,GAS6,MEIS1,RASSF2,ZEB1
LUAD	down	GATA5	GO:0048468	cell development	1682	67	14	2.37602	0.00603896	AGER,CAV3,FRY,GDF10,LAMA2,MEIS1,MYOZ1,MYOZ3,PDE5A,PTH1R,SGCG,SLIT2,TGFBR3,ZEB1
LUAD	down	GATA5	GO:0032269	negative regulation of cellular protein metabolic process	888	67	9	2.78789	0.00860762	ADARB1,CAV3,FRY,GAS6,ITIH5,RASSF2,RECK,SLIT2,WFDC1
LUAD	down	GATA5	GO:0008283	cell proliferation	1761	67	14	2.25669	0.00897309	ADARB1,AGER,BCHE,CAV3,GAS6,HPSE2,KANK2,PDE5A,PTH1R,TACC1,TGFBR3,TNFSF12,WFDC1,ZEB1
LUAD	down	GATA5	GO:0042692	muscle cell differentiation	323	67	5	4.14692	0.00943852	CAV3,MYOZ1,MYOZ3,SGCG,ZEB1
LUAD	down	GATA5	GO:0060537	muscle tissue development	324	67	5	4.13367	0.00955734	CAV3,MYLK,SGCG,TCF21,TGFBR3
LUAD	down	GATA5	GO:0008015	blood circulation	461	67	6	3.50546	0.010224	CAV3,FXYD6,GAS6,PDE5A,SGCG,SLIT2
LUAD	down	GATA5	GO:0048514	blood vessel morphogenesis	465	67	6	3.47406	0.0106386	MEIS1,MYLK,SLIT2,TCF21,TGFBR3,TNFSF12
LUAD	down	GATA5	GO:0044057	regulation of system process	467	67	6	3.45856	0.0108503	CAV3,FXYD6,GAS6,LMCD1,MYL9,PDE5A
LUAD	down	GATA5	GO:0042060	wound healing	476	67	6	3.39046	0.0118404	AGER,CAV3,GAS6,MYL9,MYLK,WFDC1
LUAD	down	GATA5	GO:0051346	negative regulation of hydrolase activity	357	67	5	3.73892	0.0140812	GAS6,ITIH5,RECK,SLIT2,WFDC1
LUAD	down	GATA5	GO:0071363	cellular response to growth factor stimulus	564	67	6	2.84034	0.0251004	CAV3,GAS6,GDF10,SLIT2,TGFBR3,ZEB1
LUAD	down	GATA5	GO:0071495	cellular response to endogenous stimulus	1077	67	9	2.267	0.02711	CAV3,GDF10,KANK2,PGR,SLIT2,SORBS1,TCF21,TGFBR3,ZEB1
LUAD	down	GATA5	GO:0007167	enzyme linked receptor protein signaling pathway	907	67	8	2.3788	0.0278	ANGPTL1,CAV3,GAS6,GDF10,RASSF2,SORBS1,TGFBR3,ZEB1
LUAD	down	GATA5	GO:0008284	positive regulation of cell proliferation	749	67	7	2.50462	0.0297067	AGER,CAV3,GAS6,HPSE2,PTH1R,TGFBR3,TNFSF12
LUAD	down	GATA5	GO:0009967	positive regulation of signal transduction	1287	67	10	2.11503	0.0312598	AGER,GAS6,GDF10,LMCD1,PDE5A,RASSF2,RSPO4,SORBS1,TGFBR3,TNFSF12
LUAD	down	GATA5	GO:0016477	cell migration	1105	67	9	2.20525	0.0312945	ADARB1,GAS6,JAM2,LAMA2,MYLK,RECK,SLIT2,TGFBR3,TNFSF12
LUAD	down	GATA5	GO:0030334	regulation of cell migration	616	67	6	2.58996	0.0363964	ADARB1,GAS6,LAMA2,MYLK,RECK,SLIT2
LUAD	down	GATA5	GO:0043408	regulation of MAPK cascade	618	67	6	2.58121	0.036887	AGER,CAV3,GAS6,GDF10,PDE5A,RASSF2
LUAD	down	GATA5	GO:0001501	skeletal system development	464	67	5	2.84844	0.0380335	GDF10,MEIS1,PTH1R,RASSF2,ZEB1
LUAD	down	GATA5	GO:0009968	negative regulation of signal transduction	995	67	8	2.15468	0.0443794	AGER,CAV3,GAS6,KANK2,RASSF2,SLIT2,TCF21,TGFBR3
LUAD	down	GATA5	GO:0016337	single organismal cell-cell adhesion	652	67	6	2.44006	0.0458886	AGER,GAS6,JAM2,MYL9,PDE5A,ZEB1
LUAD	down	GATA5	GO:0030097	hemopoiesis	656	67	6	2.42445	0.0470308	AGER,GAS6,MEIS1,RASSF2,TGFBR3,ZEB1
LUAD	down	GATA5	GO:0045859	regulation of protein kinase activity	659	67	6	2.41287	0.0478991	ADARB1,AGER,CAV3,GAS6,PDE5A,RASSF2
LUAD	down	GATA5	GO:1901701	cellular response to oxygen-containing compound	832	67	7	2.24104	0.0480383	COLEC12,GAS6,KANK2,PLSCR4,SLIT2,SORBS1,ZEB1
LUAD	down	GATA1	GO:0006898	receptor-mediated endocytosis	248	150	12	6.02412	2.42809e-06	ADRB2,CAV1,CAV3,CD5L,COLEC12,HBA2,MRC1,OLR1,RSPO1,SCARF1,TGFBR2,WNT3A
LUAD	down	GATA1	GO:0043547	positive regulation of GTPase activity	568	150	17	3.72055	1.35933e-05	ACTN2,ARHGAP24,ARHGAP31,ARHGAP6,ARHGEF6,CCL14,CCL23,DENND3,FGD5,LRRK2,ODAM,RASGRF1,RASGRP2,RGS9,S1PR1,STARD13,STARD8
LUAD	down	GATA1	GO:0007517	muscle organ development	319	150	12	4.61131	3.07583e-05	CAV1,CAV3,FHL1,S1PR1,SGCA,SGCG,TCF21,TGFBR2,TGFBR3,TNNC1,UNC45B,WNT3A
LUAD	down	GATA1	GO:0032970	regulation of actin filament-based process	292	150	10	4.12998	0.000305397	ACTN2,ARHGAP6,CAV1,CAV3,MYOC,ODAM,PRKCE,S1PR1,SYNPO,TNNC1
LUAD	down	GATA1	GO:0000165	MAPK cascade	805	150	18	2.73793	0.000318413	ACTN2,ADRB2,AGER,ARHGEF6,CAV1,CAV3,CCL14,CCL23,FAM150B,FCER1A,GAS6,GDF10,LEFTY2,LRRK2,MAP3K3,MYOC,PRKCE,RASGRF1
LUAD	down	GATA1	GO:0034765	regulation of ion transmembrane transport	359	150	11	3.69326	0.000395918	ACTN2,CASQ2,CAV1,CAV3,CLIC5,FHL1,KCNA4,PRKCE,RASGRF1,SCN7A,WNT3A
LUAD	down	GATA1	GO:0006936	muscle contraction	307	150	10	3.91788	0.000453255	ACTN2,ADRB2,CASQ2,CAV1,CAV3,SCN7A,SGCA,SLC8A3,TNNC1,VIPR1
LUAD	down	GATA1	GO:0014706	striated muscle tissue development	310	150	10	3.87801	0.000489018	ACTN2,CAV1,CAV3,S1PR1,SGCG,TCF21,TGFBR2,TGFBR3,TNNC1,WNT3A
LUAD	down	GATA1	GO:0032101	regulation of response to external stimulus	643	150	15	2.82383	0.000667528	AGER,CAV1,CCL14,CCL23,F11,FCER1A,GAS6,IL33,KANK2,LY86,ROBO2,S1PR1,SCARF1,TGFBR2,WNT3A
LUAD	down	GATA1	GO:0001525	angiogenesis	390	150	11	3.38445	0.000787419	ARHGAP24,CAV1,NPR1,ROBO4,S1PR1,STARD13,TAL1,TBX4,TCF21,TGFBR2,TNFSF12
LUAD	down	GATA1	GO:0007264	small GTPase mediated signal transduction	518	150	13	3.02204	0.000791228	ARHGAP24,ARHGAP31,ARHGAP6,ARHGEF6,DOK2,FGD5,LRRK2,MYOC,RASGRF1,RASGRP2,RASL12,STARD13,STARD8
LUAD	down	GATA1	GO:0008015	blood circulation	461	150	12	3.12557	0.000920668	ADRB2,CASQ2,CAV1,CAV3,CTSG,FLI1,GAS6,NPR1,OLR1,SGCG,SLC8A3,TNNC1
LUAD	down	GATA1	GO:0032844	regulation of homeostatic process	406	150	11	3.24416	0.00109117	CASQ2,CAV1,CAV3,CLDN18,FHL1,LRRK2,MYOC,NPR1,PRKCE,S1PR1,TAL1
LUAD	down	GATA1	GO:0009887	animal organ morphogenesis	930	150	18	2.34411	0.0016831	CAV1,CAV3,CLIC5,EFEMP1,FHL1,FLI1,ITGA8,LRRK2,ODAM,PTPRQ,RS1,S1PR1,TBX4,TCF21,TGFBR2,TGFBR3,TNNC1,WNT3A
LUAD	down	GATA1	GO:0072503	cellular divalent inorganic cation homeostasis	370	150	10	3.2198	0.00186556	ATP13A4,CASQ2,CAV1,CAV3,CCL14,CCL23,PRKCE,S1PR1,SLC39A8,SLC8A3
LUAD	down	GATA1	GO:0006875	cellular metal ion homeostasis	441	150	11	2.97371	0.00209983	ATP13A4,CASQ2,CAV1,CAV3,CCL14,CCL23,CYBRD1,PRKCE,S1PR1,SLC39A8,SLC8A3
LUAD	down	GATA1	GO:0030036	actin cytoskeleton organization	510	150	12	2.80955	0.00215961	ACTN2,ARHGAP6,CASQ2,CAV3,FGD5,FRY,MYOC,ODAM,PRKCE,S1PR1,SYNPO,TNXB
LUAD	down	GATA1	GO:0015672	monovalent inorganic cation transport	458	150	11	2.85763	0.00281111	ACTN2,ADRB2,CASQ2,CAV1,CAV3,FHL1,KCNA4,PRKCE,SCN7A,SLC15A2,SLC8A3
LUAD	down	GATA1	GO:0008284	positive regulation of cell proliferation	749	150	15	2.40005	0.00299156	AGER,CAV3,CCL14,GAS6,HPSE2,ODAM,PID1,RETN,S1PR1,TGFBR2,TGFBR3,TNFSF12,TNFSF13,VIPR1,WNT3A
LUAD	down	GATA1	GO:0098662	inorganic cation transmembrane transport	574	150	12	2.47968	0.00556273	ACTN2,CASQ2,CAV1,CAV3,FHL1,GAS6,KCNA4,PRKCE,SCN7A,SLC39A8,SLC8A3,WNT3A
LUAD	down	GATA1	GO:0051093	negative regulation of developmental process	731	150	14	2.27881	0.00604707	ADRB2,CAV1,CAV3,CLDN18,CMTM5,EFEMP1,GAS6,GDF10,NPR1,ROBO2,STARD13,TGFBR2,WNT3A,WWC2
LUAD	down	GATA1	GO:0043410	positive regulation of MAPK cascade	438	150	10	2.69687	0.00615071	ADRB2,AGER,CCL14,CCL23,FAM150B,FCER1A,GAS6,LRRK2,MAP3K3,PRKCE
LUAD	down	GATA1	GO:0040008	regulation of growth	588	150	12	2.41736	0.00669674	ADRB2,CAV3,CTSG,FHL1,GAS6,MUSK,NPR1,RASGRP2,TGFBR2,TGFBR3,WNT3A,WWC2
LUAD	down	GATA1	GO:0006954	inflammatory response	597	150	12	2.37885	0.00751753	AGER,ALOX5,CCL14,CCL23,CD5L,CDO1,FCER1A,IL33,LY86,MS4A2,ODAM,OLR1
LUAD	down	GATA1	GO:0051241	negative regulation of multicellular organismal process	915	150	16	2.08391	0.00798753	ADRB2,AGER,CAV3,CLDN18,EFEMP1,F11,GAS6,GDF10,HPGDS,IL33,NPR1,ROBO2,STARD13,TGFBR2,WNT3A,WWC2
LUAD	down	GATA1	GO:0040012	regulation of locomotion	687	150	13	2.24064	0.00888241	AGER,GAS6,IL33,LRRK2,MYOC,PRKCE,RETN,ROBO2,ROBO4,S1PR1,STARD13,TGFBR2,WNT3A
LUAD	down	GATA1	GO:0007268	chemical synaptic transmission	549	150	11	2.36097	0.0105711	CHRNA2,GRIK4,LRRK2,PRKCE,RASGRF1,RETN,SLC18A2,SLC8A3,STX11,SYT15,VIPR1
LUAD	down	GATA1	GO:0042060	wound healing	476	150	10	2.47117	0.0107069	AGER,CAV1,CAV3,F11,GAS6,MUSTN1,ODAM,PRKCE,TGFBR2,WNT3A
LUAD	down	GATA1	GO:0010243	response to organonitrogen compound	712	150	13	2.15706	0.0117333	ACTN2,CASQ2,CAV1,CDO1,CHRNA2,GNG7,LRRK2,OTC,PID1,PRKCE,RETN,SLC18A2,SLC8A3
LUAD	down	GATA1	GO:0040007	growth	873	150	15	2.03718	0.0117593	ADRB2,CAV3,CTSG,FHL1,GAS6,LEFTY2,MUSK,MUSTN1,NPR1,RASGRP2,S1PR1,TGFBR2,TGFBR3,WNT3A,WWC2
LUAD	down	GATA1	GO:0051270	regulation of cellular component movement	713	150	13	2.15385	0.0118606	CAV1,GAS6,IL33,MYOC,PRKCE,RETN,ROBO4,S1PR1,STARD13,TGFBR2,TGFBR3,TNNC1,WNT3A
LUAD	down	GATA1	GO:0014070	response to organic cyclic compound	803	150	14	2.06144	0.0131481	CALCOCO1,CASQ2,CAV1,CDO1,CHRNA2,COLEC12,KANK2,LRRK2,OTC,PGR,PRKCE,SLC8A3,TCF21,TGFBR2
LUAD	down	GATA1	GO:0030001	metal ion transport	726	150	13	2.11276	0.0136152	ACTN2,ADRB2,CASQ2,CAV1,CAV3,FHL1,GAS6,KCNA4,PRKCE,SCN7A,SLC39A8,SLC8A3,WNT3A
LUAD	down	GATA1	GO:0007610	behavior	495	150	10	2.37167	0.0137802	HPGDS,ITGA8,LRRK2,MUSK,PRKCE,RASGRF1,RETN,SLC18A2,SLC8A3,TAL1
LUAD	down	GATA1	GO:0048729	tissue morphogenesis	587	150	11	2.20003	0.0166769	CAV3,ITGA8,S1PR1,STARD13,TAL1,TBX4,TCF21,TGFBR2,TGFBR3,TNNC1,WNT3A
LUAD	down	GATA1	GO:0032870	cellular response to hormone stimulus	552	150	10	2.11477	0.0269936	ACTN2,CALCOCO1,CAV1,GNG7,KANK2,PGR,PID1,PRKCE,ROBO2,TCF21
LUAD	down	EBF1	GO:0001525	angiogenesis	390	115	14	5.98867	4.63174e-07	CDH13,ENG,ENPP2,ETS1,FLT4,GJA5,HGF,MEOX2,PPP1R16B,PTGIS,RASIP1,TBXA2R,TCF21,VASH1
LUAD	down	EBF1	GO:1901342	regulation of vasculature development	218	115	10	7.51496	2.58536e-06	ENG,ENPP2,ETS1,HGF,MEOX2,MYOCD,PPP1R16B,PTGIS,TBXA2R,VASH1
LUAD	down	EBF1	GO:0061061	muscle structure development	526	115	14	4.36109	1.49178e-05	CASQ2,ENG,FOXF1,HEG1,HEYL,JPH2,LDB3,LMOD1,MEOX2,MYOCD,TBX5,TCF21,TMEM204,UNC45B
LUAD	down	EBF1	GO:0030334	regulation of cell migration	616	115	15	3.9988	2.06233e-05	AMOTL1,ARAP3,CDH13,ENG,ENPP2,ETS1,FLT4,FOXF1,GAS6,HGF,MCC,MEOX2,SELP,TBX5,VASH1
LUAD	down	EBF1	GO:0006936	muscle contraction	307	115	10	5.23417	5.06768e-05	CASQ2,CNN1,DES,GJA5,LMOD1,MYL9,MYOCD,RCSD1,SYNM,TBXA2R
LUAD	down	EBF1	GO:0044057	regulation of system process	467	115	12	4.13971	8.83174e-05	CASQ2,CNN1,DES,FXYD6,GAS6,GJA5,HGF,LMCD1,MYL9,MYOCD,SRL,TBXA2R
LUAD	down	EBF1	GO:0016477	cell migration	1105	115	19	2.83166	0.00018103	AMOTL1,ARAP3,CDH13,ENG,ENPP2,ETS1,FLT4,FOXF1,GAS6,HGF,IL16,LHX6,MCC,MDGA1,MEOX2,PREX1,SELP,TBX5,VASH1
LUAD	down	EBF1	GO:0040017	positive regulation of locomotion	380	115	10	4.18331	0.00029003	AMOTL1,CDH13,ENPP2,ETS1,FLT4,FOXF1,GAS6,HGF,IL16,SELP
LUAD	down	EBF1	GO:0050878	regulation of body fluid levels	457	115	11	3.83644	0.000308712	ADCY4,FLI1,GAS6,GJA5,HEG1,LBH,MYL9,PRKCH,SELP,SH2B3,TBXA2R
LUAD	down	EBF1	GO:0051240	positive regulation of multicellular organismal process	1284	115	20	2.55824	0.000440976	AMOTL1,ENG,ENPP2,ETS1,FLT4,GAS6,GHR,GJA5,HEG1,HEYL,HGF,MYOCD,PPP1R16B,PRKCH,PTGIS,SEC14L1,SELP,TBX5,TBXA2R,TGFB1I1
LUAD	down	EBF1	GO:0009967	positive regulation of signal transduction	1287	115	19	2.39683	0.00118562	CDH13,ENG,FLT4,GAS6,GHR,GRAP,HGF,JPH2,LMCD1,MYOCD,PLA2G5,PRKCH,PTGIS,RASSF2,RSPO1,SELP,SH2B3,SH2D3C,TGFB1I1
LUAD	down	EBF1	GO:0003013	circulatory system process	465	115	10	3.38415	0.0013736	CASQ2,DES,FLI1,FXYD6,GAS6,GJA5,HEG1,MEOX2,RAMP3,TBXA2R
LUAD	down	EBF1	GO:1902531	regulation of intracellular signal transduction	1547	115	21	2.2103	0.00183421	ARAP3,ARHGAP25,ARHGAP31,ARHGEF6,CASQ2,CDH13,FLT4,GAS6,GFRA2,GHR,HGF,JPH2,LMCD1,PLA2G5,PPP1R16B,PREX1,RASSF2,SEC14L1,SELP,STARD8,UACA
LUAD	down	EBF1	GO:0008285	negative regulation of cell proliferation	588	115	11	2.9414	0.00239733	CBFA2T3,CDH13,CNN1,ETS1,MCC,MYOCD,PTH1R,SOX7,TBX5,TGFB1I1,VASH1
LUAD	down	EBF1	GO:0060429	epithelium development	984	115	15	2.42325	0.00299791	ENG,FOXF1,GJA5,HEG1,HEYL,HGF,LATS2,MEOX2,NR5A2,PPP1R16B,PRICKLE2,PRKCH,RASIP1,TBX5,TCF21
LUAD	down	EBF1	GO:0022603	regulation of anatomical structure morphogenesis	890	115	14	2.49182	0.00312861	ARAP3,ENG,ENPP2,ETS1,FLT4,HGF,MEOX2,PPP1R16B,PREX1,PRICKLE2,PTGIS,TBX5,TBXA2R,VASH1
LUAD	down	EBF1	GO:0035295	tube development	542	115	10	2.88063	0.00415648	ENG,FLT4,FOXF1,GJA5,HEG1,HEYL,MYOCD,RASIP1,TBX5,TCF21
LUAD	down	EBF1	GO:0032101	regulation of response to external stimulus	643	115	11	2.67628	0.00471892	CDH13,ETS1,FOXF1,GAS6,HGF,IL16,LBH,PTGIS,SEC14L1,SELP,TBXA2R
LUAD	down	EBF1	GO:0008284	positive regulation of cell proliferation	749	115	12	2.51131	0.00535983	CDH13,ETS1,FLT4,FOXF1,GAS6,GRK5,HGF,MYOCD,PPP1R16B,PRKCH,PTH1R,TBX5
LUAD	down	EBF1	GO:0071363	cellular response to growth factor stimulus	564	115	10	2.76248	0.00547708	ENG,FLT4,GAS6,HEYL,HGF,LTBP2,MYOCD,NDST1,TGFB1I1,TMEM204
LUAD	down	EBF1	GO:0045944	positive regulation of transcription from RNA polymerase II promoter	950	115	14	2.32329	0.00556022	CDH13,ENG,ETS1,FHL5,FLI1,FOXF1,HEYL,HGF,LMO2,MEOX2,MYOCD,NR5A2,TBX5,TCF21
LUAD	down	EBF1	GO:0043547	positive regulation of GTPase activity	568	115	10	2.74184	0.00574912	ARAP3,ARHGAP25,ARHGAP31,ARHGEF6,GFRA1,GFRA2,PREX1,SH2D3C,STARD8,TBXA2R
LUAD	down	EBF1	GO:0009611	response to wounding	570	115	10	2.73172	0.00588906	ETS1,FOXF1,GAS6,LBH,MYL9,PRKCH,SELP,SH2B3,TBXA2R,VASH1
LUAD	down	EBF1	GO:0071495	cellular response to endogenous stimulus	1077	115	15	2.19801	0.0068687	ADCY4,CASQ2,CDH13,ENG,GHR,HEYL,LATS2,LMO2,LTBP2,MYOCD,NDST1,NR5A2,TCF21,TGFB1I1,ZNF366
LUAD	down	EBF1	GO:0009790	embryo development	878	115	13	2.32202	0.00722801	ENG,FOXF1,GJA5,HEG1,LATS2,MEOX2,NDST1,NR5A2,PCDH12,SH2B3,SOX7,TBX5,TCF21
LUAD	down	EBF1	GO:0014070	response to organic cyclic compound	803	115	12	2.33211	0.0091254	CASQ2,ENG,ETS1,FOXF1,HEYL,NR5A2,PLA2G5,RAMP3,TBXA2R,TCF21,TGFB1I1,ZNF366
LUAD	down	EBF1	GO:0007169	transmembrane receptor protein tyrosine kinase signaling pathway	631	115	10	2.45418	0.0115969	ANGPTL1,CDH13,FLT4,GFRA1,GFRA2,GHR,HGF,NDST1,RASSF2,TMEM204
LUAD	down	EBF1	GO:0000165	MAPK cascade	805	115	11	2.10872	0.0225719	ARHGEF6,FLT4,GAS6,GFRA1,GFRA2,GHR,HGF,NDST1,PLA2G5,RASSF2,SH2D3C
LUAD	down	EBF1	GO:0001934	positive regulation of protein phosphorylation	811	115	11	2.09206	0.0236831	ADCY4,ENG,ENPP2,FLT4,GAS6,GFRA2,GHR,HGF,PLA2G5,RASSF2,RSPO1
LUAD	down	EBF1	GO:0045597	positive regulation of cell differentiation	754	115	10	2.03278	0.0346975	ENG,ETS1,GAS6,HEYL,HGF,MYOCD,PREX1,PRKCH,TBX5,TGFB1I1
LUAD	down	MITF	GO:0006954	inflammatory response	597	38	8	7.29176	4.73623e-05	ANO6,CCL23,FPR1,FPR2,LIPA,PLA2G4C,SIGLEC1,TEK
LUAD	down	MITF	GO:0060326	cell chemotaxis	228	38	5	11.1896	0.000156068	ANO6,CCL23,FPR1,FPR2,HBEGF
LUAD	down	MITF	GO:0019221	cytokine-mediated signaling pathway	498	38	6	6.17593	0.000826545	CCL23,HLA-DPA1,HLA-DQA1,IL3RA,SAMHD1,TNFSF12
LUAD	down	MITF	GO:0050900	leukocyte migration	339	38	5	7.42408	0.000958621	ANO6,CCL23,FPR1,FPR2,TEK
LUAD	down	MITF	GO:0043547	positive regulation of GTPase activity	568	38	6	5.38352	0.00162694	ARHGAP31,CCL23,CORO1C,HBEGF,IL3RA,TEK
LUAD	down	MITF	GO:0002757	immune response-activating signal transduction	393	38	5	6.36882	0.00184425	FPR1,FPR2,HLA-DPA1,HLA-DQA1,MARCO
LUAD	down	MITF	GO:0045087	innate immune response	694	38	6	4.36352	0.00441615	C1QA,CCL23,HLA-DPA1,HLA-DQA1,MARCO,SAMHD1
LUAD	down	MITF	GO:0098602	single organism cell adhesion	697	38	6	4.34377	0.00450992	CORO1C,HLA-DPA1,HLA-DQA1,PDCD1LG2,SIGLEC1,TEK
LUAD	down	MITF	GO:0030155	regulation of cell adhesion	576	38	5	4.27962	0.00930929	CORO1C,HLA-DPA1,HLA-DQA1,PDCD1LG2,TEK
LUAD	down	MITF	GO:0008284	positive regulation of cell proliferation	749	38	5	3.24942	0.0261672	HBEGF,HLA-DPA1,PDCD1LG2,TEK,TNFSF12
LUAD	down	MITF	GO:0000165	MAPK cascade	805	38	5	3.0114	0.0342708	CCL23,FPR1,HBEGF,IL3RA,TEK
LUAD	down	MITF	GO:0080134	regulation of response to stress	1141	38	6	2.57141	0.0419765	ANO6,CCL23,HBEGF,MARCO,SAMHD1,TEK
LUAD	down	NR3C2	GO:0060047	heart contraction	241	54	5	7.10892	0.00105619	CACNA2D2,CELF2,GPD1L,RPS6KA2,TNNC1
LUAD	down	NR3C2	GO:0007507	heart development	464	54	6	4.42776	0.00367959	FGFR2,FOLR1,GNAQ,MYH11,RPS6KA2,TNNC1
LUAD	down	NR3C2	GO:1901701	cellular response to oxygen-containing compound	832	54	8	3.34738	0.00492142	CX3CR1,FOLR1,GNAQ,KANK2,PIK3R1,PRKCE,RPS6KA2,VAMP2
LUAD	down	NR3C2	GO:0061061	muscle structure development	526	54	6	3.88562	0.00673364	CACNA2D2,FGFR2,HLF,MYH11,SCGB3A1,TNNC1
LUAD	down	NR3C2	GO:0009611	response to wounding	570	54	6	3.57263	0.00981158	AGER,CX3CR1,FOLR1,GNAQ,PIK3R1,PRKCE
LUAD	down	NR3C2	GO:0002252	immune effector process	596	54	6	3.4097	0.0120457	AGER,CTSH,CX3CR1,PIK3R1,PRKCE,VAMP2
LUAD	down	NR3C2	GO:0060341	regulation of cellular localization	738	54	6	2.72412	0.0308443	GNAQ,GPD1L,PIK3R1,PRKCE,TNNC1,VAMP2
LUAD	down	NR3C2	GO:0007268	chemical synaptic transmission	549	54	5	3.02746	0.0315278	CACNA2D2,CX3CR1,PRKCE,SYT15,VAMP2
LUAD	down	NR3C2	GO:0032870	cellular response to hormone stimulus	552	54	5	3.0103	0.0321695	CTSH,KANK2,PIK3R1,PRKCE,VAMP2
LUAD	down	NR3C2	GO:0043547	positive regulation of GTPase activity	568	54	5	2.92187	0.0357319	ARHGAP31,FGFR2,GFRA1,GNAQ,RAPGEF5
LUAD	down	NR3C2	GO:0030029	actin filament-based process	592	54	5	2.79826	0.0415215	GPD1L,MYH11,PIK3R1,PRKCE,TNNC1
LUAD	down	NR3C2	GO:0001775	cell activation	793	54	6	2.52499	0.0415829	AGER,CX3CR1,GNAQ,PIK3R1,PRKCE,VAMP2
LUAD	down	NR3C2	GO:0006468	protein phosphorylation	1697	54	10	2.02058	0.0427887	AGER,CTSH,FGFR2,FNIP2,GFRA1,GNAQ,GPD1L,PIK3R1,PRKCE,RPS6KA2
[truncated: 11,256 more rows]

## Sheet: table S3
Table S3. Evaluation of SVM parameters
[truncated: 13 more rows]

[truncated: 1 more sheets: table S4]
